# Supplementary material for: Ecological processes influencing bacterial community assembly across plant niche compartments
Source: mLife. 2025 Jun 24;4(3):294–304. doi: 10.1002/mlf2.70019 (PMC12207902; doi:10.1002/mlf2.70019)
Supplement: Supplementary file 4 — Sheet 1: Illumina_experimental design: Sample ID, compartment, and description of each sample collected from different compartments of the tomato plant. Sheet 2: Illumina_OTU table: The OTU table derived from Illumina sequencing data, listing OTU IDs, and their corresponding read counts across different samples. Sheet 3: SILVA_Taxonomy_Illumina: Taxonomic classification of the OTUs, mapping each OTU to its corresponding taxonomic groups (phylum to genus level) based on the SILVA database. [file MLF2-4-294-s005.xlsx]

## Sheet: Illumina_experimental design
#experimental design table
SampleID	Compartment	Description
A1	Flower	Flower
A2	Flower	Flower
A3	Flower	Flower
A4	Flower	Flower
A5	Flower	Flower
A6	Flower	Flower
A7	Flower	Flower
A8	Flower	Flower
A9	Flower	Flower
A10	Flower	Flower
B9	Bulk soil	Bulk
B10	Bulk soil	Bulk
B11	Bulk soil	Bulk
B12	Bulk soil	Bulk
C1	Bulk soil	Bulk
C2	Bulk soil	Bulk
C3	Bulk soil	Bulk
C4	Bulk soil	Bulk
C5	Bulk soil	Bulk
C6	Bulk soil	Bulk
C7	Rhizosphere	RH
C8	Rhizosphere	RH
C9	Rhizosphere	RH
C10	Rhizosphere	RH
C11	Rhizosphere	RH
C12	Rhizosphere	RH
D1	Rhizosphere	RH
D2	Rhizosphere	RH
D3	Rhizosphere	RH
D4	Rhizosphere	RH
D5	Root endosphere	Root
D6	Root endosphere	Root
D7	Root endosphere	Root
D8	Root endosphere	Root
D9	Root endosphere	Root
D10	Root endosphere	Root
D11	Root endosphere	Root
D12	Root endosphere	Root
E1	Root endosphere	Root
E2	Root endosphere	Root
E3	Stem endosphere	Stem
E4	Stem endosphere	Stem
E5	Stem endosphere	Stem
E6	Stem endosphere	Stem
E7	Stem endosphere	Stem
E8	Stem endosphere	Stem
E9	Stem endosphere	Stem
E10	Stem endosphere	Stem
E11	Stem endosphere	Stem
E12	Stem endosphere	Stem
F1	Seed endosphere	Seed
F2	Seed endosphere	Seed
F3	Seed endosphere	Seed
F4	Seed endosphere	Seed
F5	Seed endosphere	Seed
F6	Seed endosphere	Seed
F7	Seed endosphere	Seed
F8	Seed endosphere	Seed
F9	Seed endosphere	Seed
F10	Seed endosphere	Seed

## Sheet: Illumina_OTU table
# Constructed from biom file
#OTU ID	Flower	Flower	Flower	Flower	Flower	Flower	Flower	Flower	Flower	Flower	Bulk	Bulk	Bulk	Bulk	Bulk	Bulk	Bulk	Bulk	Bulk	Bulk	RH	RH	RH	RH	RH	RH	RH	RH	RH	RH	Root	Root	Root	Root	Root	Root	Root	Root	Root	Root	Stem	Stem	Stem	Stem	Stem	Stem	Stem	Stem	Stem
OTU1	0	0	0	0	0	0	0	0	0	0	257	112	272	162	271	134	86	106	166	245	381	451	481	353	222	324	249	335	158	421	261	81	680	123	655	157	380	260	184	855	0	0	0	0	0	0	0	0	0
OTU2	0	0	0	0	0	0	0	0	0	0	249	139	132	68	171	35	155	106	112	0	92	59	0	95	136	0	0	149	100	180	0	0	0	0	0	0	0	0	0	0	0	0	0	0	0	0	0	0	0
OTU3	0	0	0	0	0	0	0	0	0	0	182	306	110	190	113	98	185	171	280	205	76	61	164	77	117	62	109	149	226	163	0	0	0	0	0	32	0	0	0	0	0	0	0	0	0	0	0	0	0
OTU4	0	0	0	0	0	0	23	24	0	0	106	93	139	127	88	142	127	152	143	102	320	208	230	222	232	120	127	331	189	309	0	25	74	0	0	0	0	0	0	0	0	0	0	0	0	0	0	0	0
OTU5	0	0	0	0	0	0	0	0	0	0	167	14	108	107	139	168	199	148	89	109	189	66	135	96	169	59	199	208	105	164	0	0	0	0	0	0	0	0	0	0	0	0	0	0	0	0	0	0	0
OTU6	0	0	0	0	0	0	0	0	0	0	199	110	166	181	196	86	106	94	48	103	60	61	59	0	107	0	171	0	0	135	0	0	0	0	0	0	0	0	0	0	0	0	0	0	0	0	0	0	0
OTU7	0	0	0	0	0	0	0	0	0	0	149	80	92	92	132	219	67	73	78	108	114	110	103	125	138	128	103	111	135	100	0	0	0	0	0	0	0	0	0	0	0	0	0	0	0	0	0	0	0
OTU8	0	0	0	0	0	0	0	0	0	0	80	37	0	53	0	0	30	33	27	41	108	235	153	223	144	184	181	126	151	151	0	0	32	0	0	0	40	0	61	0	0	0	0	0	0	0	0	0	0
OTU9	0	0	0	0	0	0	0	0	7	0	90	0	0	0	0	139	0	0	0	0	111	468	54	221	150	1071	111	133	242	127	0	0	32	14	0	0	33	23	0	0	0	0	0	0	0	0	10	0	0
OTU10	0	0	0	0	0	0	0	0	0	0	164	119	138	188	121	191	164	149	159	107	156	76	143	184	169	94	207	147	159	204	0	0	0	0	0	0	0	0	0	0	0	0	0	0	0	0	0	0	0
OTU11	0	0	0	0	0	0	0	0	0	0	394	329	190	208	443	269	331	215	248	253	342	255	0	330	243	70	138	281	272	226	0	0	0	0	0	0	14	0	0	0	0	0	0	0	0	0	0	0	0
OTU12	0	0	0	0	0	0	0	0	0	0	159	178	229	124	144	0	135	96	127	90	43	0	73	0	0	0	27	0	36	47	0	0	0	0	0	0	0	0	0	0	0	0	0	0	0	0	0	0	0
OTU13	0	0	0	0	0	0	0	0	0	0	137	183	132	194	153	125	87	110	104	75	166	55	120	56	200	0	186	0	107	236	8	0	0	0	0	0	0	0	0	0	0	0	0	0	0	0	0	0	0
OTU14	0	0	0	0	0	0	0	0	0	0	149	161	87	329	191	133	93	158	185	188	252	121	119	208	170	28	141	196	169	225	0	0	0	30	0	0	0	0	0	0	0	0	0	0	0	0	0	0	0
OTU15	0	0	0	0	0	0	0	0	0	0	200	169	195	120	181	155	172	156	79	183	228	0	262	72	98	0	65	152	53	168	0	0	0	0	0	0	0	0	0	0	0	0	0	0	0	0	0	0	0
OTU16	0	0	0	0	0	0	0	0	0	0	56	117	113	155	111	30	128	190	75	123	32	24	43	0	39	0	0	0	50	109	0	0	0	0	0	0	0	0	0	0	0	0	0	0	0	0	0	0	0
OTU17	17	0	8	14	0	21	49	0	10	20	0	0	0	0	0	0	0	0	0	0	0	0	0	0	0	0	0	0	0	0	14	0	149	50	37	31	133	0	124	105	90	168	244	58	152	78	85	149	66
OTU18	0	0	0	0	0	0	0	0	0	0	135	111	63	97	56	69	58	0	92	98	49	0	83	0	0	0	0	0	0	75	0	0	0	0	0	0	50	0	0	0	0	0	0	0	0	0	0	0	0
OTU19	0	0	0	0	0	0	0	0	0	0	262	275	409	350	330	359	340	315	212	310	277	116	179	80	237	43	187	289	141	313	0	0	0	0	0	0	0	0	0	0	0	0	0	0	0	0	0	0	0
OTU20	0	0	0	0	0	0	0	0	0	0	103	53	0	58	91	48	78	80	123	74	65	40	105	46	0	0	72	78	55	82	0	0	0	0	0	0	0	0	0	0	0	0	0	0	0	0	0	0	0
OTU21	0	0	0	0	0	0	0	0	0	0	189	74	197	99	206	139	115	157	91	95	136	156	156	155	140	120	113	150	115	149	115	0	196	130	121	195	214	132	120	100	59	0	53	0	0	0	0	0	14
OTU22	0	0	0	0	0	0	0	0	0	0	0	51	0	0	0	0	11	0	0	0	0	0	0	0	0	0	0	0	0	23	77	0	83	96	105	165	129	55	90	86	79	0	71	0	0	0	0	0	66
OTU23	0	0	0	0	0	0	0	0	0	0	96	87	95	69	98	81	55	52	71	113	0	115	63	39	81	73	66	120	68	112	0	0	0	0	0	0	0	0	0	0	0	0	0	0	0	0	0	0	0
OTU24	0	0	0	0	0	0	0	0	0	0	77	114	81	136	95	77	94	75	84	91	41	0	122	24	0	0	77	96	51	116	0	0	0	0	0	0	0	0	0	0	0	0	0	0	0	0	0	0	0
OTU25	0	0	0	0	0	0	14	0	0	0	364	360	191	308	439	112	490	328	423	314	536	229	448	387	451	56	476	444	467	517	0	0	15	32	18	65	0	0	0	43	0	0	0	0	0	0	0	0	29
OTU26	0	0	0	0	0	0	0	0	0	0	92	0	120	121	59	70	164	81	55	100	143	142	151	54	35	0	112	162	124	174	0	0	0	0	92	89	0	0	0	0	0	0	0	0	0	0	0	0	0
OTU27	0	0	0	0	0	0	0	0	0	0	83	88	115	0	87	81	81	64	90	102	92	124	98	40	120	117	115	138	0	109	0	0	0	0	0	0	0	0	0	0	0	0	0	0	0	0	0	0	0
OTU28	0	0	0	0	0	0	0	13	0	0	111	231	125	127	190	208	94	76	105	166	43	0	128	25	71	11	58	206	0	157	0	0	0	0	0	0	0	0	0	0	0	0	0	0	0	0	0	0	0
OTU29	0	0	0	0	0	0	0	0	0	0	237	336	426	270	294	190	263	153	283	324	31	31	80	20	50	0	28	0	0	179	0	0	0	0	0	0	0	0	0	0	0	0	0	0	0	0	0	0	0
OTU30	0	0	0	0	0	0	0	0	0	0	65	80	100	195	87	51	229	156	88	80	0	88	56	22	46	0	0	0	46	42	0	0	0	0	0	0	0	0	0	0	0	0	0	0	0	0	0	0	0
OTU31	0	0	0	0	0	0	0	0	0	0	317	307	211	219	175	233	205	178	151	190	92	129	140	150	83	103	48	94	248	251	27	0	0	0	0	0	60	0	0	0	0	0	0	0	0	0	0	0	0
OTU32	0	0	0	0	0	0	0	0	0	0	57	52	68	72	45	70	122	107	61	105	0	20	92	0	0	19	0	60	47	94	0	0	0	0	0	0	0	0	0	0	0	0	0	0	0	0	0	0	0
OTU33	0	0	0	0	0	0	0	0	0	0	64	72	47	0	66	73	94	0	73	0	229	130	176	260	375	120	280	170	282	217	15	18	0	0	0	0	0	0	0	27	0	58	0	0	0	0	0	0	0
OTU34	0	0	0	0	0	0	0	0	0	0	134	118	96	114	165	120	200	109	72	147	0	27	55	0	56	13	0	21	0	27	0	0	0	0	0	0	0	0	0	0	0	0	0	0	0	0	0	0	0
OTU35	0	0	0	0	0	0	0	0	0	0	322	125	165	133	109	147	168	22	166	113	117	175	143	156	168	202	54	58	141	224	0	47	0	0	31	110	0	0	16	7	0	0	0	0	0	0	0	0	0
OTU36	0	0	0	0	0	0	10	0	0	34	65	59	80	78	68	47	56	65	50	88	220	73	145	0	93	0	88	90	120	77	0	0	0	0	0	0	0	0	0	0	0	0	0	0	0	0	0	0	0
OTU37	0	0	0	0	0	0	0	0	0	0	235	255	144	152	164	224	226	139	142	117	94	171	53	89	56	161	100	145	127	119	0	0	0	0	0	0	0	0	0	0	0	0	0	0	0	0	0	0	0
OTU38	0	0	0	0	0	0	0	0	0	0	70	86	145	195	69	166	71	126	93	145	0	26	0	0	0	86	0	43	70	141	0	0	0	0	0	0	0	0	0	0	0	0	0	0	0	0	0	0	0
OTU39	0	0	0	0	0	0	0	0	0	0	241	328	219	278	212	212	272	233	142	144	349	150	377	295	172	117	329	343	232	306	32	0	27	0	12	42	62	45	0	0	0	0	0	0	0	0	0	0	0
OTU40	0	0	0	0	0	0	0	0	0	0	69	36	84	0	93	55	88	52	64	26	185	133	115	130	146	57	140	145	147	179	0	0	0	0	0	0	0	0	10	0	0	87	0	0	0	0	0	4	0
OTU41	0	0	0	0	0	0	0	0	0	0	51	105	234	253	227	82	137	70	80	142	38	0	55	0	0	0	39	32	0	82	0	0	0	0	0	0	0	0	0	0	0	0	0	0	0	0	0	0	0
OTU42	0	0	0	0	0	0	0	0	0	0	116	65	0	118	74	110	117	53	90	157	0	152	164	156	121	97	0	129	161	113	0	0	0	0	0	0	0	0	0	0	0	0	0	0	0	0	0	0	0
OTU43	0	0	0	0	0	0	0	0	0	0	242	219	202	271	335	146	199	229	116	213	68	0	62	29	58	0	24	0	88	112	0	0	0	0	0	0	0	0	0	0	0	0	0	0	0	0	0	0	0
OTU44	0	0	0	0	0	0	0	0	0	0	69	52	51	58	92	74	74	47	42	53	31	22	53	0	31	0	27	24	24	39	0	0	0	0	0	0	0	0	0	0	0	0	0	0	0	0	0	0	0
OTU45	0	0	0	0	0	0	0	0	0	0	235	147	89	158	228	290	146	32	129	116	317	390	194	360	215	333	264	342	63	295	0	10	73	0	0	0	0	0	0	0	0	0	0	0	0	0	0	0	0
OTU46	0	0	0	0	0	0	0	0	0	0	57	143	75	65	130	61	119	77	113	75	31	0	87	0	66	0	74	72	32	96	0	0	30	0	0	0	0	0	23	0	0	0	0	0	0	0	0	0	0
OTU47	0	0	0	0	0	0	0	0	0	0	115	126	57	115	207	123	91	104	150	137	81	91	141	51	79	69	90	77	104	196	0	0	0	0	0	0	0	0	0	0	0	0	0	0	0	0	0	0	0
OTU48	0	0	0	0	0	0	0	0	0	0	134	21	199	113	54	35	163	57	110	71	88	74	65	43	62	36	91	39	64	135	62	45	0	0	0	59	0	0	51	0	0	0	0	0	0	0	0	0	0
OTU49	0	0	0	0	0	0	0	0	0	0	63	89	79	58	118	124	59	80	101	46	50	115	0	46	0	90	0	97	0	69	0	0	0	0	0	0	0	0	0	0	0	0	0	0	0	0	0	0	0
OTU50	0	0	0	0	0	0	0	0	0	0	70	59	87	75	54	8	46	81	46	55	0	0	12	0	0	0	0	0	0	8	0	0	0	0	0	0	0	0	0	0	0	0	0	0	0	0	0	0	0
OTU51	0	0	0	0	0	0	0	0	0	0	189	103	125	118	151	136	91	194	139	96	150	117	191	162	78	92	73	83	154	52	0	0	0	0	0	0	0	0	0	0	0	0	0	0	0	0	0	0	0
OTU52	0	0	0	0	0	0	0	0	0	46	52	56	0	20	94	0	90	0	32	61	187	157	181	454	158	150	237	343	205	139	31	0	0	0	0	0	24	0	0	0	0	0	0	0	0	0	0	69	0
OTU53	0	0	0	0	0	0	0	0	0	0	69	124	69	78	96	91	108	72	51	41	0	19	58	26	0	41	0	0	51	80	0	0	0	0	0	0	0	0	0	0	0	0	0	0	0	0	0	0	0
OTU54	0	0	0	0	0	0	0	0	0	0	78	107	82	67	48	61	67	96	0	70	107	114	97	119	129	98	95	108	37	99	0	0	0	0	0	0	0	0	0	0	0	0	0	0	0	0	0	0	0
OTU55	0	0	0	0	0	0	0	0	0	0	71	82	116	191	81	75	106	128	60	68	81	0	172	2	187	7	77	113	119	107	0	9	0	0	0	0	0	0	0	0	0	0	0	0	0	0	0	0	0
OTU56	0	0	0	0	0	0	0	0	0	0	68	112	62	64	85	68	93	102	61	91	100	75	0	53	120	74	85	123	0	65	0	0	0	0	0	0	0	0	0	0	0	0	0	0	0	0	0	0	0
OTU57	0	0	0	0	0	0	0	0	0	0	73	61	61	57	80	81	68	44	56	62	24	49	0	8	50	38	34	50	27	50	0	0	0	0	0	0	0	0	11	0	0	0	0	0	0	0	0	0	0
OTU58	0	0	0	0	0	0	0	0	0	0	76	36	53	87	100	58	75	58	67	47	125	0	83	85	70	25	0	111	67	100	0	0	0	0	0	0	28	0	0	0	0	0	0	0	0	0	0	0	0
OTU59	0	0	0	0	0	0	0	0	0	0	81	86	76	77	113	41	99	0	26	140	15	0	0	0	0	0	0	0	0	55	0	0	0	0	0	0	0	0	0	0	0	0	0	0	0	0	0	0	0
OTU60	0	0	0	0	0	0	0	0	0	0	56	30	30	33	49	0	31	49	0	32	290	106	118	282	121	20	183	281	222	145	0	0	9	0	0	0	21	0	0	0	0	0	0	0	0	0	0	0	0
OTU61	0	0	0	0	0	0	0	0	0	0	56	98	40	115	0	36	81	37	48	57	0	38	0	0	0	0	0	0	38	39	0	0	0	0	0	0	0	0	0	0	0	0	0	0	0	0	0	0	0
OTU62	0	0	0	0	0	0	0	0	0	0	240	193	257	150	171	168	242	239	187	172	0	0	168	0	80	0	0	21	7	112	0	0	0	0	0	0	0	0	0	0	0	0	0	0	0	0	0	0	0
OTU63	0	0	0	0	0	0	0	0	0	0	94	49	56	65	106	41	59	101	94	70	18	0	43	0	69	0	0	37	31	109	0	0	0	0	0	0	0	0	0	0	0	0	0	0	0	0	0	0	0
OTU64	0	0	0	0	0	0	0	0	0	0	45	69	100	124	95	99	99	73	70	92	28	39	73	0	46	0	36	33	37	67	0	0	0	0	0	0	0	0	0	0	0	0	0	0	0	0	0	0	0
OTU65	0	0	0	0	0	0	0	0	0	0	0	0	42	50	28	25	59	21	0	27	97	24	70	92	0	0	91	74	83	63	0	0	0	0	0	0	0	0	0	0	0	0	0	0	0	0	0	0	0
OTU66	0	0	0	0	0	0	0	0	0	0	78	111	0	0	0	55	114	40	73	74	106	85	82	153	0	81	74	90	131	114	0	0	0	0	0	0	0	0	0	0	0	42	0	0	0	0	0	0	0
OTU67	0	0	0	0	0	0	0	0	0	0	74	107	57	62	61	39	63	47	38	57	16	0	34	13	12	0	16	23	20	41	0	0	0	0	0	0	0	0	0	0	0	0	0	0	0	0	0	0	0
OTU68	0	0	0	0	0	0	0	0	0	0	241	137	124	50	62	47	196	35	59	78	280	27	243	270	246	71	156	329	133	97	0	91	0	0	0	0	37	0	0	0	0	0	0	0	0	0	0	0	0
OTU69	0	0	0	0	0	0	0	0	0	0	215	62	112	110	127	197	183	176	131	166	150	61	0	251	0	127	79	235	131	255	0	0	0	0	0	0	0	0	0	0	0	0	0	0	0	0	0	0	0
OTU70	0	0	0	0	0	0	0	0	0	0	13	56	18	82	21	18	51	21	24	34	179	59	16	131	79	36	107	125	120	146	0	16	0	0	0	0	0	0	7	0	0	0	0	0	0	0	0	20	0
OTU71	0	0	0	0	0	0	0	0	0	0	106	96	62	79	82	64	63	75	31	60	106	57	54	81	57	25	72	90	64	98	0	0	0	0	0	0	0	11	0	0	0	0	0	0	0	0	0	0	0
OTU72	0	0	0	0	0	0	0	0	0	0	57	61	79	54	83	107	91	105	81	91	0	0	31	0	63	0	20	29	31	82	0	0	0	0	0	0	0	0	0	0	0	0	0	0	0	0	0	0	0
OTU73	0	0	0	0	0	0	0	0	0	0	164	211	105	181	137	97	249	35	118	155	252	196	370	312	0	0	139	294	159	281	0	0	0	0	0	0	0	0	0	0	0	0	0	0	0	0	0	0	0
OTU74	0	0	0	0	0	0	0	0	0	0	117	64	102	101	64	51	119	123	60	46	272	244	280	372	242	204	163	277	237	205	0	0	0	0	0	59	0	0	0	0	0	0	0	0	0	0	0	0	0
OTU75	0	0	0	0	0	0	0	0	0	0	0	0	0	0	0	0	0	27	0	0	147	91	0	178	81	0	151	198	103	111	0	195	0	37	50	41	26	68	89	0	0	0	0	0	0	0	0	0	0
OTU76	0	0	0	0	0	0	22	0	0	0	84	124	207	119	61	179	50	64	114	120	216	67	156	132	122	54	137	410	77	108	33	48	12	23	0	29	0	0	20	0	27	0	0	0	0	0	0	0	37
OTU77	0	0	0	0	0	0	0	0	0	0	72	113	99	77	94	67	78	54	38	54	0	9	56	0	31	0	39	0	0	55	0	0	0	0	0	0	0	0	0	0	0	0	0	0	0	0	0	0	0
OTU78	0	0	0	0	0	0	0	0	0	0	64	68	105	82	126	110	77	97	88	68	172	10	37	44	71	0	16	119	94	133	0	0	0	0	0	0	0	0	0	0	0	0	0	0	0	0	0	0	0
OTU79	0	0	0	0	0	0	0	6	0	0	91	76	66	115	176	79	106	72	31	112	119	57	154	88	91	47	67	29	107	101	0	0	0	0	0	19	0	0	0	0	0	0	0	0	0	0	0	0	0
OTU80	0	0	0	0	0	0	0	0	0	0	8	0	0	0	0	0	0	6	0	0	53	75	73	129	0	31	42	0	81	90	55	12	0	11	0	0	0	0	0	0	0	0	0	0	0	0	0	0	0
OTU81	0	0	0	0	0	0	0	0	0	0	129	60	67	116	48	130	86	0	65	64	109	141	117	96	51	88	76	98	168	125	0	0	0	0	0	0	0	0	0	0	0	0	0	0	0	0	26	0	0
OTU82	0	0	0	0	0	0	0	0	0	0	94	68	53	65	66	71	54	74	0	48	47	31	64	0	61	0	27	66	0	78	0	0	0	0	0	0	0	0	0	0	0	0	0	0	0	0	0	0	0
OTU83	0	0	0	0	0	0	0	0	0	0	65	58	73	81	76	46	30	41	0	47	31	0	76	0	14	47	21	38	0	32	0	0	0	0	0	0	0	0	0	0	0	0	0	0	0	0	0	0	0
OTU84	0	0	0	0	0	0	0	0	0	0	55	71	108	80	58	32	104	70	48	101	6	0	59	0	45	0	13	0	12	75	0	0	0	0	0	0	0	0	0	0	0	0	0	0	0	0	0	0	0
OTU85	0	0	0	0	0	0	0	0	0	0	92	48	58	67	75	68	80	63	48	80	62	44	58	86	52	46	51	84	60	80	0	0	0	0	0	0	0	0	0	0	0	0	0	0	0	0	0	0	0
OTU86	0	0	0	0	0	0	0	0	0	0	143	145	268	251	303	178	267	267	249	200	47	0	25	84	41	30	31	133	32	165	0	0	0	0	0	0	0	0	0	0	0	0	0	0	0	0	0	0	0
OTU87	0	0	0	0	0	0	0	0	0	0	44	45	24	51	38	66	28	53	56	34	124	107	0	54	154	0	67	112	206	122	10	0	0	0	5	24	0	0	0	0	0	0	0	0	0	0	0	0	0
OTU88	0	0	0	0	0	0	0	0	0	0	78	83	64	64	85	54	63	97	68	80	14	81	53	18	0	0	44	43	32	70	0	0	0	0	0	0	0	0	0	0	0	0	0	0	0	0	0	0	0
OTU89	0	0	0	0	0	0	0	0	0	0	43	60	41	33	52	37	78	25	35	42	7	0	35	0	20	0	22	22	32	29	0	0	0	0	0	0	0	0	0	0	0	0	0	0	0	0	0	0	0
OTU90	0	0	0	0	0	0	0	0	0	0	62	105	37	90	55	63	69	58	81	68	0	0	0	0	0	3	8	0	0	0	0	0	0	0	0	0	0	0	0	0	0	0	0	0	0	0	0	0	0
OTU91	0	0	0	0	0	0	0	0	0	0	66	19	68	51	81	24	66	80	0	39	0	0	17	0	0	0	0	9	0	19	0	0	0	0	0	0	0	0	0	0	0	0	0	0	0	0	0	0	0
OTU92	0	0	0	0	0	0	0	0	0	0	347	305	266	372	327	313	247	246	71	193	0	40	68	19	50	56	0	83	0	153	0	0	0	0	0	0	0	0	0	0	0	0	0	0	0	0	0	0	0
OTU93	0	0	0	0	0	0	0	0	0	0	57	101	42	119	68	69	53	95	33	72	17	0	77	37	54	0	27	45	22	76	0	0	0	0	0	0	0	0	0	0	0	0	0	0	0	0	0	69	0
OTU94	0	0	0	0	0	0	0	0	0	0	215	198	77	165	204	180	129	134	87	165	44	0	0	0	70	0	166	104	41	67	0	0	0	0	0	0	0	0	0	0	0	0	0	0	0	0	0	0	0
OTU95	0	0	0	0	0	0	0	0	0	0	73	75	68	83	99	65	46	73	54	75	74	0	85	76	0	29	89	106	106	122	0	0	0	0	0	0	0	0	0	0	0	0	0	0	0	0	0	0	0
OTU96	0	0	0	0	0	0	0	0	0	0	134	189	205	186	251	174	164	233	103	171	135	165	145	28	87	68	79	156	153	188	0	0	0	0	0	0	0	0	0	0	0	54	0	0	0	0	0	0	0
OTU97	0	0	0	0	0	0	0	0	0	0	27	61	57	70	39	32	23	61	46	39	10	0	0	0	0	0	0	0	0	8	0	0	0	0	0	0	0	0	0	0	0	0	0	0	0	0	0	0	0
OTU98	0	0	0	0	0	0	0	0	0	0	35	95	56	78	124	63	80	112	105	29	54	0	117	78	0	25	126	0	49	85	0	84	0	0	0	35	0	8	41	0	0	0	0	0	0	0	0	0	0
OTU99	0	0	0	0	0	0	0	0	0	0	119	43	96	79	144	89	99	91	99	96	0	0	91	0	0	0	44	98	0	77	0	0	0	0	0	0	0	0	0	0	0	0	0	0	0	0	0	0	0
OTU100	0	0	0	0	0	0	0	0	0	0	0	0	0	0	12	0	20	0	0	24	31	0	107	44	0	0	87	60	0	0	0	0	0	0	0	0	0	0	0	0	0	0	0	0	0	0	0	0	0
OTU101	0	0	0	0	0	0	0	0	0	0	0	0	0	0	0	0	0	0	0	0	0	0	0	0	0	0	0	0	0	0	0	44	59	79	54	39	79	0	73	39	0	0	50	0	0	0	0	0	0
OTU102	0	0	0	0	0	0	0	0	0	0	87	58	114	91	84	56	88	79	75	40	159	86	195	46	112	38	160	184	98	167	7	0	0	0	0	0	0	0	0	0	0	0	0	0	0	0	0	0	0
OTU103	0	0	0	0	0	0	0	0	0	0	45	66	48	58	0	58	72	58	36	71	42	0	0	36	25	49	0	0	54	70	0	0	0	0	6	0	0	0	0	0	0	0	0	0	0	0	0	0	0
OTU104	0	0	0	0	0	0	0	0	0	0	81	38	61	61	51	65	88	69	41	70	0	0	0	0	0	0	0	0	0	0	0	0	0	0	0	0	0	0	0	0	0	0	0	0	0	0	0	0	0
OTU105	0	0	0	0	0	0	0	0	0	0	0	0	0	0	24	18	0	0	21	11	99	40	36	117	60	15	45	110	56	69	0	0	0	0	0	0	0	0	0	0	0	0	0	0	0	0	0	0	0
OTU106	0	0	0	0	0	0	13	0	0	0	0	0	0	0	0	0	0	0	0	0	0	0	0	0	0	0	0	0	0	0	26	0	64	9	10	0	29	0	19	0	98	96	0	35	0	0	133	38	71
OTU107	0	0	0	0	0	0	0	0	0	0	0	88	46	73	65	67	41	39	0	48	12	0	14	11	0	0	0	22	23	11	0	0	0	0	0	0	0	0	0	0	0	0	0	0	0	0	0	0	0
OTU108	0	0	0	0	0	0	0	0	0	0	110	36	86	100	90	22	102	23	45	44	153	146	153	203	108	72	168	110	114	49	0	0	0	0	0	0	0	0	0	0	0	0	0	0	0	0	4	0	0
OTU109	0	0	0	0	0	0	0	0	0	0	158	129	135	166	240	48	102	156	201	190	109	83	61	10	135	36	67	23	35	194	0	0	0	0	0	0	0	0	27	0	0	0	0	0	0	0	0	0	0
OTU110	0	0	0	0	0	0	0	0	0	0	0	66	0	104	0	23	77	0	0	18	0	0	0	0	0	0	0	0	0	0	0	0	0	0	0	0	0	0	0	0	0	0	0	0	0	0	0	0	0
OTU111	0	0	0	0	0	0	0	0	0	0	71	57	30	58	69	45	61	26	64	36	105	44	99	70	92	27	85	141	86	61	0	0	0	0	0	0	24	24	0	0	0	0	0	0	0	0	0	0	0
OTU112	0	0	0	0	0	0	0	0	0	0	114	56	89	162	143	106	115	147	98	110	85	139	0	0	111	102	0	232	44	175	0	0	0	0	0	0	0	0	0	0	0	0	0	0	0	0	0	0	0
OTU113	0	0	0	0	0	0	0	0	0	0	105	0	72	114	54	93	89	0	59	38	144	131	121	0	66	72	112	158	82	135	0	0	0	0	0	0	0	0	0	0	0	0	0	0	0	0	0	0	0
OTU114	0	0	0	0	0	0	0	0	0	0	35	54	21	20	50	20	52	32	30	34	20	19	50	0	26	0	44	48	26	71	0	0	0	0	0	0	0	0	0	0	0	0	0	0	0	0	0	0	0
OTU115	0	0	0	0	0	0	0	0	0	0	29	40	37	22	45	48	39	54	26	38	37	33	38	34	29	46	33	42	46	58	0	0	0	0	0	0	0	0	0	0	0	0	0	0	0	0	0	0	0
OTU116	0	0	0	0	0	0	0	0	0	0	67	61	79	152	59	49	62	29	47	47	6	0	20	0	15	0	8	0	0	12	0	0	0	0	0	0	0	0	0	0	0	0	0	0	0	0	0	0	0
OTU117	0	0	0	0	0	0	0	0	0	0	155	0	107	103	67	130	86	99	0	146	58	48	45	32	175	0	0	94	0	151	0	0	0	0	0	0	24	25	0	36	0	72	0	0	0	0	0	0	0
OTU118	0	0	0	0	0	0	0	0	0	0	128	97	32	24	46	100	97	56	25	46	232	15	154	191	235	80	125	313	0	186	0	0	0	0	0	0	0	0	0	0	0	0	0	0	0	0	0	0	0
OTU119	0	0	0	0	0	0	0	0	0	0	0	64	40	72	99	74	90	62	66	64	39	0	0	26	55	0	39	59	44	81	0	0	0	0	0	0	0	0	0	0	0	0	0	0	0	0	0	0	0
OTU120	0	0	0	0	0	0	0	0	0	0	0	0	0	0	0	0	0	0	0	0	132	0	73	62	38	0	52	93	39	21	0	0	0	0	0	0	0	0	0	0	0	0	0	0	0	0	0	0	0
OTU121	0	0	0	0	0	0	0	0	0	0	120	127	54	95	86	62	97	64	52	114	91	0	83	47	90	0	60	156	127	141	0	0	6	0	0	0	0	0	0	0	0	0	0	0	0	0	0	0	0
OTU122	0	0	0	0	0	0	0	0	0	0	0	0	0	0	0	0	0	0	0	0	0	0	0	0	0	0	0	0	0	0	33	0	43	45	112	85	81	57	0	73	0	0	0	0	0	0	0	0	0
OTU123	0	0	0	0	0	0	0	0	0	0	44	54	57	0	90	63	77	0	34	0	0	0	0	0	0	0	0	0	39	26	0	0	0	0	0	0	0	0	35	0	0	0	0	0	0	0	0	0	0
OTU124	0	0	0	0	0	0	0	0	0	0	113	239	126	304	119	92	188	96	206	112	72	65	34	0	81	69	64	75	101	34	0	0	0	0	0	0	0	0	0	0	0	0	0	0	0	0	0	0	0
OTU125	0	0	0	0	0	0	0	0	0	0	36	0	60	154	0	0	0	0	27	73	106	0	77	105	84	96	88	182	130	157	125	10	77	17	0	0	29	36	0	0	56	0	0	0	0	0	0	0	0
OTU126	0	0	0	0	0	0	0	0	0	0	70	71	58	72	58	52	57	54	51	46	44	11	35	13	42	0	0	39	31	37	0	0	0	0	0	0	0	0	0	0	0	0	0	0	0	0	0	0	0
OTU127	0	0	0	0	0	0	0	0	0	0	42	19	0	30	24	0	40	16	25	24	75	41	55	61	45	12	89	78	83	57	0	0	0	0	0	0	0	0	0	0	0	0	0	0	0	0	0	0	0
OTU128	0	0	0	0	0	0	0	0	0	0	0	41	41	30	60	40	71	33	0	50	63	0	53	53	39	0	0	72	66	42	0	0	0	0	0	0	0	0	0	0	0	0	0	0	0	0	0	0	0
OTU129	0	0	0	0	0	0	0	0	0	0	74	114	78	138	66	40	54	69	62	75	0	0	0	0	0	0	0	0	0	15	0	0	0	0	0	0	0	0	0	0	0	0	0	0	0	0	0	0	0
OTU130	0	0	0	0	0	0	0	0	0	0	69	71	38	50	37	14	79	46	0	82	0	0	14	0	12	0	0	0	0	19	0	0	0	0	0	0	0	0	0	0	0	0	0	0	0	0	0	0	0
OTU131	0	0	0	0	0	0	0	0	0	0	81	18	36	78	61	48	91	51	0	40	50	112	38	132	49	25	98	141	135	152	14	0	0	0	0	0	33	0	0	0	0	0	0	0	0	0	0	0	0
OTU132	0	0	0	0	0	0	0	0	0	0	61	73	64	60	42	46	0	39	44	31	25	0	17	24	20	28	0	0	45	3	0	6	0	0	0	0	0	0	0	0	0	0	0	0	0	0	0	0	0
OTU133	0	0	0	0	0	0	0	0	0	0	48	56	44	34	47	25	73	24	23	46	130	36	142	88	57	0	97	114	121	86	0	0	0	0	0	0	0	0	0	0	0	0	0	0	0	0	0	0	0
OTU134	0	0	0	0	0	0	0	0	0	0	55	36	25	61	40	0	80	28	26	29	109	41	91	90	56	17	101	107	66	48	0	0	0	0	0	0	13	0	0	0	0	0	0	0	0	0	0	0	0
OTU135	0	0	0	0	0	0	0	0	0	0	90	48	87	64	64	100	128	40	51	52	29	47	44	135	47	26	97	48	128	123	0	0	0	0	0	0	0	0	0	0	0	0	0	0	0	0	0	0	0
OTU136	0	0	0	0	0	0	0	0	0	0	19	0	0	0	0	0	0	0	0	0	82	32	74	84	0	0	0	69	0	70	22	31	0	0	0	0	72	0	11	0	0	0	0	0	0	0	0	0	0
OTU137	0	0	0	0	0	0	0	0	0	0	138	210	56	143	111	77	25	139	168	102	56	140	54	0	46	108	0	114	92	87	0	0	0	0	0	0	0	0	0	0	0	0	0	0	3	0	0	0	0
OTU138	0	0	0	0	0	0	0	0	0	0	237	153	84	180	159	72	153	152	87	108	209	107	56	243	70	68	78	210	225	238	62	76	39	0	0	4	0	0	0	11	0	0	0	0	0	0	0	0	0
OTU139	0	0	0	0	0	0	0	0	0	0	79	50	34	70	62	53	0	50	28	54	0	0	24	0	0	0	0	0	0	43	43	16	0	0	0	23	236	0	0	0	0	0	0	0	0	0	0	0	0
OTU140	0	4	0	0	0	0	0	0	0	0	128	136	69	133	87	88	77	106	0	22	52	0	56	69	91	115	62	94	67	96	0	0	0	0	0	0	0	0	0	0	0	0	0	0	0	0	0	0	0
OTU141	0	0	0	0	0	0	0	0	0	0	95	76	0	55	86	100	61	112	78	67	107	80	118	52	100	29	116	142	75	167	0	0	0	0	0	0	0	0	0	0	0	0	0	0	0	0	0	0	0
OTU142	0	0	0	0	0	0	0	0	0	0	35	71	47	58	57	0	30	57	50	44	0	0	22	0	0	0	0	0	10	21	0	0	0	0	0	0	0	0	0	0	0	0	0	0	0	0	0	0	0
OTU143	0	0	0	0	0	0	0	0	0	0	134	102	52	71	79	212	77	100	79	46	30	264	53	0	67	289	0	33	52	62	0	0	0	0	0	0	0	0	0	0	0	0	0	0	0	0	0	0	0
OTU144	0	0	0	0	0	0	0	0	0	0	0	88	60	72	41	22	0	90	72	84	61	0	146	42	45	0	56	100	72	61	0	0	0	0	0	0	0	0	0	0	0	0	0	0	0	0	0	0	0
OTU145	0	0	0	0	0	0	0	0	0	0	93	117	128	41	124	98	109	87	75	55	218	127	147	39	103	100	122	176	159	177	0	0	0	0	0	0	0	0	0	0	0	0	0	0	0	0	0	0	0
OTU146	0	0	0	0	0	0	0	0	0	0	0	0	0	0	0	0	0	0	10	0	94	157	101	92	64	34	14	96	0	78	10	0	0	0	0	0	0	0	0	0	0	0	0	0	0	0	0	0	0
OTU147	0	0	0	0	0	0	10	0	6	0	140	114	128	87	224	97	92	101	126	67	67	134	0	73	0	15	0	0	0	92	34	0	0	0	0	0	97	0	0	0	0	0	0	0	0	0	0	0	0
OTU148	0	0	0	0	0	0	0	0	0	0	67	136	132	116	83	36	115	49	46	58	56	0	53	0	41	0	41	76	41	75	0	0	54	0	0	0	0	0	0	0	0	0	0	0	0	0	0	0	0
OTU149	0	0	0	0	0	0	0	0	0	0	61	113	58	12	88	0	114	0	105	49	0	0	0	0	22	0	0	0	8	10	0	0	0	0	0	0	0	0	0	0	0	0	0	0	0	0	0	0	0
OTU150	0	0	0	0	0	0	0	0	0	0	66	126	136	149	108	206	119	108	109	113	138	164	101	125	101	116	89	122	118	107	0	0	0	0	0	0	0	0	0	0	0	0	0	0	0	0	0	0	0
OTU151	0	0	0	0	0	0	0	0	0	0	0	0	0	0	0	0	0	0	0	0	70	68	43	173	44	53	48	81	42	40	48	9	0	0	0	0	0	0	0	0	0	0	0	0	0	0	0	0	0
OTU152	0	0	0	0	0	0	0	0	0	0	22	0	0	0	0	0	0	0	0	13	111	19	49	98	56	0	51	154	60	38	0	0	14	0	0	0	0	0	0	0	0	0	0	0	0	0	0	0	0
OTU153	0	0	0	0	0	0	0	0	0	0	38	35	0	26	0	60	0	0	39	87	0	0	0	0	0	0	71	22	87	62	0	0	0	0	6	0	0	0	0	0	0	0	0	0	0	0	0	0	0
OTU154	0	0	0	0	0	0	0	0	0	0	86	95	116	70	85	64	124	36	55	54	0	0	57	0	25	0	0	0	0	19	0	0	0	0	0	0	0	0	0	0	0	0	0	0	0	0	0	0	0
OTU155	0	0	0	0	0	0	0	0	0	0	23	91	0	137	0	146	136	0	312	0	0	95	0	0	0	25	0	0	160	0	0	0	0	0	0	0	0	0	0	0	0	0	0	0	0	0	0	0	0
OTU156	0	0	0	0	0	0	0	0	0	0	117	64	35	65	137	41	105	80	113	103	97	0	0	112	179	0	0	111	34	139	0	0	0	0	0	0	0	0	0	0	0	0	0	0	0	0	0	0	0
OTU157	0	0	0	0	0	0	0	0	0	0	0	81	77	57	90	43	52	56	69	52	0	0	38	0	25	0	0	0	3	35	0	0	0	0	0	0	0	0	0	0	0	0	0	0	0	0	0	0	0
OTU158	0	0	0	0	0	0	0	0	0	0	272	260	174	235	168	244	150	144	169	183	59	0	203	49	126	47	66	204	168	272	0	0	0	0	0	0	0	0	0	0	0	0	0	0	0	0	0	0	0
OTU159	0	0	0	0	0	0	0	0	0	0	33	78	106	72	43	0	79	46	22	88	10	39	32	0	9	0	17	22	0	41	0	0	0	0	0	0	0	0	0	0	0	0	0	0	0	0	0	0	0
OTU160	0	0	0	0	0	0	0	0	0	0	53	106	36	85	61	26	68	43	28	67	0	0	10	0	13	0	0	0	7	26	0	0	0	0	0	0	0	0	0	0	0	0	0	0	0	0	0	0	0
OTU161	0	0	0	0	0	0	0	0	0	0	0	37	0	97	87	72	85	80	25	42	0	0	50	0	24	0	29	0	0	50	0	0	0	0	0	0	0	0	0	0	0	0	0	0	0	0	0	0	0
OTU162	0	0	0	0	0	0	0	0	0	0	46	72	67	57	95	71	57	110	65	60	0	0	0	0	0	0	0	0	25	48	0	0	0	0	0	0	0	0	0	0	0	0	0	0	0	0	0	0	0
OTU163	0	0	0	0	0	0	0	0	0	0	39	16	0	0	0	0	0	0	0	0	122	57	34	165	20	21	31	67	53	69	0	0	0	0	0	0	0	0	0	0	0	0	0	0	0	0	0	0	0
OTU164	0	0	0	0	0	0	0	0	0	0	56	104	68	101	62	93	109	23	44	30	0	0	51	0	46	0	0	27	0	38	0	0	0	0	0	0	0	0	0	0	0	0	0	0	0	0	0	0	0
OTU165	0	0	0	0	0	0	0	0	0	0	58	58	116	52	58	101	69	36	42	45	0	0	41	0	34	0	0	0	24	24	0	0	0	0	0	0	0	0	0	0	0	0	0	0	0	0	0	0	0
OTU166	0	0	0	0	0	0	0	0	0	0	63	107	37	66	53	24	129	45	31	51	0	0	43	25	38	0	33	29	0	38	0	0	0	0	0	0	0	0	0	0	0	0	0	0	0	0	0	0	0
OTU167	0	0	0	0	0	0	0	0	0	0	100	77	61	113	71	40	93	33	72	58	40	0	63	24	37	0	45	39	49	67	0	0	0	0	0	0	0	0	0	0	0	0	0	0	0	0	0	0	0
OTU168	0	0	0	0	0	0	0	0	0	0	138	127	73	98	107	59	127	83	83	100	112	21	94	8	54	0	101	90	96	103	0	0	0	0	0	0	0	0	0	0	0	0	0	0	0	0	0	0	0
OTU169	0	0	0	0	0	0	0	0	0	0	8	0	0	0	15	0	0	0	0	10	88	0	65	32	56	0	38	86	35	53	0	0	0	0	0	0	0	0	0	0	0	0	0	0	0	0	0	0	0
OTU170	0	0	0	0	0	0	0	0	0	0	186	104	96	110	46	97	141	64	72	0	0	154	96	0	157	167	111	0	52	0	0	0	0	0	0	0	0	0	0	0	0	0	0	0	0	0	0	0	0
OTU171	0	0	0	0	0	0	0	0	0	0	78	85	49	86	58	84	41	44	39	91	21	0	15	0	24	38	0	26	21	71	0	0	0	0	0	0	0	0	0	0	0	0	0	0	0	0	0	0	0
OTU172	0	0	0	0	0	0	0	0	0	0	73	0	33	12	67	10	12	44	9	23	6	0	56	0	29	0	7	11	0	28	0	0	0	0	0	0	0	0	0	0	0	0	0	0	0	0	0	0	0
OTU173	0	0	0	0	0	0	0	0	0	0	49	73	73	46	35	35	55	68	102	57	0	0	34	0	22	0	0	26	22	33	0	0	0	0	0	0	0	0	0	0	0	0	0	0	0	0	0	0	0
OTU174	0	0	0	0	0	0	0	0	0	0	23	0	0	0	0	0	0	0	0	0	0	0	0	0	0	18	51	105	38	0	0	0	0	0	0	0	0	0	0	0	0	0	0	0	0	0	0	0	0
OTU175	0	0	0	0	0	0	0	0	0	0	113	87	91	46	62	20	41	29	33	29	16	6	26	23	42	0	19	33	21	41	0	0	0	0	0	0	0	0	0	0	0	0	0	0	0	0	0	0	0
OTU176	0	0	0	0	0	0	0	0	0	0	0	45	145	131	210	0	159	202	0	64	46	0	122	0	63	0	57	58	59	164	13	0	56	2	18	0	21	0	0	0	0	0	0	0	0	0	0	0	0
OTU177	0	0	0	0	0	0	0	0	0	0	41	58	44	59	49	38	35	41	34	27	55	38	26	59	64	31	40	103	50	76	0	0	0	0	0	0	0	0	0	0	0	0	0	0	0	0	0	0	0
OTU178	0	0	0	0	0	0	0	0	0	0	72	40	0	52	0	0	47	51	41	0	35	0	56	0	59	14	0	0	35	57	0	0	0	0	0	0	0	0	0	0	0	0	0	0	0	0	0	0	0
OTU179	0	0	0	0	0	0	0	0	0	0	117	47	56	92	54	57	77	53	0	51	0	0	45	0	0	0	33	0	0	59	0	0	0	0	0	0	0	0	0	0	0	0	0	0	0	0	0	0	0
OTU180	0	0	0	0	0	0	0	0	0	0	104	61	80	59	65	101	70	62	77	43	55	78	87	41	0	38	0	130	0	76	0	0	0	0	0	0	0	0	0	0	0	0	0	0	0	0	0	0	0
OTU181	0	0	0	0	0	0	0	0	0	0	69	48	150	71	151	0	94	61	51	111	0	0	0	0	0	0	0	0	0	28	43	0	0	0	153	0	66	0	0	0	0	0	0	0	0	0	0	0	0
OTU182	0	0	0	0	0	0	0	0	0	0	49	68	34	64	46	10	35	40	28	0	0	0	0	0	0	0	0	0	0	0	0	0	0	0	0	0	0	0	0	0	0	0	0	0	0	0	0	0	0
OTU183	0	0	0	0	0	0	0	0	0	0	35	51	47	26	48	21	46	30	65	28	14	39	52	0	21	0	33	37	30	61	0	0	44	0	0	0	0	0	0	0	0	0	0	0	0	0	0	0	0
OTU184	0	0	0	0	0	0	0	0	0	0	72	44	45	77	45	33	57	34	29	37	0	0	38	0	25	0	11	23	16	24	0	0	0	0	0	0	0	0	0	0	0	0	0	0	0	0	0	0	0
OTU185	0	0	0	0	0	0	0	0	0	0	64	65	48	54	65	33	67	54	46	40	39	53	63	36	0	63	47	62	54	73	0	0	0	0	0	0	0	0	0	0	0	0	0	0	0	0	0	0	0
OTU186	0	0	0	0	0	0	0	0	0	0	87	214	76	169	117	110	139	66	101	129	0	70	138	227	109	60	189	233	134	182	0	0	0	0	0	16	0	0	0	0	0	0	0	0	0	0	0	0	0
OTU187	0	0	0	0	0	0	0	0	0	0	70	65	58	66	109	44	0	95	72	73	38	0	37	37	44	0	40	49	26	93	0	0	0	0	0	0	0	0	0	0	0	0	0	0	0	0	0	0	0
OTU188	0	0	0	0	0	0	0	0	0	0	33	19	17	31	46	27	32	21	19	37	89	36	78	115	55	22	69	108	37	43	0	52	0	11	0	12	60	0	0	0	0	0	0	0	0	0	0	0	0
OTU189	0	0	0	0	0	0	0	0	0	0	90	101	81	83	81	97	67	53	54	60	99	75	79	81	57	164	81	100	83	0	0	0	0	0	0	0	0	9	0	0	0	0	0	0	0	0	0	0	0
OTU190	0	0	0	0	0	0	0	0	0	0	106	48	27	48	53	0	42	39	0	17	57	7	50	93	77	0	51	47	71	56	0	0	16	0	6	0	0	6	0	0	0	0	0	0	0	0	0	0	0
OTU191	0	0	0	0	0	0	0	0	0	0	29	88	0	67	65	81	73	30	43	77	0	0	19	0	18	0	0	0	11	46	0	0	0	0	0	0	0	0	0	0	0	0	0	0	0	0	0	0	0
OTU192	0	0	0	0	0	0	0	0	0	0	70	43	44	68	37	42	26	56	32	42	42	0	28	49	22	0	30	26	33	58	0	0	0	0	0	0	0	0	0	0	0	0	0	0	0	0	0	0	0
OTU193	0	0	0	0	0	0	0	0	0	0	148	237	121	62	73	127	134	52	64	58	37	0	57	0	0	0	0	27	0	23	0	0	0	0	0	0	0	0	0	0	0	0	0	0	0	0	0	0	0
OTU194	0	0	0	0	0	0	0	0	0	0	52	80	0	82	65	0	69	84	62	77	0	0	0	0	0	0	0	0	0	0	0	0	0	0	0	0	0	0	0	0	0	0	0	0	0	0	0	0	0
OTU195	0	0	0	0	0	0	0	0	0	0	134	138	128	87	168	91	124	53	119	71	30	100	97	32	0	72	81	74	78	130	0	0	0	0	0	0	0	0	0	0	0	0	0	0	0	0	0	0	0
OTU196	0	0	0	0	0	0	0	0	0	0	44	33	0	0	81	68	76	31	27	30	40	0	65	0	32	0	0	41	38	45	0	0	0	0	0	0	0	0	0	0	0	0	0	0	0	0	0	0	0
OTU197	0	0	0	0	0	0	0	0	0	0	69	43	25	38	35	58	68	20	18	45	98	27	120	125	99	8	69	102	65	95	0	0	0	0	0	0	20	0	0	56	0	0	0	0	0	0	0	0	0
OTU198	0	0	0	0	0	0	0	0	0	0	95	57	39	60	58	34	63	42	31	49	96	50	58	135	126	54	80	113	100	114	0	0	0	0	0	0	0	0	0	0	0	0	0	0	0	0	0	0	0
OTU199	0	0	0	0	0	0	0	0	0	0	57	67	49	82	71	41	80	49	41	50	19	0	36	0	37	0	22	41	26	0	0	0	0	0	0	0	0	0	0	0	0	0	0	0	0	0	0	0	0
OTU200	0	0	0	0	0	0	0	0	0	0	38	99	44	99	49	7	55	0	0	22	0	6	0	0	17	0	0	0	0	14	0	0	0	0	0	0	0	0	0	0	0	0	0	0	0	0	0	0	0
OTU201	0	0	0	0	0	0	0	0	0	0	46	63	51	69	131	57	88	60	59	63	0	0	28	0	23	0	0	0	0	43	0	0	0	0	0	0	0	0	0	0	0	0	0	0	0	0	0	0	0
OTU202	0	0	0	0	0	0	0	0	0	0	77	67	37	49	82	110	62	55	0	35	23	45	54	0	50	0	25	0	0	80	0	0	0	0	0	0	0	0	0	0	0	0	0	0	0	0	0	0	0
OTU203	0	0	0	0	0	0	0	0	0	0	0	0	0	12	0	0	0	0	0	0	67	66	0	168	7	22	83	75	64	52	0	0	0	0	0	0	0	0	0	0	0	0	0	0	0	0	0	0	0
OTU204	0	0	0	0	0	0	0	0	0	0	51	63	71	67	83	28	30	65	42	59	0	0	34	0	0	0	0	0	0	34	0	0	0	0	0	0	0	0	0	0	0	0	0	0	0	0	0	0	0
OTU205	0	0	0	0	0	0	0	0	0	0	166	138	231	185	227	73	161	144	136	233	45	0	119	46	53	10	42	61	0	95	0	0	0	0	0	0	0	0	0	0	0	0	0	0	0	0	0	0	0
OTU206	0	0	0	0	0	0	0	0	0	0	0	0	0	0	0	0	0	0	0	0	80	48	47	87	0	0	37	0	60	47	0	0	0	0	0	0	0	0	0	0	0	0	0	0	0	0	0	0	0
OTU207	0	0	0	0	0	0	0	0	0	0	52	88	110	73	90	76	0	75	49	82	0	0	22	0	24	0	0	0	0	33	0	0	0	0	0	0	0	0	0	0	0	0	0	0	0	0	0	0	0
OTU208	0	0	0	0	0	0	0	0	0	0	37	37	48	72	33	0	22	40	28	28	0	0	0	0	12	0	0	0	0	0	0	0	0	0	0	0	0	0	0	0	0	0	0	0	0	0	0	0	0
OTU209	0	0	0	0	0	0	0	0	0	0	7	0	0	0	0	0	0	10	0	0	61	34	55	115	62	9	36	66	35	59	0	0	22	0	0	0	0	0	0	0	0	0	0	0	0	0	0	0	0
OTU210	0	0	0	0	0	0	0	0	0	0	0	0	0	0	0	0	0	0	0	0	87	24	61	25	0	0	68	111	20	41	0	0	0	15	0	0	0	0	0	0	0	0	0	0	0	0	0	0	0
OTU211	0	0	0	0	0	0	0	0	0	0	0	0	0	0	0	0	0	0	0	0	0	0	0	0	0	0	0	0	0	0	0	0	0	0	54	0	0	0	0	0	103	83	0	0	0	0	0	0	0
OTU212	0	0	0	0	0	0	0	0	0	0	22	16	14	28	18	18	34	0	18	18	70	0	62	96	25	26	64	58	44	31	0	0	0	0	0	0	67	0	0	0	0	0	0	0	0	0	0	0	0
OTU213	0	0	0	0	0	0	0	0	0	0	50	85	37	27	38	84	61	44	23	33	33	69	47	15	43	49	38	45	38	115	0	0	0	0	0	0	0	0	0	0	0	0	0	0	0	0	0	0	0
OTU214	0	0	0	0	0	0	0	0	0	0	40	69	40	55	41	36	52	0	0	0	9	0	0	0	0	0	14	0	0	32	0	0	0	0	0	0	0	0	0	0	0	0	0	0	0	0	0	0	0
OTU215	0	0	0	0	0	0	0	0	0	0	33	39	50	59	48	0	40	51	47	73	0	0	0	0	21	0	0	0	0	0	0	0	0	0	0	0	0	0	0	0	0	0	0	0	0	0	0	0	0
OTU216	0	0	0	0	0	0	0	0	0	0	0	0	0	0	11	0	7	0	0	0	71	18	47	61	28	0	60	74	25	33	0	0	0	0	0	0	0	0	0	0	0	0	0	0	0	0	0	0	0
OTU217	0	0	0	0	0	0	0	0	0	0	72	97	64	157	74	16	69	84	42	84	0	0	35	0	0	0	0	0	14	39	0	0	0	0	0	0	0	0	0	0	0	0	0	0	0	0	0	0	0
OTU218	0	0	0	0	0	0	0	0	0	0	129	34	53	40	39	42	29	32	24	20	46	19	21	63	43	0	17	56	53	32	0	0	0	0	0	0	0	0	0	0	0	0	0	0	0	0	0	0	0
OTU219	0	0	0	0	31	0	0	0	0	0	71	114	66	65	34	73	55	33	41	48	19	0	35	0	26	13	0	22	15	26	0	0	0	0	0	0	0	0	0	0	0	0	0	0	0	0	0	0	0
OTU220	0	0	0	0	0	0	0	0	0	0	29	0	0	0	28	0	16	22	0	0	93	34	58	146	48	0	49	66	101	78	0	0	0	0	0	0	0	0	0	0	0	0	0	0	0	0	0	0	0
OTU221	0	0	0	0	0	0	0	0	0	0	0	0	0	0	0	0	0	0	0	0	64	0	47	100	14	0	68	80	52	69	0	0	0	0	0	0	0	0	0	0	0	0	0	0	0	0	0	0	0
OTU222	0	0	0	0	0	0	0	0	0	0	51	84	144	0	0	21	0	27	58	54	21	0	0	0	6	0	0	0	0	32	0	0	0	0	0	0	0	0	0	0	0	0	0	0	0	0	0	0	0
OTU223	0	0	0	0	0	0	0	0	0	0	43	15	11	0	0	19	0	19	7	0	73	12	29	87	41	25	47	104	57	53	0	0	0	0	0	0	0	0	0	0	0	0	0	0	0	0	0	0	0
OTU224	0	0	0	0	0	0	0	0	0	0	47	72	66	46	42	40	57	65	39	53	14	0	40	0	39	0	15	25	14	37	0	0	0	0	0	0	0	0	0	0	0	0	0	0	0	0	0	0	0
OTU225	0	0	0	0	0	0	0	0	0	0	0	43	0	0	0	24	0	10	51	58	42	0	24	15	0	0	53	66	55	0	0	0	0	0	0	0	0	0	0	0	0	0	0	0	0	0	0	0	0
OTU226	0	0	0	0	0	0	0	0	0	0	73	0	0	86	81	66	46	62	44	0	52	0	44	0	0	0	0	54	47	75	0	0	0	0	0	0	0	0	0	0	0	0	0	0	0	0	0	0	0
OTU227	0	0	0	0	0	0	0	0	0	0	55	60	106	41	65	32	37	29	30	37	62	37	62	114	43	0	49	87	87	34	0	0	15	0	0	0	18	15	0	0	0	0	0	0	0	18	0	0	0
OTU228	0	0	0	0	0	0	0	0	0	0	0	0	0	0	0	0	0	0	0	0	203	41	0	179	0	0	0	72	40	35	0	0	0	0	0	76	0	0	0	0	0	0	0	0	0	0	0	0	0
OTU229	0	0	0	0	0	0	0	0	0	0	0	94	0	94	32	11	95	0	81	0	0	44	90	72	0	0	60	99	64	59	18	0	0	0	0	21	0	0	0	0	0	0	0	0	0	0	0	0	0
OTU230	0	0	0	0	0	0	0	0	0	0	61	33	0	30	27	80	41	0	9	14	53	100	0	55	72	121	79	0	86	75	0	0	0	0	0	0	0	0	0	0	0	0	0	0	0	0	0	0	0
OTU231	0	0	0	0	0	0	0	0	0	0	29	53	0	28	18	119	67	55	22	34	0	17	0	0	23	0	0	0	0	0	0	0	0	0	0	0	0	0	0	0	0	0	0	0	0	0	0	0	0
OTU232	0	0	0	0	0	0	0	0	0	0	0	0	0	0	0	0	20	0	0	0	268	109	79	247	36	30	55	165	124	145	11	0	0	0	0	0	0	0	0	0	0	0	0	0	0	0	0	0	0
OTU233	0	0	0	0	0	0	0	0	0	0	49	44	0	78	52	116	97	52	39	0	92	45	44	62	0	19	43	81	0	0	0	0	20	0	0	0	0	0	0	0	0	0	0	0	0	0	0	0	14
OTU234	0	0	0	0	0	0	0	0	0	0	67	28	0	53	0	53	0	0	44	30	75	0	31	24	73	0	43	57	0	106	31	0	59	0	27	52	49	0	53	0	0	0	0	0	0	0	0	0	0
OTU235	0	0	0	0	0	0	0	0	0	0	0	29	0	10	0	17	9	0	0	0	122	0	0	42	113	0	79	60	0	43	94	0	0	0	0	11	0	16	89	0	0	0	0	0	0	0	0	0	0
OTU236	0	0	0	0	0	0	0	0	0	0	0	0	0	0	0	0	0	0	0	0	0	124	50	86	64	172	0	0	0	99	0	0	9	0	0	0	0	0	0	0	0	0	0	0	0	0	0	0	0
OTU237	0	0	0	0	0	0	0	0	0	0	32	0	0	0	0	0	0	0	0	0	77	68	0	64	77	171	71	82	73	83	0	0	0	0	0	0	41	12	0	0	0	0	0	0	0	0	0	0	0
OTU238	0	0	0	0	0	0	0	0	0	0	39	37	15	37	40	21	55	0	0	30	78	51	128	95	83	0	160	129	59	103	0	0	12	0	0	0	0	0	0	0	0	0	0	0	0	0	0	0	39
OTU239	0	0	0	0	0	0	0	0	0	0	47	28	18	27	22	33	0	24	33	92	0	0	86	81	0	0	62	114	55	66	8	0	0	0	0	0	217	0	0	0	0	0	0	0	0	0	0	0	0
OTU240	0	0	0	0	0	0	0	0	0	0	68	89	54	0	48	0	32	0	13	27	0	0	0	0	0	0	0	0	0	0	33	0	0	0	0	0	0	0	0	0	0	0	0	0	0	0	0	0	0
OTU241	0	0	0	0	0	0	0	0	0	0	23	20	94	20	37	6	45	0	0	75	25	0	46	0	0	0	0	0	0	44	0	0	0	0	0	0	0	0	0	0	0	0	0	0	0	0	0	0	0
OTU242	0	0	0	0	0	0	0	0	0	0	49	18	60	37	72	19	20	46	49	33	0	0	0	0	9	0	0	0	0	9	0	0	0	0	0	0	0	0	0	0	0	0	0	0	0	0	0	0	0
OTU243	0	0	0	0	0	0	0	0	0	0	16	118	11	110	8	94	55	0	0	21	0	40	11	0	0	26	0	0	0	19	0	0	0	0	0	0	0	0	0	0	0	0	0	0	0	0	0	0	0
OTU244	0	0	0	0	0	0	0	0	0	0	26	0	0	0	19	0	0	0	0	0	27	3	51	91	26	0	30	58	30	42	0	0	0	0	0	42	9	19	0	0	0	0	0	0	0	0	0	0	0
OTU245	0	0	0	0	0	0	0	0	0	0	0	0	0	0	0	0	0	0	0	0	103	0	27	96	65	50	37	98	79	84	0	0	0	0	0	0	0	0	0	0	0	0	0	0	0	0	0	0	0
OTU246	0	0	0	0	0	0	0	0	0	0	38	0	0	26	34	0	0	0	0	16	0	85	78	235	50	75	0	21	0	85	60	0	24	0	97	58	21	42	0	62	0	0	0	0	0	0	0	0	0
OTU247	0	0	0	0	0	0	0	0	0	0	0	95	96	51	63	63	35	31	26	34	50	0	87	38	34	50	51	87	46	0	0	0	0	0	0	21	0	0	0	0	0	0	0	0	0	0	0	0	0
OTU248	0	0	0	0	0	0	0	0	0	0	88	60	117	11	162	33	71	37	113	85	0	0	80	43	52	0	0	94	44	66	0	0	0	0	0	0	0	0	0	0	0	0	0	0	0	0	0	0	0
OTU249	0	0	0	0	0	0	0	0	0	0	29	18	21	0	35	24	31	29	42	32	81	41	54	55	69	34	36	104	46	65	0	0	0	0	0	0	0	0	0	0	0	0	0	0	0	0	0	0	0
OTU250	0	0	0	0	0	0	0	0	0	0	47	70	23	0	51	20	44	20	14	20	61	0	64	0	45	0	49	74	50	73	0	0	0	0	0	0	0	0	0	0	0	0	0	0	0	0	0	0	0
OTU251	0	0	0	0	0	0	0	0	0	0	0	36	56	163	28	100	0	104	59	89	0	0	0	0	0	0	0	0	0	0	0	0	0	0	0	0	0	0	0	0	0	0	0	0	0	0	0	0	0
OTU252	0	0	0	0	0	0	0	0	0	0	29	47	112	40	66	35	35	121	40	82	0	0	0	0	0	0	0	0	0	0	0	0	0	0	0	0	0	0	0	0	0	0	0	0	0	0	0	0	0
OTU253	0	0	0	0	0	0	0	0	0	0	93	36	65	34	33	0	70	35	22	30	36	0	41	0	33	0	45	51	19	0	0	0	41	98	33	87	46	0	104	0	0	0	0	0	0	0	0	0	0
OTU254	0	0	0	0	0	0	0	0	0	0	78	78	70	58	51	39	42	52	55	83	62	140	122	117	125	30	101	174	55	180	0	0	0	0	0	0	0	0	0	0	0	0	0	0	0	0	0	0	0
OTU255	0	0	0	0	0	0	0	0	0	0	96	45	39	54	67	135	0	0	0	0	137	283	57	50	55	56	75	100	79	102	0	0	0	0	0	0	0	0	0	0	0	0	0	0	0	0	0	0	0
OTU256	0	0	0	0	0	0	0	0	0	0	13	72	63	54	47	0	57	39	0	66	0	0	18	0	0	0	0	10	0	16	0	0	0	0	0	0	0	0	0	0	0	0	0	0	0	0	0	0	0
OTU257	0	0	0	0	0	0	0	0	0	0	33	50	75	44	49	24	37	85	41	69	0	0	0	0	14	0	0	0	0	14	0	0	0	0	0	0	0	0	0	0	0	0	0	0	0	0	0	0	0
OTU258	0	0	0	0	0	0	0	0	0	0	59	83	43	104	44	15	43	36	32	41	59	0	29	37	40	0	18	35	22	74	0	0	0	0	0	0	0	0	0	0	0	0	0	0	0	0	0	0	0
OTU259	0	0	0	0	0	0	0	0	0	0	26	0	0	71	0	0	0	0	64	77	0	0	0	0	0	0	0	0	0	22	0	0	0	0	0	0	0	0	0	0	0	0	0	0	0	0	0	0	0
OTU260	0	0	0	0	0	0	0	0	0	0	63	67	76	58	55	50	53	75	44	47	16	24	0	0	0	18	19	34	27	50	0	0	0	0	0	0	0	0	0	0	0	0	0	0	0	0	0	0	0
OTU261	5	0	0	0	0	0	0	5	14	0	0	0	0	0	0	0	0	0	0	0	0	0	0	0	24	0	0	0	0	0	0	0	69	0	0	66	68	21	24	81	13	49	0	49	42	33	13	38	0
OTU262	28	14	40	13	0	36	20	18	0	0	0	0	0	0	0	0	0	0	0	0	0	0	0	0	0	0	0	0	0	0	0	0	0	0	0	0	0	0	0	0	7	23	29	37	26	90	20	44	0
OTU263	0	0	0	0	0	0	0	0	0	0	0	56	0	77	0	66	0	0	0	0	0	0	0	0	3	0	0	0	0	0	0	0	0	0	0	0	0	0	0	0	0	0	0	0	0	0	0	0	0
OTU264	0	0	0	0	0	0	0	0	0	0	0	0	0	0	0	0	0	0	0	0	107	14	89	170	29	29	66	66	92	93	41	0	19	0	0	40	0	0	0	0	0	0	0	0	0	0	0	0	0
OTU265	0	0	9	0	50	43	0	0	0	0	0	50	0	0	0	0	0	0	0	0	0	0	0	20	0	0	0	0	0	18	0	0	0	0	0	0	0	0	0	0	65	98	0	0	0	28	73	71	0
OTU266	0	0	0	0	0	0	0	0	0	0	98	89	41	77	62	105	82	79	37	80	78	115	41	96	64	91	61	82	75	123	0	0	0	0	0	0	0	0	0	0	0	0	0	0	0	0	0	0	0
OTU267	0	14	0	0	0	53	17	15	0	0	0	0	0	0	0	0	0	0	0	0	0	0	0	0	0	0	0	0	0	0	0	0	90	45	24	0	48	0	47	65	62	64	0	61	60	0	41	0	84
OTU268	0	0	0	0	0	0	0	0	0	0	46	86	65	127	48	73	82	55	89	64	0	0	55	0	37	0	0	0	0	54	0	0	0	0	0	0	0	0	0	0	0	0	0	0	0	0	0	0	0
OTU269	0	0	0	0	0	0	0	0	0	0	48	129	73	104	86	106	84	81	75	75	14	0	34	0	0	16	31	26	20	24	0	0	0	0	0	0	0	0	0	0	0	0	0	0	0	0	0	0	0
OTU270	0	0	0	0	0	0	0	0	0	0	86	62	66	85	103	60	90	97	59	67	102	32	80	63	66	17	43	72	78	88	0	0	0	0	0	0	0	0	0	27	0	0	0	0	0	0	0	0	0
OTU271	0	0	0	0	0	0	0	0	0	0	76	27	51	39	45	26	48	45	28	45	21	18	21	21	0	15	0	43	27	63	0	0	0	0	0	0	0	0	0	0	0	0	0	0	0	0	0	0	0
OTU272	0	0	0	0	0	0	0	0	0	0	63	37	0	35	27	100	82	53	0	58	0	17	0	13	0	17	21	13	0	23	0	0	0	0	0	0	0	0	0	0	0	0	0	0	0	0	0	0	0
OTU273	0	0	0	0	0	0	0	0	0	0	58	188	203	170	275	96	102	119	134	234	47	4	104	0	94	3	79	92	75	188	0	0	0	0	0	0	0	0	0	0	0	0	0	0	0	0	0	0	0
OTU274	0	0	0	0	0	0	0	0	0	0	69	52	69	53	64	63	92	51	59	42	61	27	55	41	64	35	72	85	63	69	0	0	0	0	0	0	0	0	0	0	0	0	0	0	0	0	0	0	0
OTU275	0	0	0	0	0	0	0	0	0	0	53	92	89	62	97	38	64	49	83	66	0	0	40	0	26	0	12	0	10	23	0	0	0	0	0	0	0	0	0	0	0	0	0	0	0	0	0	0	0
OTU276	0	0	0	0	0	0	0	0	0	0	100	91	53	61	53	35	31	101	96	48	0	56	38	0	48	61	27	31	0	42	0	0	0	0	0	0	0	0	0	0	0	0	0	0	0	0	0	0	0
OTU277	0	0	0	0	0	0	0	0	0	0	0	48	11	90	0	0	11	38	13	19	0	0	0	0	0	0	0	0	0	8	0	0	0	0	0	0	0	0	0	0	0	0	0	0	0	0	0	0	0
OTU278	0	0	0	0	0	0	0	0	0	0	94	80	0	73	22	34	72	51	30	0	86	146	61	69	91	255	87	166	104	170	0	0	0	0	0	0	0	0	0	0	0	0	0	0	0	0	0	0	0
OTU279	0	0	0	0	0	0	0	0	0	0	29	13	13	0	22	13	19	17	0	17	112	54	17	162	60	27	71	136	65	55	0	0	0	0	0	0	0	0	0	0	0	0	0	0	0	0	0	0	0
OTU280	0	0	0	0	0	0	0	0	0	0	36	63	27	55	43	19	0	88	52	52	0	0	0	0	0	0	0	4	0	14	0	0	0	0	0	0	0	0	0	0	0	0	0	0	0	0	0	0	0
OTU281	0	0	0	0	0	0	0	0	0	0	0	0	0	0	0	0	23	0	0	0	105	47	0	250	0	29	63	130	146	56	18	0	0	0	0	0	0	0	0	0	0	0	0	0	0	0	0	0	0
OTU282	0	0	0	0	0	0	0	0	0	0	49	41	53	73	32	96	30	64	27	23	0	0	0	0	0	0	0	0	0	0	0	0	0	0	0	0	0	0	0	0	0	0	0	0	0	0	0	0	0
OTU283	0	0	0	0	0	0	0	0	0	0	42	41	39	31	38	82	46	35	32	34	15	0	31	0	0	0	17	34	24	34	0	0	0	0	0	0	0	0	0	0	0	0	0	0	0	0	0	0	0
OTU284	0	0	0	0	0	0	0	0	0	0	0	0	0	0	0	24	71	22	11	0	84	0	78	5	0	0	54	64	0	0	0	0	0	0	0	0	0	0	0	0	0	0	0	0	0	0	0	0	0
OTU285	0	0	0	0	0	0	0	0	0	0	57	53	55	62	55	24	58	45	35	47	0	0	22	0	25	0	0	0	0	23	0	0	0	0	0	0	0	0	0	0	0	0	0	0	0	0	0	0	0
OTU286	0	0	0	0	0	0	0	0	0	0	34	20	41	0	73	45	45	29	40	26	24	0	45	18	31	0	21	23	16	32	0	0	0	0	0	0	0	0	0	0	0	0	0	0	0	0	0	0	0
OTU287	0	0	0	0	0	0	0	0	0	0	69	97	36	64	54	51	68	68	61	84	0	0	33	0	43	22	0	0	0	0	0	0	0	0	0	0	0	0	0	0	0	0	0	0	0	0	0	0	0
OTU288	0	0	0	0	0	0	0	0	0	0	29	0	18	7	13	0	17	12	0	0	98	0	80	64	74	0	85	148	21	39	0	0	0	0	0	0	0	0	0	0	0	0	0	0	0	0	0	0	0
OTU289	0	0	0	0	0	0	0	0	0	0	39	26	79	86	33	25	109	49	24	65	0	0	0	0	18	0	7	0	0	15	0	0	0	0	0	0	0	0	0	0	0	0	0	0	0	0	0	0	0
OTU290	0	0	0	0	0	0	0	0	0	0	155	38	7	32	129	66	27	70	82	0	0	16	31	0	21	0	81	0	21	19	0	0	0	0	0	0	0	0	0	0	0	0	0	0	0	0	0	0	0
OTU291	0	0	0	0	0	0	0	0	0	0	53	51	48	86	46	14	46	45	28	64	75	0	9	0	24	0	18	16	15	98	0	0	0	0	0	0	0	0	0	0	0	0	0	0	0	0	0	0	0
OTU292	0	0	0	0	0	0	0	0	0	0	31	0	0	0	0	0	0	0	0	0	81	0	27	64	20	0	31	53	14	32	0	0	0	0	0	0	0	0	0	0	0	0	0	0	0	0	0	0	0
OTU293	0	0	0	0	0	0	0	0	0	0	52	30	41	54	46	32	30	35	23	47	101	33	39	94	44	0	33	71	54	70	0	0	0	0	0	0	0	0	0	0	0	0	0	0	0	0	0	0	0
OTU294	0	0	0	0	0	0	0	0	0	0	52	82	22	63	69	56	33	67	46	32	15	25	15	0	0	0	13	18	21	13	0	0	0	0	0	0	0	0	0	0	0	0	0	0	0	0	0	0	0
OTU295	0	0	0	0	0	0	0	0	0	0	71	0	56	45	62	0	105	0	52	0	54	0	61	0	73	0	41	0	0	0	0	0	0	0	0	0	0	0	0	0	0	0	0	0	0	0	0	0	0
OTU296	0	0	0	0	0	0	0	0	0	0	0	0	0	0	0	0	0	0	0	0	18	0	33	107	0	0	0	21	0	0	0	71	0	0	0	0	0	0	0	0	0	0	0	0	0	0	0	0	0
OTU297	0	0	0	0	0	0	0	0	0	0	0	0	10	7	0	7	0	0	0	0	0	52	42	100	50	39	14	0	42	91	0	0	0	34	0	0	0	0	0	0	0	0	0	0	0	0	0	0	0
OTU298	0	0	0	0	0	0	0	0	0	0	43	38	34	56	44	62	62	48	27	31	0	0	0	0	0	0	0	0	18	42	0	0	0	0	0	0	0	0	0	0	0	0	0	0	0	0	0	0	0
OTU299	0	0	0	0	0	0	0	0	0	0	135	108	30	56	110	112	115	85	40	36	49	31	104	0	76	0	80	115	85	88	0	0	30	0	0	0	0	0	0	0	0	0	0	0	0	0	0	0	0
OTU300	0	0	0	0	0	0	0	0	0	0	77	0	29	48	0	0	0	0	0	0	42	0	46	43	175	0	0	39	45	0	0	0	0	0	0	0	0	0	0	0	0	0	0	0	0	0	0	0	0
OTU301	0	0	0	0	0	0	0	0	0	0	32	93	0	73	66	43	51	26	0	34	12	36	0	0	0	0	0	0	0	0	0	0	0	0	0	0	0	0	0	0	0	0	0	0	0	0	0	0	0
OTU302	0	0	0	0	0	0	0	0	0	0	41	29	66	63	54	7	65	41	10	55	0	0	14	0	14	0	8	0	0	15	0	0	0	0	0	0	0	0	0	0	0	0	0	0	0	0	0	0	0
OTU303	0	0	0	0	0	0	0	0	0	0	18	20	29	76	37	0	80	39	0	65	0	0	0	0	0	0	21	0	0	61	0	0	0	0	0	0	0	0	0	0	0	0	0	0	0	0	0	0	0
OTU304	0	0	0	0	0	0	0	0	0	0	0	71	26	64	26	23	54	23	0	47	0	0	11	0	0	0	0	0	0	22	0	0	0	0	0	0	0	0	0	0	0	0	0	0	0	0	0	0	0
OTU305	0	0	0	0	0	0	0	0	0	0	26	49	32	23	32	23	23	29	42	47	0	0	17	0	19	0	0	0	0	33	0	0	0	0	0	0	0	0	0	0	0	0	0	0	0	0	0	0	0
OTU306	0	0	0	0	0	0	0	0	0	0	44	44	46	54	64	46	60	47	28	65	49	32	82	31	35	0	18	82	39	54	0	0	0	0	0	0	0	0	0	0	0	0	0	0	0	0	0	0	0
OTU307	0	0	0	0	0	0	0	0	0	0	58	42	22	0	56	35	62	36	29	22	22	0	33	0	26	0	36	21	0	39	0	0	0	0	0	0	0	0	0	0	0	0	0	0	0	0	0	0	0
OTU308	0	0	0	0	0	0	0	0	0	0	28	75	62	85	58	44	52	66	10	32	0	0	5	0	0	0	0	0	0	20	0	0	0	0	0	0	0	0	0	0	0	0	0	0	0	0	0	0	0
OTU309	0	0	0	0	0	0	0	0	0	0	28	107	19	25	44	51	62	33	56	41	0	0	21	0	0	0	0	22	67	0	0	0	0	0	0	0	0	0	0	0	0	0	0	0	0	0	0	0	0
OTU310	0	0	0	0	0	0	0	0	0	0	123	29	104	38	113	39	62	47	35	76	42	0	44	0	59	0	0	32	0	69	44	0	0	0	44	116	85	16	0	57	17	0	0	0	0	0	27	66	0
OTU311	0	0	0	0	0	0	0	0	0	0	25	76	45	54	56	44	44	50	24	47	44	23	36	0	34	24	47	41	40	73	0	0	65	0	0	0	0	0	0	0	0	0	0	0	0	0	0	0	0
OTU312	0	0	0	0	0	0	0	0	0	0	32	129	31	98	104	65	36	101	44	45	49	42	91	42	22	17	66	32	44	86	0	0	0	0	0	0	0	0	0	0	0	0	0	0	0	0	0	0	0
OTU313	0	0	0	0	0	0	0	0	0	0	81	55	60	78	65	39	0	52	25	58	0	54	0	0	68	28	51	63	36	76	0	0	0	0	0	0	0	0	0	0	0	0	0	0	0	0	0	0	0
OTU314	0	0	0	0	0	0	0	0	0	0	25	55	22	84	0	0	0	51	35	18	0	0	0	0	0	0	0	5	0	0	0	0	0	0	0	0	0	0	0	0	0	0	0	0	0	0	0	0	0
OTU315	0	0	0	0	0	0	0	0	0	0	0	0	0	0	0	0	0	0	0	0	0	0	23	135	0	0	0	0	17	0	0	0	0	9	0	47	0	0	0	0	0	0	0	0	0	0	0	0	0
OTU316	0	0	0	0	0	0	0	0	64	0	0	0	177	0	0	0	0	0	0	0	0	0	0	0	0	0	0	0	0	0	0	0	0	0	0	0	0	0	0	0	0	0	0	0	0	0	0	0	0
OTU317	0	0	0	0	0	0	0	0	0	0	11	41	0	0	0	0	0	0	0	0	46	0	31	83	18	0	37	40	25	42	0	0	0	0	0	0	0	0	0	0	0	0	0	0	0	0	0	0	0
OTU318	0	0	0	0	0	0	0	0	0	0	11	3	0	20	0	0	0	0	0	0	0	43	74	58	22	22	58	30	0	74	0	0	0	0	0	0	0	0	0	0	0	0	0	0	0	0	0	0	0
OTU319	0	0	0	0	0	0	0	0	0	0	54	104	35	57	128	143	111	130	84	100	44	122	63	0	40	52	0	0	48	101	0	0	0	0	0	0	0	0	0	0	0	0	0	0	0	0	0	0	0
OTU320	0	0	0	0	0	0	0	0	0	0	46	47	39	53	41	21	19	31	32	42	41	0	16	33	31	11	20	40	34	45	0	0	0	0	0	0	0	0	0	0	0	0	0	0	0	0	0	0	0
OTU321	0	0	0	0	0	0	0	0	0	0	36	54	41	58	42	51	0	54	66	37	55	76	39	65	43	20	21	40	57	52	0	0	0	0	0	0	0	0	0	0	0	0	0	0	0	0	0	0	0
OTU322	0	0	0	0	0	0	0	0	0	0	42	0	29	38	0	54	26	38	0	0	41	77	0	23	0	58	0	0	32	42	0	0	0	0	0	0	0	0	0	0	0	0	0	0	0	0	0	0	0
OTU323	0	0	0	0	0	0	0	0	0	0	0	0	0	0	0	0	0	0	0	0	0	0	0	0	0	0	0	0	0	0	17	10	0	16	0	41	0	0	29	0	102	0	0	0	0	0	0	0	0
OTU324	0	0	0	0	0	0	0	0	0	0	41	80	37	59	70	50	13	61	36	39	25	0	10	29	30	0	15	45	39	26	0	0	0	0	0	0	0	0	0	0	0	0	0	0	0	0	0	0	0
OTU325	0	0	0	0	0	0	0	0	0	0	65	60	46	48	54	64	32	64	0	36	32	0	77	0	46	0	38	0	0	43	0	0	0	0	0	0	0	0	0	0	0	0	0	0	0	0	0	0	0
OTU326	0	0	0	0	0	0	0	0	0	0	46	0	0	15	32	0	0	0	0	0	69	0	40	76	51	0	40	84	44	84	0	0	0	0	0	0	0	0	0	0	0	0	0	0	0	0	0	0	0
OTU327	0	0	0	0	0	0	0	0	0	0	0	0	0	0	0	0	0	0	0	0	23	0	0	130	0	0	0	37	0	0	0	0	0	0	0	0	0	0	0	0	0	0	0	0	0	0	0	0	0
OTU328	0	0	0	0	0	0	0	0	0	0	34	0	0	0	0	0	16	0	0	0	106	0	28	118	54	0	64	101	95	99	0	0	0	0	0	0	0	0	0	31	0	0	0	0	0	0	0	0	0
OTU329	0	0	0	0	0	0	0	0	0	0	107	10	129	60	13	0	36	0	17	32	0	0	15	0	0	0	0	0	0	0	0	0	0	0	0	0	0	0	0	0	0	0	0	0	0	0	0	0	0
OTU330	0	0	0	0	0	0	0	0	0	0	3	0	0	0	0	0	5	0	0	0	41	16	46	68	22	9	31	41	17	20	0	0	0	0	0	0	0	0	0	0	0	0	0	0	0	0	0	0	0
OTU331	0	0	0	0	0	0	0	0	0	0	26	22	47	0	23	53	25	22	0	26	65	93	31	99	33	85	19	47	36	39	0	0	0	0	0	0	0	0	0	0	0	0	0	0	0	0	0	0	0
OTU332	0	0	0	0	0	0	0	0	0	0	0	47	0	26	56	70	44	34	30	26	21	86	23	20	0	0	0	33	19	43	0	0	0	0	0	0	0	0	0	0	0	0	0	0	0	0	0	0	0
OTU333	0	0	0	0	0	0	0	0	0	0	38	7	11	0	0	0	0	0	0	0	63	0	95	0	0	0	36	34	0	35	0	0	0	0	0	0	0	0	0	0	0	0	0	0	0	0	0	0	0
OTU334	0	0	0	0	0	0	0	0	0	0	78	86	56	97	90	64	56	49	29	31	0	69	26	0	0	0	33	37	23	42	0	0	0	0	0	0	0	0	0	0	0	0	0	0	0	0	0	0	0
OTU335	0	0	0	0	0	0	0	0	0	0	26	0	7	0	0	3	9	0	0	8	128	0	78	0	48	0	25	74	0	0	0	0	0	0	0	0	0	0	0	0	0	0	0	0	0	0	0	0	0
OTU336	0	0	0	0	0	0	0	0	0	0	53	19	17	18	13	30	15	24	0	27	61	24	63	85	60	0	72	128	62	47	0	0	0	0	0	0	0	0	0	0	0	0	0	0	0	0	0	0	0
OTU337	0	0	0	0	0	0	0	0	0	0	59	27	68	22	24	18	23	35	16	22	37	0	19	15	34	0	21	22	25	17	0	0	0	0	0	0	0	0	0	0	0	0	0	0	0	0	0	0	0
OTU338	0	0	0	0	0	0	0	0	0	0	41	39	101	42	62	34	54	75	35	62	0	0	39	9	26	0	0	0	0	24	0	0	0	0	0	0	0	0	0	0	0	0	0	0	0	0	0	0	0
OTU339	0	0	0	0	0	0	0	0	0	0	24	0	0	9	0	0	25	0	37	29	37	0	18	8	16	0	25	10	23	15	0	0	0	0	0	0	0	0	0	0	0	0	0	0	0	0	0	0	0
OTU340	0	0	0	0	0	0	0	0	0	0	0	19	28	58	34	0	40	0	0	0	85	0	41	64	29	0	37	90	48	48	0	0	0	0	0	0	0	0	0	0	0	0	0	0	0	0	0	0	0
OTU341	0	0	0	0	0	0	0	0	0	0	63	0	59	66	67	26	55	41	28	0	0	0	50	0	51	0	0	0	0	39	0	0	0	0	0	0	36	0	0	0	0	0	0	0	0	0	0	0	0
OTU342	0	0	0	0	0	0	0	0	0	0	0	0	0	0	0	0	0	0	44	0	79	43	47	0	40	0	64	47	63	13	0	0	0	0	0	0	0	0	0	0	0	0	0	0	0	0	0	0	0
OTU343	0	0	0	0	0	0	0	0	0	0	89	50	0	53	49	74	0	37	39	80	44	100	0	69	42	56	36	69	90	142	0	0	0	0	0	0	0	0	0	0	0	0	0	0	0	0	0	0	0
OTU344	0	0	0	0	0	0	0	0	0	0	89	28	68	62	75	53	77	37	25	33	26	117	0	37	36	57	0	66	0	29	0	0	0	0	0	0	0	0	0	0	0	0	0	0	0	0	0	0	0
OTU345	0	0	0	0	0	0	0	0	0	0	37	0	36	0	47	23	33	41	27	29	0	0	0	0	0	0	0	0	0	0	0	0	0	0	0	0	0	0	0	0	0	0	0	0	0	0	0	0	0
OTU346	0	0	0	0	0	0	0	0	0	0	29	0	0	0	0	84	0	27	9	0	49	53	30	29	36	0	0	32	0	61	0	0	0	0	0	0	0	0	0	0	0	0	0	0	0	0	0	0	0
OTU347	0	0	0	0	0	0	0	0	0	0	0	0	0	0	50	0	0	0	0	0	56	0	147	43	62	0	0	40	0	0	0	0	0	0	0	0	0	0	0	0	0	0	0	0	0	0	0	0	0
OTU348	0	0	0	0	0	0	0	0	0	0	0	0	0	17	44	38	26	42	47	20	0	0	0	0	54	0	101	55	0	58	0	0	0	0	0	0	0	0	0	0	0	0	0	0	0	0	0	0	0
OTU349	0	0	0	0	0	0	0	0	0	0	0	17	3	0	31	70	35	28	19	22	34	63	22	24	22	85	33	29	33	40	0	0	0	0	0	0	0	0	0	0	0	0	0	0	0	0	0	0	0
OTU350	0	0	0	0	0	0	0	0	0	0	0	33	0	0	0	0	0	0	29	0	51	0	12	123	0	26	0	67	0	16	0	0	0	0	0	0	0	0	0	0	0	0	0	0	0	0	0	0	0
OTU351	0	0	0	0	0	0	0	0	0	0	0	38	22	32	40	86	29	29	14	23	0	21	12	0	0	0	0	20	0	0	0	0	0	0	0	0	0	0	0	0	0	0	0	0	0	0	0	0	0
OTU352	0	0	0	0	0	0	0	0	0	0	30	28	13	39	0	53	24	29	8	14	0	80	0	10	17	57	0	33	0	0	0	0	0	0	0	0	0	0	0	0	0	0	0	0	0	0	0	0	0
OTU353	0	0	0	0	0	0	0	0	0	0	58	0	49	28	70	0	34	32	47	57	0	0	13	0	29	0	0	0	0	15	0	0	0	0	0	0	0	0	0	0	0	0	0	0	0	0	0	0	0
OTU354	0	0	0	0	0	0	0	0	0	0	55	27	31	23	44	0	74	0	8	20	0	0	0	0	0	0	0	0	0	14	0	0	0	0	0	0	0	0	0	0	0	0	0	0	0	0	0	0	0
OTU355	0	0	0	0	0	0	0	0	0	0	4	8	18	37	14	21	27	0	7	10	46	0	116	0	41	0	64	62	48	58	0	0	0	0	0	0	0	0	0	0	0	0	0	0	0	0	0	0	0
OTU356	0	0	0	0	0	0	0	0	0	0	79	45	37	76	37	30	42	57	61	46	21	4	36	0	33	0	0	14	45	32	0	0	0	0	0	0	0	0	0	0	0	0	0	0	0	0	0	0	0
OTU357	0	0	0	0	0	0	0	0	0	0	48	43	46	59	42	40	34	42	55	33	0	0	19	0	0	0	0	0	15	16	0	0	0	0	0	0	0	0	0	0	0	0	0	0	0	0	0	0	0
OTU358	0	0	0	0	0	0	0	0	0	0	0	0	0	0	48	77	48	0	0	0	0	0	0	0	0	0	0	0	0	0	0	0	0	0	0	0	0	0	0	0	0	0	0	0	0	0	0	0	0
OTU359	0	0	0	0	0	0	0	0	0	0	0	65	0	44	0	0	0	0	0	65	0	0	0	0	0	0	0	0	0	65	0	0	0	0	0	0	0	0	0	0	0	0	0	0	0	0	0	0	0
OTU360	0	0	0	0	32	13	0	0	0	0	151	41	69	68	0	69	53	28	0	64	70	31	0	0	0	0	0	33	0	79	0	0	0	0	0	0	0	0	28	0	0	12	0	40	0	0	0	0	0
OTU361	0	0	0	0	0	0	0	0	0	0	93	27	57	41	86	75	58	46	0	70	42	0	45	25	43	0	37	53	0	63	0	0	0	0	0	0	0	0	0	0	0	0	0	0	0	0	0	0	0
OTU362	0	0	0	0	0	0	0	0	0	0	0	0	0	39	0	0	0	0	0	0	30	19	0	120	0	0	0	22	0	0	0	37	29	0	0	0	0	0	0	0	0	0	0	0	0	0	0	0	0
OTU363	0	0	0	0	0	0	0	0	0	0	26	33	21	32	31	40	42	30	15	35	38	54	42	27	34	52	37	39	26	40	0	0	0	0	0	0	0	0	0	0	0	0	0	0	0	0	0	0	0
OTU364	0	0	0	0	0	0	0	0	0	0	34	55	29	85	18	17	15	31	12	32	0	0	0	0	0	0	0	7	0	0	0	0	0	0	0	0	0	0	0	0	0	0	0	0	0	0	0	0	0
OTU365	0	0	0	0	0	0	0	0	0	0	58	31	35	41	27	28	35	36	26	21	33	36	31	52	31	56	41	59	56	60	0	0	0	0	0	0	0	0	0	0	0	0	0	0	0	0	0	0	0
OTU366	0	0	0	0	0	0	0	0	0	0	0	0	0	0	0	54	65	0	0	62	0	0	0	0	8	0	80	0	0	26	0	0	0	0	0	0	0	0	0	0	0	0	0	0	0	0	0	0	0
OTU367	0	0	0	0	0	0	7	0	0	0	49	49	0	27	26	0	61	25	31	24	0	60	14	38	7	65	0	9	19	15	0	45	49	0	0	41	0	27	0	0	0	0	0	0	0	0	0	0	0
OTU368	0	0	0	0	0	0	0	14	0	0	0	0	0	0	0	0	0	0	0	0	0	0	0	0	0	0	0	0	0	0	0	0	29	28	0	39	63	28	32	36	0	0	0	0	0	10	0	0	0
OTU369	0	0	0	0	0	0	0	0	0	0	73	37	25	23	28	30	35	55	0	35	16	0	24	0	0	0	22	22	0	16	0	0	0	0	0	0	0	0	0	0	0	0	0	0	0	0	0	0	0
OTU370	0	0	0	0	0	0	0	0	0	0	77	28	50	63	51	35	57	56	37	40	0	0	14	0	16	0	0	0	0	13	0	0	0	0	0	0	0	0	0	0	0	0	0	0	0	0	0	0	0
OTU371	0	0	0	0	0	0	0	0	0	0	10	0	0	0	0	0	0	0	0	0	33	0	22	56	5	8	17	31	30	0	0	0	0	0	0	0	0	0	0	0	0	0	0	0	0	0	0	0	0
OTU372	0	0	0	0	0	0	0	0	0	0	0	38	17	56	32	23	53	32	37	27	42	0	0	30	20	0	0	0	0	38	0	0	0	0	0	0	0	0	0	0	0	0	0	0	0	0	0	0	0
OTU373	0	0	0	0	0	0	0	0	0	0	0	33	0	43	67	101	31	50	36	55	24	25	33	25	0	0	0	46	14	36	0	0	0	0	0	0	0	0	0	0	0	0	0	0	0	0	0	0	0
OTU374	0	0	0	0	0	0	0	0	0	0	0	0	0	0	1	0	0	0	0	9	0	0	19	0	4	0	0	19	0	0	47	0	0	0	0	0	70	0	0	0	0	0	0	0	0	0	0	0	0
OTU375	0	0	0	0	0	0	0	0	0	0	9	107	0	72	0	0	0	17	52	16	0	0	0	0	0	0	0	0	0	0	0	0	0	0	0	0	0	0	0	0	0	0	0	0	0	0	0	0	0
OTU376	0	0	0	0	0	0	0	0	0	0	0	78	0	52	34	48	17	38	39	33	26	33	22	0	0	19	0	29	20	29	0	0	0	0	0	0	0	0	0	0	0	0	0	0	0	0	0	0	0
OTU377	0	0	0	0	0	0	0	0	0	0	30	21	19	25	43	0	37	35	0	29	27	39	92	20	42	20	44	51	32	74	0	0	0	0	0	0	0	0	0	0	0	0	0	0	0	0	0	0	0
OTU378	0	0	0	0	0	0	0	0	0	0	0	0	0	115	0	8	8	0	0	66	0	0	0	0	0	0	0	0	0	23	0	0	0	0	0	0	0	0	0	0	0	0	0	0	0	0	0	0	0
OTU379	0	0	0	0	0	0	0	0	0	0	89	71	0	31	62	75	68	0	25	40	39	58	57	2	35	38	34	47	41	86	0	0	0	0	0	0	0	0	0	0	0	0	0	0	0	0	0	0	0
OTU380	0	0	0	0	0	0	0	0	0	0	24	23	0	14	53	19	24	21	50	0	53	0	21	0	65	0	45	32	96	25	0	0	0	0	0	0	0	0	0	0	0	0	0	0	0	0	0	0	0
OTU381	0	0	0	0	0	0	0	0	0	0	0	0	0	0	0	0	0	0	0	0	49	40	47	0	62	0	112	0	75	78	0	0	0	0	0	0	0	0	0	0	0	0	0	0	0	0	0	0	0
OTU382	0	0	0	0	0	0	0	0	0	0	32	21	10	62	14	52	0	57	0	34	0	0	0	0	15	0	0	0	0	0	0	0	0	0	0	0	0	0	0	0	0	0	0	0	0	0	0	0	0
OTU383	0	0	0	0	0	0	0	0	0	0	10	0	17	101	45	11	33	44	0	27	0	0	32	0	21	0	0	10	0	23	0	0	0	0	0	0	0	0	0	0	0	0	0	0	0	0	0	0	0
OTU384	0	0	0	0	0	0	0	0	0	0	0	0	0	0	0	0	0	0	0	0	0	71	22	58	0	7	28	0	24	18	0	0	0	0	0	0	0	0	0	0	0	0	0	0	0	0	0	0	0
OTU385	0	0	0	0	0	0	0	0	0	0	0	0	0	0	0	0	0	0	0	0	0	0	0	0	32	0	0	114	0	0	0	0	0	0	0	0	0	0	0	0	0	0	0	0	0	0	0	0	0
OTU386	0	0	0	0	0	0	0	0	0	0	41	25	14	16	0	27	26	21	28	37	41	25	29	53	40	28	39	70	44	67	0	0	0	0	0	0	0	0	0	0	0	0	0	0	0	0	0	0	0
OTU387	0	0	0	0	0	0	0	0	0	0	30	79	63	81	46	43	50	67	52	50	11	0	15	0	20	8	19	25	31	37	0	0	0	0	0	0	0	0	0	0	0	0	0	0	0	0	0	0	0
OTU388	0	0	0	0	0	0	0	0	0	0	40	0	16	26	40	13	0	18	19	0	58	14	26	28	16	16	0	46	28	62	0	0	0	0	0	0	0	0	0	0	0	0	0	0	0	0	0	0	0
OTU389	0	0	0	0	0	0	0	0	0	0	68	91	111	88	83	119	0	66	58	62	0	0	28	0	0	0	0	0	0	0	0	0	0	0	0	0	0	0	0	0	0	0	0	0	0	0	0	0	0
OTU390	0	0	0	0	0	0	0	0	0	0	23	0	0	13	34	0	0	0	13	0	57	22	38	44	40	0	56	69	0	54	0	23	0	0	11	0	24	0	0	0	0	0	0	0	0	0	0	0	0
OTU391	0	0	0	0	0	0	0	0	0	0	20	0	0	0	10	0	0	0	0	0	79	0	72	247	29	0	89	91	82	52	0	0	0	0	0	0	0	0	0	0	0	0	0	0	0	0	0	0	0
OTU392	0	0	0	0	0	0	0	0	0	0	27	24	24	36	25	0	0	0	19	29	111	25	40	14	16	0	0	19	22	0	0	0	0	0	0	0	0	0	0	0	0	0	0	0	0	0	0	0	0
OTU393	0	0	0	0	0	0	0	0	0	0	55	60	47	31	63	10	0	55	65	19	0	0	0	0	16	0	0	0	0	0	15	0	0	0	0	0	0	0	0	0	0	0	0	0	0	0	0	0	0
OTU394	0	0	0	0	0	0	0	0	0	0	0	0	0	0	0	0	0	0	0	0	65	23	49	110	0	8	40	61	0	0	0	0	0	0	0	0	0	0	0	0	0	0	0	0	0	0	0	0	0
OTU395	0	0	0	0	0	0	0	0	0	0	0	0	0	0	0	0	0	0	0	0	32	0	0	101	18	20	0	23	16	15	0	0	0	0	0	0	0	0	0	0	0	0	0	0	0	0	0	0	0
OTU396	0	0	0	0	0	0	0	0	0	0	44	0	0	36	0	37	42	22	19	29	56	101	0	65	29	51	27	44	41	55	0	0	0	0	0	0	0	0	0	0	0	0	0	0	0	0	0	0	0
OTU397	0	0	0	0	0	0	0	0	0	0	39	34	26	47	26	0	27	22	24	39	50	23	60	49	28	0	22	65	39	32	0	0	0	0	0	0	0	0	0	0	0	0	0	0	0	0	0	0	0
OTU398	0	0	0	0	0	0	0	0	0	0	25	80	41	38	35	37	42	39	61	29	0	0	18	0	16	0	0	8	0	18	0	0	0	0	0	0	0	0	0	0	0	0	0	0	0	0	0	0	0
OTU399	0	0	0	0	0	0	0	0	0	0	82	112	49	95	36	45	0	58	37	95	25	0	14	0	11	0	72	15	33	0	0	0	0	0	0	0	0	0	0	0	0	0	0	0	0	0	0	0	0
OTU400	0	0	0	0	0	0	0	0	0	0	25	91	21	58	41	53	72	72	41	34	0	19	11	0	0	0	0	0	0	25	0	0	0	0	0	0	0	0	0	0	0	0	0	0	0	0	0	0	0
OTU401	0	0	0	0	0	0	0	0	0	0	34	61	36	36	64	124	42	18	22	30	48	180	83	44	47	112	67	106	38	1	0	0	0	0	0	0	0	0	0	0	0	0	0	0	0	0	0	0	0
OTU402	0	0	0	0	0	0	0	0	0	0	0	10	28	0	10	119	68	0	3	1	0	126	0	0	0	46	0	0	0	0	0	0	0	0	0	0	0	0	0	0	0	0	0	0	0	0	0	0	0
OTU403	0	0	0	0	0	0	0	0	0	0	12	0	0	0	0	0	0	0	0	0	46	26	27	62	9	0	26	27	25	12	0	0	0	0	0	0	0	0	0	0	0	0	0	0	0	0	0	0	0
OTU404	0	0	0	0	0	0	0	0	0	0	0	108	0	35	0	0	0	82	25	9	0	0	5	0	0	0	0	0	0	0	0	0	0	0	0	0	0	0	0	0	0	0	0	0	0	0	0	0	0
OTU405	0	0	0	0	0	0	0	0	0	0	36	42	14	39	29	0	24	33	35	29	0	0	21	0	0	0	0	0	10	20	0	0	0	0	0	0	0	0	0	0	0	0	0	0	0	0	0	0	0
OTU406	0	0	0	0	0	0	0	0	0	0	0	0	0	0	0	0	0	0	0	0	30	39	29	30	61	74	42	0	69	60	0	0	0	0	0	0	0	0	0	0	0	0	0	0	0	0	0	0	0
OTU407	0	0	0	0	0	0	0	23	0	0	0	59	0	47	0	0	0	0	0	0	107	45	0	85	73	0	71	163	114	0	0	0	0	0	0	0	12	0	0	0	46	0	0	63	0	0	0	35	12
OTU408	0	0	0	0	0	0	0	0	0	0	37	37	0	21	0	0	40	14	27	15	16	0	30	0	24	0	53	29	25	32	0	0	0	0	0	0	0	0	0	0	0	0	0	0	0	0	0	0	0
OTU409	0	0	0	0	0	0	0	0	0	0	0	46	42	52	65	27	48	67	0	38	49	0	47	0	0	0	0	27	27	32	0	0	0	0	0	0	0	0	0	0	0	0	0	0	0	0	0	0	0
OTU410	0	0	0	0	0	0	0	0	0	0	23	52	38	41	40	36	33	47	0	29	0	0	0	0	0	0	10	0	0	25	0	0	0	0	0	0	0	0	0	0	0	0	0	0	0	0	0	0	0
OTU411	0	0	0	0	0	0	0	0	0	0	33	69	30	26	73	16	57	61	34	28	7	20	27	6	16	0	12	9	0	30	0	0	0	0	0	0	0	0	0	0	0	0	0	0	0	0	0	0	0
OTU412	0	0	0	0	0	0	0	0	0	0	0	0	0	0	0	0	0	0	0	0	23	12	14	83	15	0	0	38	19	17	0	0	0	0	0	0	0	0	0	0	0	0	0	0	0	0	0	0	0
OTU413	0	0	0	0	0	0	0	0	0	0	0	0	0	0	0	0	0	0	0	0	97	0	36	62	42	0	18	80	0	32	31	0	0	0	0	0	0	0	0	0	0	0	0	0	0	0	0	0	0
OTU414	0	0	0	0	0	0	0	0	0	0	0	0	0	0	0	0	0	0	0	0	76	0	0	10	26	0	30	63	24	25	6	6	0	0	9	0	0	0	0	0	0	0	0	0	0	0	0	0	0
OTU415	0	0	0	0	0	0	0	0	0	0	20	43	15	37	30	63	26	39	0	25	0	19	25	0	25	21	0	14	24	53	0	0	0	0	0	0	0	0	0	0	0	0	0	0	0	0	0	0	0
OTU416	0	0	0	0	0	0	0	0	0	0	30	67	81	0	0	0	13	0	84	0	0	0	18	0	0	0	0	0	0	0	0	15	0	0	0	0	0	0	0	0	0	0	0	0	0	0	0	0	0
OTU417	0	0	0	0	0	0	0	0	0	0	32	0	46	86	54	43	73	49	0	0	0	0	32	0	27	0	0	0	24	0	0	0	0	0	0	0	0	0	0	0	0	0	0	0	0	0	0	0	0
OTU418	0	0	0	0	0	0	0	0	0	0	32	57	52	30	32	64	29	44	0	0	42	81	0	64	0	41	0	52	35	47	0	0	0	0	0	0	0	0	0	0	0	0	0	0	0	0	0	0	0
OTU419	0	0	0	0	0	0	0	0	0	0	32	21	0	24	0	15	10	17	12	19	49	17	26	42	40	0	27	78	30	70	0	0	0	0	0	0	0	0	0	0	0	0	0	0	0	0	0	0	0
OTU420	0	0	0	0	0	0	0	0	0	0	44	28	12	0	0	0	0	0	8	0	56	97	29	39	40	0	19	37	28	60	0	0	0	0	0	0	0	0	0	0	0	0	0	0	0	0	0	0	0
OTU421	0	0	0	0	0	0	0	0	0	0	68	32	51	46	57	31	51	28	0	41	53	0	50	0	38	0	26	46	29	47	0	0	0	0	0	0	0	0	0	0	0	0	0	0	0	0	0	0	0
OTU422	0	0	0	0	0	0	0	0	0	0	0	0	0	0	0	0	6	0	0	0	0	10	43	61	0	0	0	35	0	0	0	0	0	0	0	0	0	0	0	0	0	0	0	0	0	0	0	0	0
OTU423	0	0	0	0	0	0	0	0	0	0	96	39	21	27	0	33	0	16	0	15	0	69	0	15	0	35	0	0	0	0	0	0	0	0	0	0	29	0	0	0	0	0	0	0	0	0	0	0	0
OTU424	0	0	0	0	0	0	0	0	0	0	70	50	39	71	47	31	46	47	48	36	42	0	35	40	38	0	24	41	28	56	0	0	0	0	0	0	0	0	0	0	0	0	0	0	0	0	0	0	0
OTU425	0	0	0	0	0	0	0	0	0	0	27	38	23	45	19	0	14	32	38	16	5	0	0	0	0	11	8	11	0	0	0	0	0	0	0	0	0	0	0	0	0	0	0	0	0	0	0	0	0
OTU426	0	0	0	0	0	0	0	0	0	0	55	62	59	90	75	0	34	16	40	54	15	0	44	0	30	0	16	0	0	43	0	0	0	0	46	0	0	0	0	0	0	0	0	0	0	0	0	0	0
OTU427	0	0	0	0	0	0	0	0	0	0	27	44	32	83	45	55	18	0	21	36	0	0	0	0	0	0	0	0	0	21	0	0	0	0	0	0	0	0	0	0	0	0	0	0	0	0	0	0	0
OTU428	0	0	0	0	0	0	0	0	0	0	22	25	49	35	29	29	25	24	8	55	0	0	16	0	7	0	0	0	0	21	0	0	0	0	0	0	0	0	0	0	0	0	0	0	0	0	0	0	0
OTU429	0	0	0	0	0	0	0	0	0	0	0	0	25	19	49	0	29	0	24	11	0	0	0	0	12	0	0	0	0	0	0	0	0	0	0	0	0	0	0	0	0	0	0	0	0	0	0	0	0
OTU430	0	0	0	0	0	0	0	0	0	0	0	0	0	0	0	0	0	0	0	0	21	11	21	85	0	0	17	32	14	23	0	0	0	0	0	0	0	0	0	0	0	0	0	0	0	0	0	0	0
OTU431	0	0	0	0	0	0	0	0	0	0	38	57	18	56	20	31	36	35	21	34	14	36	52	19	31	26	28	36	27	39	0	0	0	0	0	0	0	0	0	0	0	0	0	0	0	0	0	0	0
OTU432	0	0	0	0	0	0	0	0	0	0	149	4	133	0	31	0	14	0	49	49	0	0	0	0	0	0	0	20	0	0	0	0	0	0	0	0	0	0	0	0	0	0	0	0	0	0	0	0	0
OTU433	0	0	0	0	0	0	0	0	0	0	32	42	17	56	40	46	45	49	28	40	36	0	37	37	38	0	30	65	43	84	0	0	0	0	0	0	0	0	0	0	0	0	0	0	0	0	0	0	0
OTU434	0	0	0	0	0	0	0	0	0	0	149	107	114	81	125	42	109	50	88	10	88	0	0	0	0	0	0	0	34	0	35	35	0	72	43	21	85	34	0	49	13	0	0	0	0	39	0	0	0
OTU435	0	0	0	0	0	0	0	0	0	0	56	0	33	61	68	22	53	33	33	26	67	12	21	0	19	0	26	0	0	15	0	0	0	0	0	0	0	0	0	0	0	0	0	0	0	0	0	0	0
OTU436	0	0	0	0	0	0	0	0	0	0	45	0	0	0	0	0	0	0	0	0	43	35	3	58	0	53	0	55	35	45	0	0	0	0	0	0	0	0	0	0	0	0	0	0	0	0	0	0	0
OTU437	0	0	0	0	0	0	0	0	0	0	123	99	59	80	76	97	93	53	61	47	36	51	56	33	52	19	65	70	49	48	0	0	0	0	0	0	0	0	0	0	0	0	0	0	0	0	0	0	0
OTU438	0	0	0	0	0	0	0	0	0	0	64	0	38	0	75	0	33	43	68	28	25	17	27	0	0	0	0	18	0	0	0	0	0	0	0	0	0	0	0	0	0	0	0	0	0	0	0	0	0
OTU439	0	0	0	0	0	0	0	0	0	0	42	47	35	41	50	20	48	35	34	29	36	20	38	16	29	0	22	63	27	35	0	0	0	0	0	0	0	0	0	0	0	0	0	0	0	0	0	0	0
OTU440	0	0	0	0	0	0	0	0	0	0	37	71	66	55	94	50	71	0	50	39	62	0	91	0	55	0	65	42	38	72	0	0	0	0	0	0	0	0	0	0	0	0	0	0	0	0	0	0	0
OTU441	0	0	0	0	0	0	0	0	0	0	34	0	57	24	28	81	82	71	0	22	0	60	33	0	0	18	0	35	62	45	0	0	0	0	0	0	0	0	0	0	0	0	0	0	0	0	0	0	0
OTU442	0	0	0	0	0	0	0	0	0	0	0	0	0	0	0	0	0	0	0	0	0	0	7	118	8	0	15	15	0	0	0	0	0	0	0	0	0	0	0	0	0	0	0	0	0	0	0	0	0
OTU443	0	0	0	0	0	0	0	0	0	0	44	0	44	56	0	0	0	26	16	17	60	31	62	74	40	16	26	43	27	55	22	0	0	0	0	27	0	0	0	0	0	0	0	0	0	0	0	0	0
OTU444	0	0	0	0	0	0	0	0	0	0	0	0	0	0	0	0	0	0	0	0	0	0	0	0	0	0	0	0	0	0	0	12	0	0	0	0	0	58	0	0	42	0	0	0	0	0	0	0	0
OTU445	0	0	0	0	0	0	0	0	0	0	28	27	38	42	25	0	20	28	31	30	0	0	12	0	0	0	0	0	0	18	0	0	0	0	0	0	0	0	0	0	0	0	0	0	0	0	0	0	0
OTU446	0	0	0	0	0	0	0	0	0	0	95	28	0	0	63	65	34	0	0	20	14	81	21	0	46	62	14	38	67	37	0	0	0	0	0	0	0	0	0	0	0	0	0	0	0	0	0	0	0
OTU447	0	0	0	0	0	0	0	0	0	0	30	24	15	26	16	0	21	13	24	21	30	9	36	0	17	0	17	33	0	28	0	0	0	0	0	0	0	0	0	0	0	0	0	0	0	0	0	0	0
OTU448	0	0	0	0	0	0	0	0	0	0	0	0	17	27	20	21	16	19	0	21	0	0	35	197	0	39	0	0	39	37	0	0	0	0	0	0	0	0	0	0	0	0	0	0	0	0	0	0	0
OTU449	0	0	0	0	0	0	0	0	0	0	66	68	22	42	36	32	32	29	23	22	48	89	39	44	0	57	34	55	28	36	0	0	0	0	0	0	0	0	0	0	0	0	0	0	0	0	0	0	0
OTU450	0	0	0	0	0	0	0	0	0	0	0	18	0	0	0	0	16	0	0	0	24	38	25	44	28	32	33	143	81	43	0	0	0	0	0	0	0	0	0	0	0	0	0	0	0	0	0	0	0
OTU451	0	0	0	0	0	0	0	0	0	0	26	37	0	15	0	66	41	12	0	16	0	99	7	0	12	58	0	0	15	19	0	0	0	0	0	0	0	0	0	0	0	0	0	0	0	0	0	0	0
OTU452	0	0	0	0	0	0	0	0	0	0	0	59	0	0	0	0	0	0	47	0	0	50	0	0	17	0	0	0	49	40	0	0	0	0	0	0	0	0	0	0	0	0	0	0	0	0	0	0	0
OTU453	0	0	0	0	0	0	0	0	0	0	26	13	8	0	31	18	34	0	21	0	24	0	50	0	12	0	23	49	29	21	0	0	0	0	0	0	0	0	0	0	0	0	0	0	0	0	0	0	0
OTU454	0	0	0	0	0	0	0	0	0	0	0	0	0	0	0	0	0	0	0	0	27	0	0	0	0	0	54	45	0	0	0	0	0	0	0	0	0	0	0	0	0	0	0	0	0	0	0	0	0
OTU455	0	0	0	0	0	0	0	0	0	0	0	0	0	0	0	0	0	0	0	0	0	0	0	0	0	0	0	0	0	0	8	13	88	25	37	56	0	0	0	0	71	0	0	0	0	0	0	0	0
OTU456	0	0	0	0	0	0	0	0	0	0	0	44	44	70	0	0	33	0	0	0	59	0	0	0	33	0	24	0	0	42	0	25	0	0	0	28	0	0	0	0	0	0	0	0	0	0	0	0	0
OTU457	0	0	0	0	0	0	0	0	0	0	51	45	45	26	32	76	78	20	46	45	19	27	0	27	18	32	0	9	0	26	0	0	0	0	0	0	0	0	0	72	0	0	0	0	0	0	0	0	0
OTU458	0	0	0	0	0	0	0	0	0	0	0	0	0	0	0	29	13	0	0	0	22	140	0	0	0	123	0	23	15	26	0	0	0	0	0	0	0	0	0	0	0	0	0	0	0	0	0	0	0
OTU459	0	0	0	0	0	0	0	0	0	0	33	0	0	35	0	64	27	0	0	0	19	133	0	31	0	152	0	48	34	36	0	0	0	0	0	0	0	0	0	0	0	0	0	0	0	0	0	0	0
OTU460	0	0	0	0	0	0	0	0	0	0	83	46	24	36	37	66	44	29	29	28	27	45	35	19	57	0	35	51	37	63	0	0	0	0	0	0	0	0	0	0	0	0	0	0	0	0	0	0	0
OTU461	0	0	0	0	0	0	0	0	0	0	34	0	0	0	0	0	0	0	101	0	6	7	0	0	0	0	0	5	0	0	0	0	0	0	0	0	0	0	0	0	0	0	0	0	0	0	0	0	0
OTU462	0	0	0	0	0	0	0	0	0	0	54	41	30	0	74	38	42	32	44	47	28	0	0	0	27	0	28	20	0	0	0	0	0	0	0	0	0	0	0	0	0	0	0	0	0	0	0	0	0
OTU463	0	0	0	0	0	0	0	0	0	0	0	9	0	0	0	39	0	0	0	0	0	93	0	0	0	57	0	0	0	0	0	0	0	0	0	0	0	0	0	0	0	0	0	0	0	0	0	0	0
OTU464	0	0	0	0	0	0	0	0	0	0	20	47	0	48	36	0	0	36	0	35	0	0	16	0	13	0	0	0	0	39	0	0	0	0	0	0	0	0	0	0	0	0	0	0	0	0	0	0	0
OTU465	0	0	0	0	0	0	0	0	0	0	49	64	56	95	52	59	55	69	22	48	0	0	28	0	11	0	7	0	0	37	0	0	0	0	0	0	0	0	0	0	0	0	0	0	0	0	0	0	0
OTU466	0	0	0	0	0	0	0	0	0	0	102	49	60	53	57	74	49	69	49	40	56	0	19	30	0	0	45	68	54	57	0	0	0	0	0	0	0	0	0	0	0	0	0	0	0	0	0	0	0
OTU467	0	0	0	0	0	0	0	0	0	0	0	38	7	0	0	0	0	95	0	0	0	0	0	0	0	0	0	0	0	0	0	0	0	0	0	0	0	0	0	0	0	0	0	0	0	0	0	0	0
OTU468	0	0	0	0	0	0	0	0	0	0	33	72	19	74	0	56	0	0	44	15	0	95	0	61	36	79	26	53	0	0	0	0	0	0	0	0	0	0	0	0	0	0	0	0	0	0	0	0	0
OTU469	0	0	0	0	0	0	0	0	0	0	0	43	0	0	0	0	0	0	0	0	0	20	0	0	0	0	0	0	95	0	0	0	0	0	0	0	0	0	0	0	0	0	0	0	0	0	0	0	0
OTU470	0	0	0	0	0	0	0	0	0	0	45	36	22	44	33	51	42	0	14	0	47	105	27	47	48	75	0	90	61	95	0	0	0	0	0	0	0	0	0	0	0	0	0	0	0	0	0	0	0
OTU471	0	0	0	0	0	0	0	0	0	0	53	48	41	50	22	24	23	35	16	25	31	21	27	29	23	0	18	32	47	27	0	0	0	0	0	0	0	0	0	0	0	0	0	0	0	0	0	0	0
OTU472	0	0	0	0	0	0	0	0	0	0	56	26	23	35	57	0	27	19	20	20	30	0	23	19	23	0	31	34	19	37	0	0	0	0	0	0	0	0	0	0	0	0	0	0	0	0	0	0	0
OTU473	0	0	0	0	0	0	0	0	0	0	0	0	0	0	56	0	0	0	48	0	70	39	92	106	49	0	66	75	84	103	0	0	0	0	0	0	27	0	0	0	0	0	0	0	0	0	0	0	0
OTU474	0	0	0	0	0	0	0	0	0	0	0	0	0	0	0	32	0	0	0	0	0	94	0	0	0	0	0	0	0	0	0	0	0	0	0	25	0	0	0	0	0	0	0	0	0	0	0	0	0
OTU475	0	0	0	0	0	0	0	0	0	0	0	15	0	21	0	0	17	0	0	17	53	32	46	89	28	12	33	62	25	0	0	0	0	0	0	0	0	0	0	0	0	0	0	0	0	0	0	0	0
OTU476	0	0	0	0	0	0	0	0	0	0	28	0	0	0	34	0	31	92	0	15	30	0	31	0	40	0	39	55	37	56	0	0	0	0	0	0	0	0	0	0	0	0	0	0	0	0	0	0	0
OTU477	0	0	0	0	0	0	0	0	0	0	20	0	0	0	17	0	0	0	9	0	126	47	140	185	33	24	105	159	41	66	14	0	0	0	0	0	0	0	0	0	0	0	0	0	0	0	0	0	0
OTU478	0	0	0	0	0	0	0	0	0	0	21	56	9	46	24	16	11	33	0	21	0	0	12	0	5	0	0	5	5	14	0	0	0	0	0	0	0	0	0	0	0	0	0	0	0	0	0	0	0
OTU479	0	0	0	0	0	0	0	0	0	0	38	22	43	51	19	47	0	58	26	36	0	77	0	0	0	59	0	0	0	0	0	0	0	0	0	0	0	0	0	0	0	0	0	0	0	0	0	0	0
OTU480	0	0	0	0	0	0	0	0	0	0	0	0	0	0	0	17	0	0	0	0	0	53	0	0	0	40	0	0	0	0	0	0	0	0	0	0	0	0	0	0	0	0	0	0	0	0	0	0	0
OTU481	0	0	0	0	0	0	0	0	0	0	58	0	37	33	31	42	0	0	0	0	0	90	0	0	0	34	0	0	93	0	0	0	0	0	0	0	0	0	0	0	0	0	0	0	0	0	0	0	0
OTU482	0	0	0	0	0	0	0	0	0	0	0	18	32	16	16	12	0	30	0	16	0	18	0	0	0	10	0	0	0	0	0	0	0	0	0	0	0	0	0	0	0	0	0	0	0	0	0	0	0
OTU483	0	0	0	0	0	0	0	0	0	0	33	35	12	41	26	24	23	25	14	19	0	0	12	0	9	0	14	19	11	39	0	0	0	0	0	0	0	0	0	0	0	0	0	0	0	0	0	0	0
OTU484	0	0	0	0	0	0	0	0	0	0	0	0	0	0	13	113	0	0	0	0	0	118	5	0	0	92	0	0	0	12	0	0	0	0	0	35	0	0	0	0	0	0	0	0	0	0	0	0	0
OTU485	0	0	0	0	0	0	0	0	0	0	30	0	34	0	0	0	0	0	0	0	38	0	0	30	0	0	0	91	0	19	25	0	0	0	0	0	0	0	0	0	0	0	0	0	0	0	0	0	0
OTU486	0	0	0	0	0	0	0	0	0	0	0	0	32	37	15	0	40	23	0	18	0	0	7	0	0	0	0	0	0	0	0	0	0	0	0	0	0	0	0	0	0	0	0	0	0	0	0	0	0
OTU487	0	0	0	0	0	0	0	0	0	0	37	36	0	51	39	25	0	8	0	21	0	25	0	0	0	38	0	56	0	42	0	0	0	0	0	0	0	0	0	0	0	0	0	0	0	0	0	0	0
OTU488	0	0	0	0	0	0	0	0	0	0	0	0	35	32	45	0	22	0	11	0	85	67	34	58	43	37	0	90	49	56	0	7	0	0	0	0	0	0	0	0	0	0	0	0	0	0	0	0	0
OTU489	0	0	0	0	0	0	0	0	0	0	38	40	45	47	20	52	44	20	20	23	0	6	22	0	7	0	0	0	9	10	0	0	0	0	0	0	0	0	0	0	0	0	0	0	0	0	0	0	0
OTU490	0	0	0	0	0	0	0	0	0	0	16	0	0	0	0	0	22	0	0	0	28	0	0	53	0	0	37	0	0	0	0	0	0	0	0	0	0	0	0	0	0	0	0	0	0	0	0	0	0
OTU491	0	0	0	0	0	0	0	0	0	0	0	0	0	0	0	0	0	0	0	0	33	0	31	45	0	0	47	45	0	0	0	0	0	0	0	0	0	0	0	0	0	0	0	0	0	0	0	0	0
OTU492	0	0	0	0	0	0	0	0	0	0	27	0	11	29	44	20	42	28	0	66	0	0	7	0	0	0	0	0	0	0	0	0	0	0	0	0	0	0	0	0	0	0	0	0	0	0	0	0	0
OTU493	0	0	0	0	0	0	0	0	0	0	0	8	0	0	16	86	80	11	11	49	0	0	16	0	0	0	26	13	0	15	0	0	0	0	0	0	0	10	0	0	0	0	0	0	0	0	0	0	0
OTU494	0	0	0	0	0	0	0	0	0	0	35	0	0	46	49	0	0	46	25	0	20	0	29	0	54	0	26	30	0	47	0	0	0	0	0	0	0	0	0	0	0	0	0	0	0	0	0	0	0
OTU495	0	0	0	0	0	0	0	0	0	0	0	0	0	0	0	0	0	0	0	0	19	0	0	106	0	0	0	11	10	0	0	0	0	0	0	0	0	0	0	0	0	0	0	0	0	0	0	0	0
OTU496	0	0	0	0	0	0	0	0	0	0	0	0	0	7	0	0	0	0	0	0	19	22	26	119	0	0	0	27	0	0	0	0	0	0	0	0	0	0	0	0	0	0	0	0	0	0	0	0	0
OTU497	0	0	0	0	0	0	0	0	0	0	16	9	10	0	22	0	0	0	13	0	35	0	0	33	16	0	0	42	31	36	0	0	0	0	0	0	0	0	0	0	0	0	0	0	0	0	0	0	0
OTU498	0	0	0	0	0	0	0	0	0	0	28	53	48	49	66	119	42	44	30	47	0	0	16	0	22	0	0	18	0	21	0	0	0	0	0	0	0	0	0	0	0	0	0	0	0	0	0	0	0
OTU499	0	0	0	0	0	0	0	0	0	0	0	0	0	0	0	37	0	0	0	0	0	89	0	0	0	87	0	0	0	0	0	0	0	0	0	0	0	0	0	0	0	0	0	0	0	0	0	0	0
OTU500	0	0	0	0	0	0	0	0	0	0	6	55	0	33	0	0	0	0	37	10	0	0	0	10	0	0	0	0	0	0	0	0	0	0	0	0	0	0	0	0	0	0	0	0	0	0	0	0	0
OTU501	0	0	0	0	0	0	0	0	0	0	26	12	16	30	23	30	29	19	20	17	0	0	25	0	0	0	0	0	0	17	0	0	0	0	0	0	0	0	0	0	0	0	0	0	0	0	0	0	0
OTU502	0	0	0	0	0	0	0	0	0	0	131	30	50	94	38	41	6	35	0	45	0	0	0	0	0	0	0	0	0	0	0	0	20	0	0	0	0	0	0	0	0	0	0	0	0	0	0	0	0
OTU503	0	0	0	0	0	0	0	0	0	0	34	33	32	42	40	19	51	38	24	20	9	0	32	0	16	0	0	19	7	28	0	0	0	0	0	0	0	0	0	0	0	0	0	0	0	0	0	0	0
OTU504	0	0	0	0	0	0	0	0	0	0	13	38	33	24	29	0	23	16	13	25	17	7	21	0	13	0	0	21	13	23	0	0	0	0	0	0	0	0	0	0	0	0	0	0	0	0	0	0	0
OTU505	0	0	0	0	0	0	0	0	0	0	47	65	21	79	63	88	32	67	17	27	22	56	34	27	0	39	29	40	26	76	0	0	0	0	0	0	0	0	0	0	0	0	0	0	0	0	0	0	0
OTU506	0	0	0	0	0	0	0	0	0	0	0	0	0	0	0	0	0	0	50	0	0	0	0	0	0	0	0	0	88	0	0	0	0	0	0	0	0	0	0	0	0	0	0	0	0	0	0	0	0
OTU507	0	0	0	0	0	0	0	0	0	0	54	35	59	93	19	28	67	0	0	51	0	0	30	0	0	0	0	43	106	136	0	0	0	0	0	0	0	0	0	0	0	0	0	0	0	0	0	0	0
OTU508	0	0	0	0	0	0	0	0	0	0	26	0	87	0	20	0	13	0	2	3	0	0	0	0	0	0	0	0	0	0	0	0	0	0	0	0	0	0	0	0	0	0	0	0	0	0	0	0	0
OTU509	0	0	0	0	0	0	0	0	0	0	37	13	13	16	39	4	32	13	11	13	19	0	28	0	0	0	0	29	17	21	0	0	0	0	0	0	0	0	0	0	0	0	0	0	0	0	0	0	0
OTU510	0	0	0	0	0	0	0	0	0	0	0	0	0	0	0	0	0	0	0	0	0	0	12	87	0	0	0	0	8	0	0	0	0	0	0	0	0	0	0	0	0	0	0	0	0	0	0	0	0
OTU511	0	0	0	0	0	0	0	0	0	0	0	0	0	0	0	0	0	0	0	0	89	0	0	87	0	0	0	0	0	0	0	0	0	0	0	0	0	0	0	0	0	0	0	0	0	0	0	0	0
OTU512	0	0	0	0	0	0	0	0	0	0	0	0	0	0	21	0	0	0	19	0	44	0	24	0	0	0	0	44	28	38	0	0	0	0	0	0	0	0	0	0	0	0	0	0	0	0	0	0	0
OTU513	0	0	0	0	0	0	0	0	0	0	0	0	0	0	0	0	0	0	0	0	4	0	0	0	0	0	0	0	3	0	0	0	87	0	33	0	0	0	0	0	0	0	0	0	0	0	0	0	0
OTU514	0	0	0	0	0	0	0	0	0	0	9	30	10	17	14	0	19	39	15	9	0	0	0	0	0	0	0	0	4	0	0	0	0	0	0	0	0	0	0	0	0	0	0	0	0	0	0	0	0
OTU515	0	0	0	0	0	0	0	0	0	0	31	0	53	33	38	0	66	31	0	40	25	0	33	0	0	0	28	24	0	26	0	0	0	0	0	0	0	0	0	0	0	0	0	0	0	0	0	0	0
OTU516	0	0	0	0	0	0	0	0	0	0	28	13	63	38	35	57	55	41	18	28	13	2	13	0	14	0	0	0	0	19	0	0	0	0	0	0	0	0	0	0	0	0	0	0	0	0	0	0	0
OTU517	0	0	0	0	0	0	0	0	0	0	86	50	59	13	23	15	16	0	0	19	0	0	0	0	0	0	0	0	0	0	0	0	0	0	0	0	0	0	0	0	0	0	0	0	0	0	0	0	0
OTU518	0	0	0	0	0	0	0	0	0	0	0	0	0	0	0	0	0	0	0	0	22	13	20	77	17	9	21	28	15	0	0	0	0	0	0	0	0	0	0	0	0	0	0	0	0	0	0	0	0
OTU519	0	0	0	0	0	0	0	0	0	0	22	34	19	19	32	44	51	23	42	15	21	19	20	0	18	0	16	23	21	0	0	0	0	0	0	0	0	0	0	0	0	0	0	0	0	0	0	0	0
OTU520	0	0	0	0	0	0	0	0	0	0	0	0	0	0	0	18	0	0	0	0	0	86	0	0	0	58	0	0	0	0	0	0	0	0	0	0	0	0	0	0	0	0	0	0	0	0	0	0	0
OTU521	0	0	0	0	0	0	0	0	0	0	65	61	0	85	41	50	40	39	29	24	92	132	35	82	65	44	70	130	105	83	0	0	0	0	0	0	0	0	0	0	0	0	0	0	0	0	0	0	0
OTU522	0	0	0	0	0	0	0	0	0	0	52	0	0	0	85	64	0	0	0	72	0	0	0	0	0	0	0	0	0	0	0	0	0	0	0	0	0	0	0	0	0	0	0	0	0	0	0	0	0
OTU523	0	0	0	0	0	0	0	0	0	0	0	0	0	0	0	74	0	0	0	0	0	77	0	0	0	85	0	0	0	0	0	0	0	0	0	0	0	0	0	0	0	0	0	0	0	0	0	0	0
OTU524	0	0	0	0	0	0	0	0	0	0	0	65	0	0	13	0	15	0	85	25	0	0	0	0	0	0	0	0	22	16	0	0	0	0	0	0	0	0	0	0	0	0	0	0	0	0	0	0	0
OTU525	0	0	0	0	131	0	0	11	23	14	0	0	0	0	0	0	0	0	0	0	0	0	0	0	0	0	0	0	0	0	0	0	0	0	0	0	0	0	0	0	0	0	0	0	0	0	0	0	0
OTU526	0	0	0	0	0	0	0	0	0	0	25	0	25	0	0	0	0	0	0	0	26	0	0	26	0	0	0	44	37	42	0	0	0	0	0	0	0	0	0	0	0	0	0	0	0	0	0	0	0
OTU527	0	0	0	0	0	0	0	0	0	0	34	38	24	37	50	23	28	34	31	22	0	10	12	11	0	0	0	14	0	18	0	0	0	0	0	0	0	0	0	0	0	0	0	0	0	0	0	0	0
OTU528	0	0	0	0	0	0	0	0	0	0	0	28	0	32	0	105	53	26	0	19	0	0	0	0	0	0	0	0	0	0	0	0	0	0	0	0	0	0	0	0	0	0	0	0	0	0	0	0	0
OTU529	0	0	0	0	0	0	0	0	0	0	0	13	0	0	0	0	0	0	0	0	34	15	0	141	0	0	0	21	20	31	0	0	0	0	0	0	0	0	0	0	0	0	0	0	0	0	0	0	0
OTU530	0	0	0	0	0	0	0	0	0	0	51	0	44	4	24	232	0	22	12	82	50	190	112	100	105	237	34	81	51	35	0	0	0	0	0	0	0	0	0	0	0	0	0	0	0	0	0	0	0
OTU531	0	0	0	0	0	0	0	0	0	0	0	0	0	0	0	0	0	7	0	0	80	65	9	26	18	36	14	25	0	19	0	0	0	0	0	0	0	0	0	0	0	0	0	0	0	0	0	0	0
OTU532	0	0	0	0	0	0	0	0	0	0	101	0	53	0	0	0	0	0	30	29	0	0	0	0	0	34	0	0	0	0	0	0	0	0	0	0	0	0	0	0	0	0	0	0	0	0	0	0	0
OTU533	0	0	0	0	0	0	0	0	0	0	0	0	0	0	0	0	0	0	0	0	0	41	14	50	14	0	21	15	0	12	0	0	0	0	0	0	0	0	0	0	0	0	0	0	0	0	0	0	0
OTU534	0	0	0	0	0	0	0	0	0	0	0	0	0	11	0	0	0	0	3	0	0	68	0	0	0	83	0	0	0	0	0	0	0	0	0	0	0	0	0	0	0	0	0	0	0	0	0	0	0
OTU535	0	0	0	0	0	0	0	0	0	0	0	0	0	0	0	0	0	0	0	0	74	33	61	0	0	36	83	68	0	0	0	0	0	0	0	0	0	0	0	0	0	0	0	0	0	0	0	0	0
OTU536	0	0	0	0	0	0	0	0	0	0	135	0	70	35	0	0	78	0	29	0	22	0	23	0	0	0	0	0	0	0	18	0	52	0	47	43	0	0	0	0	0	0	0	0	0	0	0	0	22
OTU537	0	0	0	0	0	0	0	0	0	0	51	25	0	0	0	31	0	0	25	18	30	0	56	0	50	0	0	55	27	36	0	0	0	0	0	0	0	0	0	0	0	0	0	0	0	0	0	0	0
OTU538	0	0	0	0	0	0	0	0	0	0	49	66	54	70	33	0	71	35	37	44	0	0	39	0	20	0	31	33	25	27	0	0	0	0	0	0	0	0	0	0	0	0	0	0	0	0	0	0	0
OTU539	0	0	0	0	0	0	0	0	0	0	12	10	8	16	19	59	14	16	0	10	0	49	8	0	0	49	0	14	0	11	0	0	0	0	0	0	0	0	0	0	0	0	0	0	0	0	0	0	0
OTU540	0	0	0	0	0	0	0	0	0	0	0	0	0	0	0	42	0	0	0	0	0	65	0	0	0	82	0	0	0	0	0	0	0	0	0	0	0	0	0	0	0	0	0	0	0	0	0	0	0
OTU541	0	0	0	0	0	0	0	0	0	0	0	3	0	0	0	26	0	0	0	0	0	48	0	0	0	34	0	0	0	0	0	0	0	0	0	0	0	0	0	0	0	0	0	0	0	0	0	0	0
OTU542	0	0	0	0	0	0	0	0	0	0	0	0	0	47	0	62	19	0	0	0	51	82	0	63	62	0	0	0	62	0	10	0	0	0	0	0	0	0	0	0	0	0	0	0	0	0	0	0	0
OTU543	0	0	0	0	0	0	0	0	0	0	33	33	29	32	52	21	30	21	18	32	17	0	21	0	13	0	0	0	0	22	0	0	0	0	0	0	0	0	0	0	0	0	0	0	0	0	0	0	0
OTU544	0	0	0	0	0	0	0	0	0	0	38	28	0	24	24	30	23	43	0	23	1	21	28	0	0	0	0	28	0	0	0	0	0	0	0	0	0	0	0	0	0	0	0	0	0	0	0	0	0
OTU545	0	0	0	0	0	0	0	11	0	0	55	31	29	58	38	49	78	45	36	53	44	36	50	81	0	17	44	46	0	43	0	0	0	0	0	0	0	0	0	0	33	0	0	0	0	0	0	0	0
OTU546	0	0	0	0	0	0	0	0	0	0	0	0	0	0	0	0	7	0	0	0	0	53	0	0	0	146	0	0	0	0	0	0	0	0	0	0	0	0	0	0	0	0	0	0	0	0	0	0	0
OTU547	0	0	0	0	0	0	0	0	0	0	13	0	5	0	0	19	8	0	0	0	11	33	0	17	0	27	14	21	18	0	0	0	0	0	0	0	0	0	0	0	0	0	0	0	0	0	0	0	0
OTU548	0	0	0	0	0	0	0	0	0	0	0	17	13	1	1	98	0	9	44	0	0	18	0	0	0	0	0	11	0	0	0	0	0	0	0	0	0	0	0	0	0	0	0	0	0	0	0	0	0
OTU549	0	0	0	0	0	0	0	0	0	0	0	0	0	0	0	0	0	0	0	0	0	0	0	0	0	0	0	0	0	0	8	0	0	0	35	46	0	0	7	0	0	0	0	0	0	0	0	0	0
OTU550	0	0	0	0	0	0	0	0	0	0	50	0	16	19	29	0	20	28	19	32	49	0	23	34	33	24	42	55	41	81	0	0	0	0	0	0	0	0	0	0	0	0	0	0	0	0	0	0	0
OTU551	0	0	0	0	0	0	0	0	0	0	0	0	0	0	0	0	0	0	0	0	0	0	0	0	0	0	0	0	0	0	0	0	0	81	0	23	0	0	0	0	0	0	0	0	0	0	0	0	0
OTU552	0	0	0	0	0	0	0	0	0	0	32	60	25	113	35	81	35	43	0	0	0	0	7	0	12	0	0	0	0	15	0	0	0	0	0	0	0	0	0	0	0	0	0	0	0	0	0	0	0
OTU553	0	0	0	0	0	0	0	0	0	0	25	31	0	37	0	18	0	0	0	12	0	0	0	0	0	0	0	0	0	0	0	0	0	0	0	0	0	0	0	0	0	0	0	0	0	0	0	0	0
OTU554	0	0	0	0	0	0	0	0	0	0	0	0	0	0	0	45	0	0	0	0	0	37	0	0	0	43	0	0	0	0	0	0	0	0	0	0	0	0	0	0	0	0	0	0	0	0	0	0	0
OTU555	0	0	0	0	0	0	0	0	0	0	35	0	0	0	0	0	0	0	0	31	80	0	5	0	0	0	0	0	0	28	0	0	0	0	0	0	0	0	0	0	0	0	0	0	0	0	0	0	0
OTU556	0	0	0	0	0	0	0	0	0	0	0	0	0	0	0	0	0	0	0	0	0	0	0	0	0	0	0	0	0	1	0	0	0	0	0	0	0	0	80	0	0	0	0	0	0	0	0	0	0
OTU557	0	0	0	0	0	0	0	0	0	0	0	0	79	56	0	45	87	39	0	58	0	51	0	0	0	23	0	0	0	0	0	0	0	0	0	0	0	0	0	0	0	0	0	0	0	0	0	0	0
OTU558	0	0	0	0	0	0	0	0	0	0	0	45	89	79	35	20	18	22	45	69	0	0	0	0	0	0	0	0	0	0	0	0	0	0	0	0	0	0	0	0	0	0	0	0	0	0	0	0	0
OTU559	0	0	0	0	0	0	0	0	0	0	70	36	0	44	39	36	0	55	36	28	54	94	0	27	28	86	0	48	0	35	0	0	0	0	9	0	0	0	0	0	0	0	0	0	0	0	0	0	0
OTU560	0	0	0	0	0	0	0	0	0	0	26	41	27	24	36	28	21	27	24	27	12	0	23	0	28	0	0	0	6	23	0	0	0	0	0	0	0	0	0	0	0	0	0	0	0	0	0	0	0
OTU561	0	0	0	0	0	0	0	0	0	0	79	25	61	52	29	44	39	75	39	56	18	0	0	0	20	3	8	17	0	30	0	0	0	0	0	0	0	0	0	0	0	0	0	0	0	0	0	0	0
OTU562	0	0	0	0	0	0	0	0	0	0	79	0	44	0	16	0	14	14	0	0	31	25	14	29	13	0	0	0	24	0	0	0	0	0	0	0	0	0	0	0	0	0	0	0	0	0	0	0	0
OTU563	0	0	0	0	0	0	0	0	0	0	42	0	0	0	0	0	0	5	0	2	0	0	0	0	0	0	0	0	0	37	0	0	0	0	0	0	0	0	0	0	0	0	0	0	0	0	0	0	0
OTU564	0	0	0	0	0	0	17	0	0	0	0	60	50	0	93	42	52	0	48	0	0	0	0	0	0	0	0	0	0	0	0	0	0	0	0	0	0	0	0	0	0	0	0	0	0	0	0	0	0
OTU565	0	0	0	0	0	0	0	0	0	0	0	27	25	43	42	0	0	37	0	28	29	38	0	0	0	0	0	0	19	0	0	0	0	0	0	0	0	0	0	0	0	0	0	0	0	0	0	0	0
OTU566	0	0	0	0	0	0	0	0	0	0	41	35	21	0	0	44	35	0	0	0	19	56	0	0	29	79	14	28	0	21	0	0	0	0	0	0	0	0	0	0	0	0	0	0	0	0	0	0	0
OTU567	0	0	0	0	0	0	0	0	0	0	32	22	0	0	0	43	15	0	0	0	15	69	0	0	0	79	0	15	0	0	0	0	0	0	0	0	0	0	0	0	0	0	0	0	0	0	0	0	0
OTU568	0	0	0	0	0	0	0	0	0	0	0	0	0	0	0	82	0	0	0	0	0	79	0	0	0	52	0	0	0	0	0	0	0	0	0	0	0	0	0	0	0	0	0	0	0	0	0	0	0
OTU569	0	0	0	0	0	0	0	0	0	0	38	0	12	34	33	15	32	26	23	25	38	108	22	35	34	78	33	48	34	40	0	0	0	0	0	0	0	0	0	0	0	0	0	0	0	0	0	0	0
OTU570	0	0	0	0	0	0	0	0	0	0	0	51	19	17	16	22	0	11	12	19	13	0	14	20	0	23	0	0	79	17	0	0	0	0	0	0	0	0	0	0	0	0	0	0	0	0	0	0	0
OTU571	0	0	0	0	0	0	0	0	0	0	0	69	0	44	32	47	33	0	0	0	0	0	0	0	0	0	0	0	0	0	0	0	0	0	0	0	0	0	0	0	0	0	0	0	0	0	0	0	0
OTU572	0	0	0	0	0	0	0	0	0	0	78	0	29	0	0	0	0	0	0	0	61	0	10	0	0	0	0	0	0	0	0	0	0	0	0	0	0	0	0	0	0	0	0	0	0	0	0	0	0
OTU573	0	0	0	0	0	0	0	0	0	0	40	0	24	0	0	0	0	0	0	0	38	0	20	34	19	0	0	54	28	32	22	0	0	0	0	0	0	0	0	0	0	0	0	0	0	0	0	0	0
OTU574	0	0	0	0	0	0	0	0	0	0	0	0	3	14	0	0	12	0	6	0	57	21	70	115	0	0	99	76	67	58	0	0	0	0	0	0	0	0	0	0	0	0	0	0	0	0	0	0	0
OTU575	0	0	0	0	0	0	0	0	0	0	0	0	6	0	3	0	0	0	0	0	10	78	14	0	0	7	0	0	0	0	0	0	0	0	0	0	0	0	0	0	0	0	0	0	0	0	0	0	0
OTU576	0	0	0	0	0	0	0	0	0	0	12	34	51	42	28	88	43	34	17	45	0	0	9	0	0	0	0	0	0	14	0	0	0	0	0	0	0	0	0	0	0	0	0	0	0	0	0	0	0
OTU577	0	0	0	0	0	0	0	0	0	0	29	47	0	42	0	77	0	0	0	33	82	46	32	87	27	62	55	0	75	86	0	0	0	0	0	0	0	0	0	0	0	0	0	0	0	0	0	0	0
OTU578	0	0	0	0	0	0	0	0	0	0	33	44	27	50	0	0	0	38	0	0	0	0	22	0	0	0	0	34	30	26	0	0	0	0	0	0	0	0	0	0	0	0	0	0	0	0	0	0	0
OTU579	0	0	0	0	0	0	0	0	0	0	38	49	55	74	102	40	63	83	0	69	0	17	41	0	0	0	0	22	0	23	0	0	0	0	0	0	0	0	0	0	0	0	0	0	0	0	0	0	0
OTU580	0	0	0	0	0	0	0	0	0	0	0	55	32	47	52	57	36	62	36	84	26	61	70	54	41	56	48	94	26	84	0	0	0	0	0	0	0	0	0	0	0	0	0	0	0	0	0	0	0
OTU581	0	0	0	0	0	0	0	0	0	0	0	11	0	0	0	77	0	0	0	0	0	48	0	0	0	59	0	0	0	0	0	0	0	0	0	0	0	0	0	0	0	0	0	0	0	0	0	0	0
OTU582	0	0	0	0	0	0	0	0	0	0	58	0	0	28	50	30	0	0	20	0	0	0	0	0	0	0	0	0	29	47	0	0	0	0	0	0	0	0	0	0	0	0	0	0	0	0	0	0	0
OTU583	0	0	0	0	0	0	0	0	0	0	39	0	0	0	0	0	33	0	0	0	0	77	0	0	0	0	0	0	63	0	0	0	0	0	0	0	0	0	0	0	0	0	0	0	0	0	0	0	0
OTU584	0	0	0	0	0	0	0	0	0	0	38	23	0	29	20	20	28	11	0	0	36	55	16	13	14	23	25	52	25	47	0	0	0	0	0	0	0	0	0	0	0	0	0	0	0	0	0	0	0
OTU585	0	0	0	0	0	0	0	0	0	0	19	89	26	63	16	17	35	19	19	27	0	0	0	0	0	0	0	0	0	0	0	0	0	0	0	0	0	0	0	0	0	0	0	0	0	0	0	0	0
OTU586	0	0	0	0	0	0	0	0	0	0	55	29	33	47	88	45	28	46	37	31	0	0	27	0	29	23	0	32	0	26	0	0	0	0	0	0	0	0	0	0	0	0	0	0	0	0	0	0	0
OTU587	0	0	0	0	0	0	0	0	0	0	26	32	21	24	31	18	14	0	0	31	12	16	0	0	0	0	6	0	14	18	0	0	0	0	0	0	0	0	0	0	0	0	0	0	0	0	0	0	0
OTU588	0	0	0	0	0	0	0	0	0	0	76	0	0	0	0	0	3	0	11	0	0	0	0	0	0	0	0	0	0	0	0	0	0	0	0	0	0	0	0	0	0	0	0	0	0	0	0	0	0
OTU589	0	0	0	0	0	0	0	0	0	0	38	0	23	0	0	0	15	27	0	38	0	2	3	0	0	0	0	0	0	13	0	0	0	0	0	0	0	0	0	0	0	0	0	0	0	0	0	0	0
OTU590	0	0	0	0	0	0	0	0	0	0	0	4	19	0	0	0	8	0	0	0	0	0	25	0	76	0	12	38	0	0	0	0	0	0	0	0	0	0	0	0	0	0	0	0	0	0	0	0	0
OTU591	0	0	0	0	0	0	0	0	0	0	0	0	0	0	0	0	0	0	0	0	0	0	0	0	0	0	0	0	0	0	0	0	9	36	36	0	46	0	0	0	40	0	0	0	0	0	0	0	0
OTU592	0	0	0	0	0	0	0	0	0	0	32	0	22	0	0	0	0	0	0	0	39	0	0	21	20	0	0	63	15	14	0	0	0	0	0	0	0	0	0	0	0	0	0	0	0	0	0	0	0
OTU593	0	0	0	0	0	0	0	0	0	0	41	25	25	43	0	20	32	22	10	16	0	0	0	0	0	0	0	0	0	0	0	0	0	0	0	0	0	0	0	0	0	0	0	0	0	0	0	0	0
OTU594	0	0	0	0	0	0	0	0	0	0	0	0	0	0	0	0	0	0	4	0	0	55	0	42	0	75	0	0	0	41	0	0	0	0	0	0	0	0	0	0	0	0	0	0	0	0	0	0	0
OTU595	0	0	0	0	0	0	0	0	0	0	0	0	0	0	0	39	0	0	0	0	0	52	0	0	0	23	0	0	0	0	0	0	0	0	0	0	0	0	0	0	0	0	0	0	0	0	0	0	0
OTU596	0	0	0	0	0	0	0	0	0	0	56	0	15	39	13	16	37	25	0	18	20	0	50	0	0	0	36	22	0	0	0	0	0	0	0	0	0	0	0	0	0	0	0	0	0	0	0	0	0
OTU597	0	0	0	0	0	0	0	0	0	0	0	0	27	61	93	51	0	0	25	66	30	0	13	0	0	65	0	22	0	69	38	0	43	0	0	52	11	0	0	19	0	0	0	0	0	0	0	0	0
OTU598	0	0	0	0	0	0	0	0	0	0	23	32	25	0	47	0	30	27	15	0	0	0	0	0	0	0	0	0	0	0	0	0	0	0	0	0	0	0	0	0	0	0	0	0	0	0	0	0	0
OTU599	0	0	0	0	0	0	0	0	0	0	0	0	0	0	0	0	0	0	0	0	0	0	20	74	0	0	0	0	0	0	0	0	0	0	0	0	0	0	0	0	0	0	0	0	0	0	0	0	0
OTU600	0	0	0	0	0	0	0	0	0	0	0	14	0	0	0	0	0	0	9	0	0	22	21	74	0	0	0	46	0	19	0	0	0	0	0	0	0	0	0	0	0	0	0	0	0	0	0	0	0
OTU601	0	0	0	0	0	0	0	0	0	0	59	42	0	30	34	0	0	0	36	33	0	74	24	35	53	66	0	58	39	33	0	0	0	0	0	0	0	0	0	0	0	0	0	0	0	0	0	0	0
OTU602	0	0	0	0	0	0	0	0	0	0	0	16	0	0	0	0	0	0	0	0	0	48	0	0	0	0	0	0	74	0	0	0	0	0	0	0	0	0	0	0	0	0	0	0	0	0	0	0	0
OTU603	0	0	0	0	0	0	0	0	0	0	0	0	0	0	0	0	0	0	0	0	0	0	0	12	0	0	0	9	0	0	0	0	0	0	0	0	0	0	74	0	0	0	0	0	0	0	0	0	0
OTU604	0	0	0	0	0	0	0	0	0	0	0	33	12	40	10	0	16	18	27	26	0	0	0	0	0	0	0	0	0	14	0	0	0	0	0	0	0	0	0	0	0	0	0	0	0	0	0	0	0
OTU605	0	0	0	0	0	0	0	0	0	0	42	15	31	22	42	13	19	22	0	0	0	15	0	0	17	0	0	0	0	19	0	0	0	0	0	0	0	0	0	0	0	0	0	0	0	0	0	0	0
OTU606	0	0	0	0	0	0	0	0	0	0	8	36	44	56	28	9	21	0	17	32	0	0	9	0	3	0	0	0	0	0	0	0	0	0	0	0	0	0	0	0	0	0	0	0	0	0	0	0	0
OTU607	0	0	0	0	0	0	0	0	0	0	25	0	31	40	19	0	0	48	0	17	0	0	0	0	0	0	0	0	0	0	0	0	0	0	0	0	0	0	0	0	0	0	0	0	0	0	0	0	0
OTU608	0	0	0	0	0	0	0	0	0	0	3	50	63	0	62	0	39	63	0	44	0	0	0	0	0	0	0	0	0	0	0	0	0	0	0	0	0	0	0	0	0	0	0	0	0	0	0	0	0
OTU609	0	0	0	0	0	0	0	0	0	0	38	48	38	0	21	39	35	73	30	19	0	0	36	0	0	0	0	66	0	0	0	0	0	0	0	0	0	0	0	0	0	0	0	0	0	0	0	0	0
OTU610	0	0	0	0	0	0	0	0	0	0	0	72	65	77	57	34	44	45	40	47	0	39	0	0	34	35	0	43	0	42	0	0	0	0	0	0	0	0	0	0	0	0	0	0	0	0	0	0	0
OTU611	0	0	0	0	0	0	0	0	0	0	0	0	0	72	0	0	0	6	0	0	0	0	0	0	0	0	0	0	0	0	0	0	0	0	0	0	0	0	0	0	0	0	0	0	0	0	0	0	0
OTU612	0	0	0	0	0	0	0	0	0	0	72	0	41	0	0	0	0	0	0	0	0	0	0	0	0	0	0	0	0	0	0	0	0	0	0	0	0	0	0	0	0	0	0	0	0	0	0	0	0
OTU613	0	0	0	0	0	0	0	0	0	0	0	0	0	0	0	0	0	0	0	0	41	0	0	72	0	0	25	35	89	37	0	0	0	0	0	0	0	0	0	0	0	0	0	0	0	0	0	0	0
OTU614	0	0	0	0	0	0	0	0	0	0	20	21	9	9	17	0	17	0	0	12	22	0	17	48	24	26	20	26	0	14	0	0	0	0	0	0	0	0	0	0	0	0	0	0	0	0	0	0	0
OTU615	0	0	0	0	0	0	0	0	0	0	0	0	0	0	27	0	0	0	0	0	0	43	0	0	0	29	0	0	0	0	0	0	0	0	0	0	0	0	0	0	0	0	0	0	0	0	0	0	0
OTU616	0	0	0	0	0	0	0	0	0	0	62	0	0	62	35	43	39	2	35	29	26	0	0	47	26	50	21	40	0	51	0	0	0	0	0	0	0	0	0	0	0	0	0	0	0	0	0	0	0
OTU617	0	0	0	0	0	0	0	0	0	0	24	12	0	0	19	40	0	0	0	0	37	50	0	34	19	45	28	41	63	35	0	0	0	0	0	0	0	0	0	0	0	0	0	0	0	0	0	0	0
OTU618	0	0	0	0	0	0	0	0	0	0	0	16	0	0	0	72	0	0	0	0	7	72	0	0	0	38	0	0	0	18	0	0	0	0	0	0	0	0	0	0	0	0	0	0	0	0	0	0	0
OTU619	0	0	0	0	0	0	0	0	0	0	0	0	0	0	0	0	0	0	0	0	0	0	0	0	0	0	0	0	0	0	0	4	44	6	12	11	0	0	28	0	25	17	60	49	0	15	0	23	24
OTU620	0	0	0	0	0	0	0	0	0	0	0	71	0	37	0	0	0	0	0	0	0	0	0	0	0	0	0	0	0	0	0	0	0	0	0	0	0	0	0	0	0	0	0	0	0	0	0	0	0
OTU621	0	0	0	0	0	0	0	0	0	0	0	47	0	33	0	0	24	0	0	0	0	0	0	0	0	0	0	0	0	0	0	0	0	0	0	0	0	0	0	0	0	0	0	0	0	0	0	0	0
OTU622	0	0	0	0	0	0	0	0	0	0	0	39	37	50	90	57	0	14	61	83	0	51	0	85	112	0	96	0	58	113	0	24	0	0	0	0	0	0	0	0	0	0	0	0	0	0	0	0	0
OTU623	0	0	0	0	0	0	0	0	0	0	0	0	0	0	0	0	0	0	0	0	32	0	0	71	0	0	14	27	0	0	0	18	0	0	0	0	0	0	0	0	0	0	0	0	0	0	0	0	0
OTU624	0	0	0	0	0	0	0	0	0	0	0	25	11	0	0	71	52	0	0	0	0	51	0	13	0	0	0	0	0	9	0	0	0	0	0	0	0	0	0	0	0	0	0	0	0	0	0	0	0
OTU625	0	0	0	0	0	0	0	0	0	0	26	0	12	18	24	0	19	16	18	7	71	0	17	0	36	0	12	10	0	10	18	12	0	0	37	0	0	0	0	0	0	0	0	0	0	0	0	0	0
OTU626	0	0	0	0	0	0	0	0	0	0	29	0	9	0	16	0	26	0	0	0	46	0	23	0	0	0	25	30	26	33	0	0	0	0	0	0	0	0	0	0	0	0	0	0	0	0	0	0	0
OTU627	0	0	0	0	0	0	0	0	0	0	0	0	0	0	0	32	0	0	0	0	0	71	0	0	0	69	0	0	0	0	0	0	0	0	0	0	0	0	0	0	0	0	0	0	0	0	0	0	0
OTU628	0	0	0	0	0	0	0	0	0	0	46	0	0	27	16	12	19	0	13	20	42	0	24	53	27	0	26	46	37	71	0	0	0	0	0	0	0	0	0	0	0	0	0	0	0	0	0	0	0
OTU629	0	0	0	0	0	0	0	0	0	0	30	25	0	18	0	13	0	0	0	0	21	0	0	22	18	0	0	27	16	33	0	0	0	0	0	0	0	0	0	0	0	0	0	0	0	0	0	0	0
OTU630	0	0	0	0	0	0	0	0	0	0	0	0	70	0	0	0	0	0	0	0	39	0	0	0	0	25	0	56	0	24	0	0	0	0	24	0	0	0	0	0	0	0	0	0	0	0	0	0	0
OTU631	0	0	0	0	0	0	0	0	0	0	20	12	28	27	26	0	0	28	0	0	37	20	43	11	0	0	38	25	18	0	0	0	0	0	0	0	0	0	0	0	0	0	0	0	0	0	0	0	0
OTU632	0	0	0	0	0	0	0	0	0	0	0	0	42	0	70	0	0	32	0	0	0	0	0	0	0	0	0	0	0	0	0	0	0	0	0	0	0	0	0	0	0	0	0	0	0	0	0	0	0
OTU633	0	0	0	0	0	0	0	0	0	0	19	29	0	54	23	73	0	0	0	0	0	211	0	134	0	173	0	40	0	0	0	0	0	0	0	0	0	0	0	0	0	0	0	0	0	0	0	0	0
OTU634	0	0	0	0	0	0	0	0	0	0	0	0	0	0	0	0	0	0	0	0	23	0	13	70	0	0	0	19	17	0	0	0	0	0	0	0	0	0	0	0	0	0	0	0	0	0	0	0	0
OTU635	0	0	0	0	0	0	0	0	0	0	0	0	0	0	0	0	0	0	0	0	23	0	0	92	0	0	16	0	0	0	0	0	0	0	0	0	0	0	0	0	0	0	0	0	0	0	0	0	0
OTU636	0	0	0	0	0	0	0	0	0	0	22	0	0	0	15	70	19	0	0	30	42	0	37	0	18	0	36	39	0	10	0	0	0	0	0	0	0	0	0	0	0	0	0	0	0	0	0	0	0
OTU637	0	0	0	0	0	0	0	0	0	0	41	0	0	0	31	0	19	0	0	26	70	33	0	41	47	25	52	50	54	68	0	0	0	0	0	0	0	0	0	0	0	0	0	0	0	0	0	0	0
OTU638	0	0	0	0	0	0	0	0	0	0	0	15	11	0	0	0	12	0	10	19	0	0	70	0	22	0	0	8	11	41	0	0	0	0	0	0	0	0	0	0	0	0	0	0	0	0	0	0	0
OTU639	0	0	0	0	0	0	0	0	0	0	0	35	0	55	34	0	0	33	45	24	18	30	0	0	0	0	0	24	0	26	0	0	0	0	0	0	0	0	0	0	0	0	0	0	0	0	0	0	0
OTU640	0	0	0	0	0	0	0	0	0	0	0	0	0	43	0	22	26	10	0	0	0	0	0	0	0	0	0	0	0	0	0	0	0	0	0	0	0	0	0	0	0	0	0	0	0	0	0	0	0
OTU641	0	0	0	0	0	0	0	0	0	0	42	41	57	27	37	0	0	37	18	12	0	0	13	0	0	0	0	0	0	0	0	0	0	0	0	0	0	0	0	0	0	0	0	0	0	0	0	0	0
OTU642	0	0	0	0	0	0	0	0	0	0	28	0	14	0	0	20	0	0	0	0	36	0	24	0	36	0	21	41	34	28	0	0	0	0	0	0	0	0	0	0	0	0	0	0	0	0	0	0	0
OTU643	0	0	0	0	0	0	0	0	0	0	54	41	23	47	38	0	0	40	36	31	0	55	25	0	0	0	0	0	0	0	0	0	0	0	0	0	0	0	0	0	0	0	0	0	0	0	0	0	0
OTU644	0	0	0	0	0	0	0	0	0	0	20	20	0	29	30	69	34	31	0	0	0	0	0	0	0	0	16	0	9	0	0	0	0	0	0	0	0	0	0	0	0	0	0	0	0	0	0	0	0
OTU645	0	0	0	0	0	0	0	0	0	0	45	0	0	0	0	61	33	30	0	23	16	23	46	0	0	0	0	17	0	42	0	0	0	0	0	0	41	0	0	0	0	0	0	0	0	0	0	0	0
OTU646	0	0	0	0	0	0	0	0	0	0	29	0	13	20	21	22	0	4	14	14	45	69	25	35	34	50	21	35	0	42	0	0	0	0	0	0	0	0	0	0	0	0	0	0	0	0	0	0	0
OTU647	0	0	0	0	0	0	0	0	0	0	0	0	0	0	0	0	0	0	0	0	0	69	0	0	0	41	0	0	0	0	0	0	0	0	0	0	0	0	0	0	0	0	0	0	0	0	0	0	0
OTU648	0	0	0	0	0	0	0	0	0	0	0	54	0	0	0	0	0	0	52	0	0	41	0	0	0	0	0	0	69	0	0	0	0	0	0	0	0	0	0	0	0	0	0	0	0	0	0	0	0
OTU649	0	0	0	0	0	0	0	0	0	0	24	30	15	14	15	28	16	13	22	0	9	0	14	0	0	0	14	0	0	0	0	0	0	0	0	0	0	0	0	0	0	0	0	0	0	0	0	0	0
OTU650	0	0	0	0	0	0	0	0	0	0	32	13	26	0	23	0	0	36	0	0	0	0	0	0	0	0	0	0	0	0	0	0	0	0	0	0	0	0	0	0	0	0	0	0	0	0	0	0	0
OTU651	0	0	0	0	0	0	0	0	0	0	18	0	16	25	30	53	0	42	36	0	0	0	0	0	0	0	0	0	0	0	0	0	0	0	0	0	0	0	0	0	0	0	0	0	0	0	0	0	0
OTU652	0	0	0	0	0	0	0	0	0	0	0	28	14	0	26	0	22	12	0	0	0	25	0	11	0	0	13	28	17	30	0	0	0	0	0	0	0	0	0	0	0	0	0	0	0	0	0	0	0
OTU653	0	0	0	0	0	0	0	0	0	0	0	0	0	0	0	0	0	0	0	0	0	0	0	0	68	0	0	0	15	0	0	0	0	0	0	0	0	0	0	0	0	0	0	0	0	0	0	0	0
OTU654	0	0	0	0	0	0	0	0	0	0	0	72	0	0	38	0	0	0	0	0	53	19	59	36	59	0	0	30	58	23	0	0	0	0	14	16	51	0	0	0	0	0	0	14	0	0	0	0	0
OTU655	0	0	0	0	0	0	0	0	0	0	42	0	0	55	0	41	36	22	0	43	68	0	0	0	0	34	0	0	54	44	0	0	0	0	0	0	0	0	0	0	0	0	0	0	0	0	0	0	0
OTU656	0	0	0	0	0	0	0	0	0	0	61	22	24	83	32	24	40	20	0	16	0	122	18	0	0	101	0	0	0	0	0	0	0	0	0	0	0	0	0	0	0	0	0	0	0	0	0	0	0
OTU657	0	0	0	0	0	0	0	0	0	0	16	16	0	58	0	8	0	25	0	0	38	0	0	0	0	0	0	21	0	21	43	0	68	0	0	0	0	0	0	0	0	0	0	0	0	0	0	0	0
OTU658	0	0	0	0	0	14	0	0	0	6	0	0	0	0	0	0	0	0	0	0	0	0	0	0	0	0	0	0	0	0	0	14	0	38	0	26	0	0	0	19	0	0	0	0	0	0	0	0	0
OTU659	0	0	0	0	0	0	0	0	0	0	0	67	0	33	58	39	88	21	26	19	0	0	0	0	0	0	0	0	0	0	0	0	0	0	0	0	0	0	0	0	0	0	0	0	0	0	0	0	0
OTU660	0	0	0	0	0	0	0	0	0	0	0	67	0	0	0	0	0	0	0	0	0	0	0	0	0	0	0	0	47	0	0	0	0	0	0	0	0	0	0	0	0	0	0	0	0	0	0	0	0
OTU661	0	0	0	0	0	0	0	0	0	0	40	44	0	22	29	0	23	35	37	21	0	0	0	0	0	0	0	0	0	0	0	0	0	0	0	0	0	0	0	0	0	0	0	0	0	0	0	0	0
OTU662	0	0	0	0	0	0	0	0	0	0	0	0	67	55	59	35	0	84	0	28	0	0	0	0	0	0	0	0	0	45	0	0	0	0	0	0	0	0	0	0	0	0	0	0	0	0	0	0	0
OTU663	0	0	0	0	0	0	0	0	0	0	0	23	24	33	0	39	27	24	0	0	0	38	0	0	0	27	0	0	0	10	0	0	0	0	0	0	0	0	0	0	0	0	0	0	0	0	0	0	0
OTU664	0	0	0	0	0	0	0	0	0	0	67	39	28	0	26	37	31	0	0	0	20	27	33	50	0	0	47	39	47	55	0	0	0	0	0	0	0	0	0	0	0	0	0	0	0	0	0	0	0
OTU665	0	0	0	0	0	0	0	0	0	0	42	0	0	0	25	0	24	28	0	0	31	0	28	38	30	0	24	37	22	34	0	0	0	0	0	0	0	0	0	0	0	0	0	0	0	0	0	0	0
OTU666	0	0	0	0	0	0	0	0	0	0	0	8	0	0	0	7	7	16	0	6	44	20	36	22	23	12	0	47	21	17	0	0	0	0	0	0	0	0	0	0	0	0	0	0	0	0	0	0	0
OTU667	0	0	0	0	0	0	0	0	0	0	0	0	0	0	0	31	0	0	0	0	0	56	0	0	0	67	0	0	0	0	0	0	0	0	0	0	0	0	0	0	0	0	0	0	0	0	0	0	0
OTU668	0	0	0	0	0	0	0	0	0	0	9	0	0	0	0	0	9	0	0	11	32	70	35	25	49	0	0	25	0	0	0	0	0	0	0	0	0	0	0	0	0	0	0	0	0	0	0	0	0
OTU669	0	0	0	0	0	0	0	0	0	0	0	0	0	38	31	80	0	0	0	0	0	49	0	0	0	0	67	0	0	24	0	0	0	0	0	0	0	0	0	0	0	0	0	0	0	0	0	0	0
OTU670	0	0	0	0	0	0	0	0	0	0	0	0	0	0	0	0	0	0	0	0	0	0	0	0	0	0	0	0	0	0	0	0	0	0	0	0	0	0	0	0	11	0	0	0	0	0	12	55	0
OTU671	0	0	0	0	0	0	0	0	0	0	24	50	18	29	23	0	30	16	19	23	0	0	17	0	0	0	0	0	10	25	0	0	0	0	0	0	0	0	0	0	0	0	0	0	0	0	0	0	0
OTU672	0	0	0	0	0	0	0	0	0	0	46	0	66	0	0	0	0	0	12	0	0	0	0	0	0	0	0	0	0	0	0	0	0	0	0	0	0	0	0	0	0	0	0	0	0	0	0	0	0
OTU673	0	0	0	0	0	0	0	0	0	0	42	0	56	66	0	30	0	0	23	0	0	32	0	0	0	0	0	0	0	25	0	0	0	0	0	0	0	0	0	0	0	0	0	0	0	0	0	0	0
OTU674	0	0	0	0	0	0	0	0	0	0	0	0	0	40	0	26	15	0	0	14	0	12	0	0	0	19	9	17	0	14	0	0	0	0	0	0	0	0	0	0	0	0	0	0	0	0	0	0	0
OTU675	0	0	0	0	0	0	0	0	0	0	31	17	0	22	19	7	18	22	0	24	17	0	17	15	11	0	0	52	23	32	0	0	0	0	0	0	0	0	0	0	0	0	0	0	0	0	0	0	0
OTU676	0	0	0	0	0	0	0	0	0	0	35	30	35	23	50	58	43	21	37	28	14	45	15	0	32	0	11	19	0	17	0	0	0	0	0	0	0	0	0	0	0	0	0	0	0	0	0	0	0
OTU677	0	0	0	0	0	0	0	0	0	0	26	17	20	34	35	6	8	0	7	5	13	9	13	0	8	0	0	16	19	19	0	0	0	0	0	0	0	0	0	0	0	0	0	0	0	0	0	0	0
OTU678	0	0	0	0	0	0	0	0	0	0	0	0	0	0	0	0	0	0	0	0	0	0	0	66	0	0	0	20	0	0	0	0	0	0	0	0	0	0	0	0	0	0	0	0	0	0	0	0	0
OTU679	0	0	0	0	0	0	0	0	0	0	0	52	8	48	0	0	43	66	0	23	9	0	0	0	0	0	0	0	0	7	0	0	0	0	0	0	0	0	0	0	0	0	0	0	0	0	0	0	0
OTU680	0	0	0	0	0	0	0	0	0	0	47	30	30	21	22	0	32	32	0	0	46	0	0	0	0	0	29	33	30	0	0	0	0	0	0	0	0	0	0	0	0	0	0	0	0	0	0	0	0
OTU681	0	0	0	0	0	0	0	0	0	0	23	21	12	34	34	20	14	18	21	26	16	11	15	19	10	0	9	22	18	17	0	0	0	0	0	0	0	0	0	0	0	0	0	0	0	0	0	0	0
OTU682	0	0	0	0	0	0	0	0	0	0	0	0	0	0	0	0	0	0	0	0	66	0	15	0	19	0	21	41	57	45	0	0	0	0	0	0	0	0	0	0	0	0	0	0	0	0	0	0	0
OTU683	0	0	0	0	0	0	0	0	0	0	16	0	20	16	11	7	20	12	8	0	60	66	30	18	34	54	0	36	22	23	0	0	0	0	0	0	0	0	0	0	0	0	0	0	0	0	0	0	0
OTU684	0	0	0	0	0	0	0	0	0	0	0	36	0	29	0	39	0	3	64	49	26	0	0	0	33	0	0	35	0	23	0	0	0	0	12	0	0	0	0	0	0	0	0	0	0	0	0	0	0
OTU685	0	0	0	0	0	0	0	0	0	0	14	33	20	18	24	26	0	32	30	0	0	17	0	0	0	0	0	0	0	0	0	0	0	0	0	0	0	0	0	0	0	0	0	0	0	0	0	0	0
OTU686	0	0	0	0	0	0	0	0	0	0	25	29	0	65	18	0	21	0	0	0	14	0	0	0	0	0	21	8	0	0	0	0	0	0	0	0	0	0	0	0	0	0	0	0	0	0	0	0	0
OTU687	0	0	0	0	0	0	0	0	0	0	20	31	0	46	21	35	21	24	19	0	0	0	0	0	12	0	0	0	0	22	0	0	0	0	0	0	0	0	0	0	0	0	0	0	0	0	0	0	0
OTU688	0	0	0	0	0	0	0	0	0	0	0	6	0	5	0	0	8	5	8	0	24	0	9	0	8	0	0	28	11	32	0	0	0	0	0	0	0	0	0	0	0	0	0	0	0	0	0	0	0
OTU689	0	0	0	0	0	0	0	0	0	0	65	18	21	21	0	0	0	0	0	0	25	0	0	33	17	0	20	28	39	31	0	0	0	0	0	0	0	0	0	0	0	0	0	0	0	0	0	0	0
OTU690	0	0	0	0	0	0	0	0	0	0	22	53	0	0	0	0	55	0	0	0	37	0	28	27	37	13	27	29	42	0	0	0	0	0	0	0	0	0	0	0	0	0	0	0	0	0	0	0	0
OTU691	0	0	0	0	0	0	0	0	0	0	30	30	57	47	40	12	65	36	18	34	0	0	0	0	0	0	0	0	0	21	0	0	0	0	0	0	0	0	0	0	0	0	0	0	0	0	0	0	0
OTU692	0	0	0	0	0	0	0	0	0	0	53	44	40	23	41	0	0	37	34	0	0	14	28	0	17	0	0	21	11	0	0	0	33	0	0	0	0	0	0	0	0	0	0	0	0	0	0	0	0
OTU693	0	0	0	0	0	0	0	0	0	0	0	0	0	0	0	0	0	0	0	0	65	8	0	0	0	0	0	33	0	0	0	0	0	0	0	0	0	0	0	0	0	0	0	0	0	0	0	0	0
OTU694	0	0	0	0	0	0	0	0	0	0	28	37	21	35	20	38	17	30	22	20	13	15	18	8	0	11	17	27	20	35	0	0	0	0	0	0	0	0	0	0	0	0	0	0	0	0	0	0	0
OTU695	0	0	0	0	0	0	0	0	0	0	17	21	25	41	23	43	26	21	10	39	0	0	0	0	14	0	0	0	0	25	0	0	0	0	0	0	0	0	0	0	0	0	0	0	0	0	0	0	0
OTU696	0	0	0	0	0	0	0	0	0	0	0	0	0	57	0	37	0	0	0	0	0	0	11	0	0	64	21	0	0	0	0	0	0	0	0	0	0	0	0	0	0	0	0	0	0	0	0	0	0
OTU697	0	0	0	0	0	0	0	0	0	0	0	0	0	0	0	64	20	0	0	0	0	0	0	0	0	36	0	0	0	0	0	0	0	0	0	0	0	0	0	0	0	0	0	0	0	0	0	0	0
OTU698	0	0	0	0	0	0	0	0	0	0	33	37	57	0	36	64	36	48	0	52	0	13	0	0	0	0	0	0	0	0	0	0	0	0	0	0	11	0	0	0	0	0	0	0	0	0	0	0	0
OTU699	0	0	0	0	0	0	0	0	0	0	12	18	0	23	0	0	64	0	0	14	0	0	0	0	0	0	10	0	0	0	0	0	0	0	0	0	43	0	0	0	0	0	0	0	0	0	0	0	0
OTU700	0	0	0	0	0	0	0	0	0	0	29	20	0	29	38	0	0	46	0	28	64	0	0	0	0	0	25	0	0	31	0	0	0	0	0	0	0	0	0	0	0	0	0	0	0	0	0	0	0
OTU701	0	0	0	0	0	0	0	0	0	0	35	21	0	0	0	2	11	0	0	18	31	22	27	11	13	0	20	35	0	33	0	0	0	0	0	0	0	0	0	0	0	0	0	0	0	0	0	0	0
OTU702	0	0	0	0	0	0	0	0	0	0	0	0	0	0	0	51	0	0	0	0	0	64	0	0	0	0	0	0	0	0	0	0	0	0	0	0	0	0	0	0	0	0	0	0	0	0	0	0	0
OTU703	0	0	0	0	0	0	0	0	0	0	52	42	36	63	43	26	0	35	27	55	31	16	52	31	38	0	0	43	26	48	0	25	0	0	0	36	0	0	0	0	0	0	0	0	0	0	0	0	0
OTU704	0	0	0	0	0	0	0	0	0	0	24	126	42	57	43	24	58	43	33	54	0	0	0	0	22	0	36	64	0	18	0	0	0	0	0	0	0	0	0	0	0	0	0	0	0	0	0	0	0
OTU705	0	0	0	0	0	0	0	0	0	0	0	35	14	0	19	74	30	2	0	14	0	0	0	0	0	0	0	0	0	0	0	0	0	0	0	0	0	0	0	0	0	0	0	0	0	0	0	0	0
OTU706	0	0	0	0	0	0	0	0	0	0	0	37	63	0	0	0	29	31	0	0	0	5	0	0	0	0	0	0	0	0	0	0	0	0	0	0	0	0	0	0	0	0	0	0	0	0	0	0	0
OTU707	0	0	0	0	0	0	0	0	0	0	30	36	36	35	33	25	49	31	22	28	0	0	17	0	15	0	0	0	11	20	0	0	0	0	0	0	0	0	0	0	0	0	0	0	0	0	0	0	0
OTU708	0	0	0	0	0	0	0	0	0	0	35	25	43	22	37	0	35	41	7	1	0	0	0	54	0	0	0	0	0	49	0	0	0	0	0	0	0	0	0	0	0	0	0	0	0	0	0	0	0
OTU709	0	0	0	0	0	0	0	0	0	0	63	13	0	0	29	0	0	0	0	0	0	0	0	40	0	0	0	0	38	0	0	0	0	0	0	0	0	0	0	0	0	0	0	0	0	0	0	0	0
OTU710	0	0	0	0	0	0	0	0	0	0	0	0	17	0	44	0	31	18	6	0	19	21	0	47	0	0	38	0	0	0	0	0	26	0	0	0	0	0	22	0	0	0	0	0	0	0	0	0	0
OTU711	0	0	0	0	0	0	0	0	0	0	0	0	0	0	0	0	0	0	0	0	34	18	0	63	0	0	0	0	0	0	0	0	0	0	0	0	0	0	0	0	0	0	0	0	0	0	0	0	0
OTU712	0	0	0	0	0	0	0	0	0	0	19	48	31	49	0	63	17	0	0	24	19	33	0	28	19	27	0	11	0	19	0	0	0	0	0	0	0	0	0	0	0	0	0	0	0	0	0	0	0
OTU713	0	0	0	0	0	0	0	0	0	0	0	0	44	58	0	34	40	0	37	38	0	0	0	57	0	0	44	56	47	46	0	0	0	0	0	0	0	0	23	0	0	0	0	0	0	0	0	0	0
OTU714	0	0	0	0	0	0	0	0	0	0	25	28	35	28	27	27	25	0	39	27	0	0	8	0	6	0	0	0	0	0	0	0	0	0	0	0	0	0	0	0	0	0	0	0	0	0	0	0	0
OTU715	0	0	0	0	0	0	0	0	0	0	0	0	0	0	0	0	0	0	0	0	0	63	0	0	0	62	0	0	0	0	0	0	0	0	0	0	0	0	0	0	0	0	0	0	0	0	0	0	0
OTU716	0	0	0	0	0	0	0	0	0	0	15	8	0	7	0	0	0	0	13	0	0	63	0	8	0	0	0	10	7	13	0	0	0	0	0	0	0	0	0	0	0	0	0	0	0	0	0	0	0
OTU717	0	0	0	0	0	0	0	0	0	0	0	0	0	0	0	0	0	0	0	0	0	0	0	18	5	0	0	63	0	3	0	0	0	0	0	0	0	0	0	0	0	0	0	0	0	0	0	0	0
OTU718	0	0	0	0	0	0	0	0	0	0	0	5	0	62	0	0	0	5	0	0	0	0	0	0	0	0	0	0	0	0	0	0	0	0	0	0	0	0	0	0	0	0	0	0	0	0	0	0	0
OTU719	0	0	0	0	0	0	0	0	0	0	0	99	0	44	34	69	55	31	7	37	0	0	0	0	0	0	0	0	0	0	0	0	0	0	0	0	0	0	0	0	0	0	0	0	0	0	0	0	0
OTU720	0	0	0	0	0	0	0	0	0	0	62	0	0	19	0	0	0	0	0	0	0	0	0	0	16	0	0	12	0	16	0	0	0	0	0	0	0	0	0	0	0	0	0	0	0	0	0	0	0
OTU721	0	0	0	0	0	0	0	0	0	0	0	0	0	0	0	0	0	0	0	0	16	0	0	23	62	0	0	0	19	0	0	0	0	0	0	0	0	0	0	0	0	0	0	0	0	0	0	0	0
OTU722	0	0	0	0	0	0	0	0	0	0	0	0	0	0	0	40	0	0	0	0	0	62	0	0	0	58	0	0	0	0	0	0	0	0	0	0	0	0	0	0	0	0	0	0	0	0	0	0	0
OTU723	0	0	0	0	0	0	0	0	0	0	0	0	0	0	0	0	0	0	0	0	16	0	62	0	0	0	20	21	0	12	0	0	0	0	0	0	0	0	0	0	0	0	0	0	0	0	0	0	0
OTU724	0	0	0	0	0	0	0	0	0	0	0	61	0	0	0	67	0	0	0	0	0	27	0	0	0	18	0	0	0	0	0	0	0	0	0	0	0	0	0	0	0	0	0	0	0	0	0	0	0
OTU725	0	0	0	0	0	0	0	0	0	0	8	28	6	13	13	11	7	20	0	15	0	0	0	0	0	3	0	0	0	8	0	0	0	0	0	0	0	0	0	0	0	0	0	0	0	0	0	0	0
OTU726	0	0	0	0	0	0	0	0	0	0	15	18	14	43	22	8	0	16	9	16	0	0	7	0	0	0	0	0	0	0	0	0	0	0	0	0	0	0	0	0	0	0	0	0	0	0	0	0	0
OTU727	0	0	0	0	0	0	0	0	0	0	54	22	17	61	41	0	26	0	15	16	0	0	0	0	5	0	0	9	0	0	0	0	0	0	0	0	0	0	0	0	0	0	0	0	0	0	0	0	0
OTU728	0	0	0	0	0	0	0	0	0	0	28	20	16	32	19	29	19	9	0	18	0	15	0	9	0	0	15	0	0	18	0	0	0	0	0	0	0	0	0	0	0	0	0	0	0	0	0	0	0
OTU729	0	0	0	0	0	0	0	0	0	0	0	0	0	0	0	0	0	0	0	0	37	0	37	92	0	0	0	9	0	0	0	0	0	0	0	0	30	0	0	0	0	0	0	0	0	0	0	0	0
OTU730	0	0	0	0	0	0	0	0	0	0	0	36	0	34	21	61	0	0	0	0	0	20	0	0	0	0	0	0	0	7	0	0	0	0	0	0	0	0	0	0	0	0	0	0	0	0	0	0	0
OTU731	0	0	0	0	0	0	0	0	0	0	0	0	0	0	0	0	1	0	0	0	33	61	7	20	34	83	0	0	17	0	0	0	0	0	0	0	0	0	0	0	0	0	0	0	0	0	0	0	0
OTU732	0	0	0	0	0	0	0	0	0	0	0	15	30	0	42	0	13	0	8	0	0	0	0	0	0	0	25	0	61	42	0	0	0	0	0	0	0	0	0	0	0	0	0	0	0	0	0	0	0
OTU733	0	0	0	0	0	0	0	0	0	0	0	0	0	0	12	0	0	0	0	0	21	0	0	32	31	0	0	38	19	61	0	0	0	0	0	0	0	0	0	0	0	0	0	0	0	0	0	0	0
OTU734	0	0	0	0	0	0	0	0	0	0	0	37	0	0	0	92	0	0	0	26	0	0	0	0	0	0	0	0	0	61	0	0	0	0	0	0	0	0	0	0	0	0	0	0	0	0	0	0	0
OTU735	0	0	0	0	0	0	0	0	0	0	0	0	0	0	0	0	0	0	0	0	0	0	0	0	0	43	0	0	0	0	0	0	0	0	0	0	0	0	0	0	61	0	0	0	0	0	0	0	0
OTU736	0	0	0	0	0	0	0	0	0	0	43	44	23	60	29	38	17	20	15	27	11	31	22	0	21	16	17	29	27	22	0	0	0	0	0	0	0	0	0	0	0	0	0	0	0	0	0	0	0
OTU737	0	0	0	0	0	0	0	0	0	0	11	30	0	41	0	0	0	0	20	21	0	19	0	0	0	0	10	0	0	16	0	0	0	0	0	0	0	0	0	0	0	0	0	0	0	0	0	0	0
OTU738	0	0	0	0	0	0	0	0	0	0	33	0	0	12	0	0	27	0	0	0	0	0	0	0	0	0	0	0	0	0	0	0	0	0	0	0	0	0	0	0	0	0	0	0	0	0	0	0	0
OTU739	0	0	0	0	0	0	0	0	0	0	2	0	0	0	0	0	0	0	0	0	0	9	0	44	0	0	8	16	17	0	0	0	0	0	0	0	0	0	0	0	0	0	0	0	0	0	0	0	0
OTU740	0	0	0	0	0	0	0	0	0	0	0	41	0	29	0	60	35	20	0	0	0	27	0	0	0	40	0	0	0	0	0	0	0	0	0	0	0	0	0	0	0	0	0	0	0	0	0	0	0
OTU741	0	0	0	0	0	0	0	0	0	0	14	17	5	16	0	0	6	20	0	6	11	54	0	10	0	29	12	26	0	34	0	0	0	0	0	0	0	0	0	0	0	0	0	0	0	0	0	0	0
OTU742	0	0	0	0	0	0	0	0	0	0	0	0	0	0	0	0	0	0	0	0	0	0	60	51	0	0	0	0	0	0	0	0	0	0	0	0	0	0	0	0	0	0	0	0	0	0	0	0	0
OTU743	0	0	0	0	0	0	0	0	0	0	48	0	0	0	24	0	55	0	0	0	50	0	0	34	53	0	0	35	60	0	0	0	20	0	24	0	0	0	0	0	0	0	0	0	0	0	0	0	0
OTU744	0	0	0	0	0	0	0	0	0	0	0	0	0	0	0	0	0	0	0	0	0	0	0	0	0	0	0	0	0	0	0	0	0	10	0	0	0	0	0	0	24	0	60	0	0	0	0	0	0
OTU745	0	0	0	0	0	0	0	0	0	0	21	27	13	46	0	17	0	22	0	0	0	0	0	0	0	0	0	0	0	0	0	0	0	0	0	0	0	0	0	0	0	0	0	0	0	0	0	0	0
OTU746	0	0	0	0	0	0	0	0	0	0	21	30	18	28	22	7	16	6	15	18	0	13	7	12	0	0	8	0	0	0	0	0	0	0	0	0	0	0	0	0	0	0	0	0	0	0	0	0	0
OTU747	0	0	0	0	0	0	0	0	0	0	59	0	0	0	0	0	0	16	0	0	4	0	4	0	0	0	0	0	0	0	0	0	0	0	0	0	0	0	0	0	0	0	0	0	0	0	0	0	0
OTU748	0	0	0	0	0	0	0	0	0	0	50	0	0	46	59	0	0	34	21	33	27	0	24	48	35	37	0	0	52	53	0	0	0	0	0	0	0	0	0	0	0	0	0	0	0	0	0	0	0
OTU749	0	0	0	0	0	0	0	0	0	0	0	40	29	32	36	58	38	34	14	36	0	28	0	0	0	0	0	0	0	0	0	0	0	0	0	0	0	0	0	0	0	0	0	0	0	0	0	0	0
OTU750	0	0	0	0	0	0	0	0	0	0	0	0	0	0	0	0	0	0	0	0	0	0	32	111	0	0	27	0	0	0	0	0	0	0	0	0	0	0	0	0	0	0	0	0	0	0	0	0	0
OTU751	0	0	0	0	0	0	0	0	0	0	0	0	0	0	0	29	0	0	0	0	0	28	0	0	0	30	0	0	0	0	0	0	0	0	0	0	0	0	0	0	0	0	0	0	0	0	0	0	0
OTU752	0	0	0	0	0	0	0	0	0	0	18	0	0	0	0	0	9	0	0	0	26	0	20	0	12	0	17	38	19	33	0	0	0	0	0	0	0	0	0	0	0	0	0	0	0	0	0	0	0
OTU753	0	0	0	0	0	0	0	0	0	0	23	0	0	0	23	0	50	0	0	0	0	13	0	0	30	41	32	0	0	59	0	0	0	0	0	0	0	0	0	0	0	0	0	0	0	0	0	0	0
OTU754	0	0	0	0	0	0	0	0	0	0	0	0	0	0	0	6	0	0	0	0	0	0	0	0	0	0	0	0	0	0	0	59	0	0	0	25	0	0	0	0	0	0	0	0	0	0	0	0	0
OTU755	0	0	0	0	0	0	0	0	0	0	19	17	60	32	0	0	0	31	24	57	0	0	0	0	57	0	0	0	0	0	0	0	0	0	0	0	0	0	0	0	0	0	0	0	0	0	0	0	0
OTU756	0	0	0	0	0	0	0	0	0	0	0	0	0	0	0	0	0	0	0	0	11	0	0	58	3	0	12	0	0	0	0	0	0	0	0	0	0	0	0	0	0	0	0	0	0	0	0	0	0
OTU757	0	0	0	0	0	0	0	0	0	0	0	0	0	0	0	0	0	0	0	0	0	81	0	0	0	58	0	0	0	0	0	0	0	0	0	0	0	0	0	0	0	0	0	0	0	0	0	0	0
OTU758	0	0	0	0	0	0	0	0	0	0	0	0	0	0	0	50	0	0	0	0	0	48	0	0	0	58	0	0	0	0	0	0	0	0	0	0	0	0	0	0	0	0	0	0	0	0	0	0	0
OTU759	0	0	0	0	0	0	0	0	0	0	0	0	0	0	0	0	0	0	0	0	0	37	0	0	0	21	0	0	0	0	0	0	0	0	0	0	0	0	0	0	0	0	0	0	0	0	0	0	0
OTU760	0	0	0	0	0	0	0	0	0	0	0	21	0	0	13	49	0	0	9	0	16	46	0	0	0	19	0	0	0	0	0	0	0	0	0	10	0	0	0	0	0	0	0	0	0	0	0	0	0
OTU761	0	0	0	0	0	0	0	0	0	0	0	0	0	0	0	0	0	0	0	0	0	58	0	0	0	50	0	0	0	0	0	0	0	0	0	0	0	0	0	0	0	0	0	0	0	0	0	0	0
OTU762	0	0	0	0	0	0	0	0	0	0	0	0	16	21	0	0	13	0	0	0	0	0	0	0	0	0	0	0	0	0	0	0	0	0	0	0	58	0	0	0	0	0	0	0	0	0	0	0	0
OTU763	0	0	0	0	0	0	0	0	0	0	0	0	0	0	34	21	0	32	0	0	52	0	41	23	40	0	24	58	0	0	0	0	0	0	0	0	0	0	0	0	0	0	0	0	0	0	0	0	0
OTU764	0	0	0	0	0	0	0	0	0	0	0	22	0	0	0	0	0	0	0	0	0	42	0	0	0	35	0	0	0	58	0	0	0	0	0	0	0	0	0	0	0	0	0	0	0	0	0	0	0
OTU765	0	0	0	0	0	0	0	0	0	0	7	9	4	0	6	2	8	0	0	0	9	0	6	5	0	0	0	4	0	0	8	0	0	0	0	0	0	0	0	58	0	0	0	0	0	10	0	0	0
OTU766	0	0	0	0	0	0	0	0	0	0	46	57	34	31	56	28	38	26	33	16	0	9	22	0	19	0	0	0	17	28	0	0	0	0	0	0	0	0	0	0	0	0	0	0	0	0	0	0	0
OTU767	0	0	0	0	0	0	0	0	0	0	32	37	26	44	31	10	14	25	16	21	4	0	7	0	0	0	0	0	0	11	0	0	0	0	0	0	0	0	0	0	0	0	0	0	0	0	0	0	0
OTU768	0	0	0	0	0	0	0	0	0	0	0	0	15	57	11	0	0	0	0	0	0	0	0	0	0	0	0	0	0	0	0	0	0	0	0	0	0	0	0	0	0	0	0	0	0	0	0	0	0
OTU769	0	0	0	0	0	0	0	0	0	0	25	1	2	25	32	0	0	32	0	0	0	0	0	6	0	0	0	0	0	0	0	0	0	0	0	0	0	0	0	0	0	0	0	0	0	0	0	0	0
OTU770	0	0	0	0	0	0	0	0	0	0	57	11	0	18	20	0	0	0	0	43	0	0	0	0	0	0	0	0	0	17	0	0	0	0	0	0	0	0	0	0	0	0	0	0	0	0	0	0	0
OTU771	0	0	0	0	0	0	0	0	0	0	38	0	0	18	21	0	23	19	17	0	19	0	20	0	0	0	19	0	0	0	0	0	0	0	0	29	0	0	30	0	0	0	0	0	0	0	0	0	0
OTU772	0	0	0	0	0	0	0	0	0	0	0	46	0	0	38	0	0	22	19	0	0	0	0	0	0	0	0	0	0	0	0	0	22	0	0	0	0	0	0	0	0	0	0	0	0	0	0	0	0
OTU773	0	0	0	0	0	0	0	0	0	0	0	0	0	0	0	0	0	0	0	0	14	0	0	57	0	0	0	50	0	0	0	0	0	0	0	0	0	0	0	0	0	0	0	0	0	0	0	0	0
OTU774	0	0	0	0	0	0	0	0	0	0	0	0	0	0	0	44	0	0	0	0	0	67	0	0	0	60	0	0	12	0	0	0	0	0	0	0	0	0	0	0	0	0	0	0	0	0	0	0	0
OTU775	0	0	0	0	0	0	0	0	0	0	13	23	13	28	8	9	0	15	15	11	31	16	16	37	30	19	29	38	0	22	0	0	0	0	0	0	0	0	0	0	0	0	0	0	0	0	0	0	0
OTU776	0	0	0	0	0	0	0	0	0	0	0	0	0	0	0	57	0	0	0	0	0	0	0	0	0	0	1	0	0	0	0	0	0	0	0	0	0	0	0	0	0	0	0	0	0	0	0	0	0
OTU777	0	0	0	0	0	0	0	0	0	0	41	43	29	24	19	0	53	45	57	65	0	0	0	0	0	0	0	0	0	0	0	0	0	0	0	0	0	0	0	0	0	0	0	0	0	0	0	0	0
OTU778	0	0	0	0	0	0	0	0	0	0	0	36	0	0	0	0	0	0	57	0	0	0	0	0	0	0	0	0	0	0	0	0	0	0	0	0	0	0	0	0	0	0	0	0	0	0	0	0	0
OTU779	0	0	0	0	0	0	0	0	0	0	0	50	0	46	28	0	16	27	25	32	0	0	19	0	0	0	0	0	0	32	0	0	0	0	0	0	0	0	0	0	0	0	0	0	0	0	0	0	0
OTU780	0	0	0	0	0	0	0	0	0	0	51	34	0	38	0	30	16	25	15	30	57	0	41	12	0	0	14	34	0	14	0	0	0	0	0	0	17	0	0	0	0	0	0	0	0	0	0	0	0
OTU781	0	0	0	0	0	0	0	0	0	0	37	0	16	41	0	0	0	0	20	0	57	0	0	42	0	0	0	45	39	85	0	0	0	0	0	0	0	0	0	0	0	0	0	0	0	0	0	0	0
OTU782	0	0	0	0	0	0	0	0	0	0	0	0	0	0	0	0	0	0	0	0	20	0	28	7	0	0	0	29	27	0	0	0	0	0	0	0	0	0	0	0	0	0	0	0	0	0	0	0	0
OTU783	0	0	0	0	0	0	0	0	0	0	0	0	0	0	0	0	0	0	0	0	0	0	0	0	0	0	40	17	0	0	0	0	0	0	0	0	0	0	0	0	0	0	0	0	0	0	0	0	0
OTU784	0	0	0	0	0	0	0	0	0	0	17	39	0	19	21	0	21	22	11	18	0	0	0	0	0	0	0	19	0	0	0	0	0	0	0	0	0	14	0	0	0	0	0	0	0	0	0	0	0
OTU785	0	0	0	0	0	0	0	0	0	0	0	36	25	0	36	0	20	19	0	22	0	0	12	0	0	0	0	0	0	21	0	0	0	0	0	0	0	0	0	0	0	0	0	0	0	0	0	0	0
OTU786	0	0	0	0	0	0	0	0	0	0	19	31	18	21	15	23	12	22	14	14	13	0	12	12	13	5	20	29	20	26	0	0	0	0	0	0	0	0	0	0	0	0	0	0	0	0	0	0	0
OTU787	0	0	0	0	0	0	0	0	0	0	0	0	0	56	0	0	0	4	0	0	0	0	0	0	0	0	0	0	0	0	0	0	0	0	0	0	0	0	0	0	0	0	0	0	0	0	0	0	0
OTU788	0	0	0	0	0	0	0	0	0	0	23	25	17	75	17	16	19	15	12	18	0	0	0	0	0	0	0	0	13	16	0	0	0	0	0	0	0	0	0	0	0	0	0	0	0	0	0	0	0
OTU789	0	0	0	0	0	0	0	0	0	0	21	0	14	85	46	23	17	21	16	14	0	0	0	0	0	0	0	0	0	31	0	0	0	0	0	0	0	0	20	0	0	0	0	0	0	0	0	0	0
OTU790	0	0	0	0	0	0	0	0	0	0	0	0	0	15	0	0	0	0	0	0	0	17	41	58	0	0	0	35	33	0	0	0	0	0	0	18	0	0	0	0	0	0	0	0	0	0	0	0	0
OTU791	0	0	0	0	0	0	0	0	0	0	56	31	13	93	0	0	41	44	0	33	0	0	25	47	0	0	0	0	55	41	0	0	0	0	0	0	0	0	0	0	0	0	0	0	0	0	0	0	0
OTU792	0	0	0	0	0	0	0	0	0	0	56	0	0	0	0	0	0	0	0	0	0	24	0	0	0	0	0	0	0	0	0	0	0	0	0	0	0	0	0	0	0	0	0	0	0	0	0	0	0
OTU793	0	0	0	0	0	0	0	0	0	0	0	0	14	24	0	0	22	0	0	34	0	0	0	0	0	0	0	0	0	0	0	0	0	0	0	0	0	0	0	0	0	0	0	0	0	0	0	0	0
OTU794	0	0	0	0	0	0	0	0	0	0	12	3	0	26	0	23	0	0	0	10	46	0	5	0	0	0	0	24	0	0	0	0	0	0	0	0	0	0	0	0	0	0	0	0	0	0	0	0	0
OTU795	0	0	0	0	0	0	0	0	0	0	0	0	0	0	0	38	0	0	0	0	0	56	0	0	0	40	0	0	0	0	0	0	0	0	0	0	0	0	0	0	0	0	0	0	0	0	0	0	0
OTU796	0	0	0	0	0	0	0	0	0	0	0	0	0	0	0	25	0	0	0	0	0	56	0	13	0	55	0	0	0	0	0	0	0	0	0	0	0	0	0	0	0	0	0	0	0	0	0	0	0
OTU797	0	0	0	0	0	0	0	0	0	0	0	0	0	0	0	16	0	6	0	0	0	56	0	0	22	40	0	0	8	30	0	0	0	0	0	0	0	0	0	0	0	0	0	0	0	0	0	0	0
OTU798	0	0	0	0	0	0	0	0	0	0	0	0	0	0	0	0	0	0	0	12	0	0	0	0	0	0	0	0	0	56	0	0	0	0	0	0	0	0	0	0	0	0	0	0	0	0	0	0	0
OTU799	0	0	0	0	0	0	0	0	0	0	0	0	0	0	0	0	0	0	0	0	0	0	0	0	0	0	0	0	0	0	0	0	37	0	56	0	33	0	0	0	0	0	0	0	0	0	0	0	0
OTU800	0	0	0	0	0	0	0	0	0	0	34	55	53	0	0	0	33	0	0	0	0	0	6	0	0	0	0	0	0	0	0	0	0	0	0	0	0	0	0	0	0	0	0	0	0	0	0	0	0
OTU801	0	0	0	0	0	0	0	0	0	0	0	0	55	59	34	0	13	0	0	0	0	0	24	0	0	0	0	0	0	0	0	0	0	0	0	0	0	0	0	0	0	0	0	0	0	0	0	0	0
OTU802	0	0	0	0	0	0	0	0	0	0	0	0	55	4	0	0	0	0	2	0	0	0	0	0	0	0	0	0	0	0	0	0	0	0	0	0	0	0	0	0	0	0	0	0	0	0	0	0	0
OTU803	0	0	0	0	0	0	0	0	0	0	29	0	43	55	8	0	0	22	0	0	6	0	0	0	6	0	0	19	0	0	0	0	0	0	0	0	0	0	0	0	0	0	0	0	0	0	0	0	0
OTU804	0	0	0	0	0	0	0	0	0	0	50	25	21	55	35	33	0	25	13	17	0	0	0	29	29	13	0	41	0	25	0	0	0	0	0	0	0	0	0	0	0	0	0	0	0	0	0	0	0
OTU805	0	0	0	0	0	0	0	0	0	0	0	37	24	71	0	47	21	20	0	21	0	15	0	0	0	5	0	0	0	0	0	0	0	0	0	0	0	0	0	0	0	0	0	0	0	0	0	0	0
OTU806	0	0	0	0	0	0	0	0	0	0	23	31	0	32	21	0	0	0	0	0	0	0	0	0	25	0	0	0	0	59	0	0	0	0	0	0	0	0	0	0	0	0	0	0	0	0	0	0	0
OTU807	0	0	0	0	0	0	0	0	0	0	55	0	0	50	0	0	28	0	0	0	23	0	0	0	20	0	0	30	0	0	0	0	0	0	0	0	0	0	0	0	0	0	0	0	0	0	0	0	0
OTU808	0	0	0	0	0	0	0	0	0	0	31	21	0	0	0	0	24	0	0	0	0	0	23	0	0	0	12	21	0	0	0	0	0	0	0	0	0	0	0	0	0	0	0	0	0	0	0	0	0
OTU809	0	0	0	0	0	0	0	0	0	0	3	0	0	0	0	7	0	0	0	0	46	0	11	55	0	0	15	25	10	0	0	0	0	0	0	0	0	0	0	0	0	0	0	0	0	0	0	0	0
OTU810	0	0	0	0	0	0	0	0	0	0	11	0	0	0	0	0	24	31	0	0	0	0	0	0	0	0	0	0	0	0	0	0	0	0	0	0	0	0	0	0	0	0	0	0	0	0	0	0	0
OTU811	0	0	0	0	0	0	0	0	0	0	0	0	0	0	0	0	0	0	0	0	55	36	0	0	0	22	0	18	0	0	0	0	0	0	0	38	0	0	0	0	0	0	0	0	0	0	0	0	0
OTU812	0	0	0	0	0	0	0	0	0	0	0	29	9	9	13	35	0	0	11	13	0	55	0	0	0	45	12	18	17	22	0	0	0	0	0	0	0	25	0	0	0	0	0	0	0	0	0	0	0
OTU813	0	0	0	0	0	0	0	0	0	0	31	0	0	0	0	0	18	0	0	0	0	36	19	15	11	34	0	0	0	0	0	0	0	0	0	0	0	0	0	0	0	0	0	0	0	0	0	0	0
OTU814	0	0	0	0	0	0	0	0	0	0	0	19	0	0	0	8	50	0	0	0	0	0	0	0	0	0	55	17	0	0	0	0	0	0	0	0	0	0	0	0	0	0	0	0	0	0	0	0	0
OTU815	0	0	0	0	0	0	0	0	0	0	36	52	0	13	60	0	10	20	28	0	0	0	36	0	0	0	0	55	1	48	0	0	0	0	0	0	0	0	0	0	0	0	0	0	0	0	0	0	0
OTU816	0	0	0	0	0	0	0	0	0	0	0	0	0	0	0	0	0	0	0	0	0	0	0	61	0	0	0	0	0	17	0	0	0	0	0	0	0	0	55	0	0	0	0	0	0	0	0	0	0
OTU817	0	0	0	0	0	0	0	0	0	0	0	54	0	0	32	0	0	6	0	0	0	0	0	0	15	0	0	0	0	0	0	0	0	0	0	0	0	0	0	0	0	0	0	0	0	0	0	0	0
OTU818	0	0	0	0	0	0	0	0	0	0	0	0	54	0	51	10	0	0	8	26	0	0	13	0	0	0	0	0	0	34	0	0	0	0	0	0	0	0	0	0	0	0	0	0	0	0	0	0	0
OTU819	0	0	0	0	0	0	0	0	0	0	49	0	0	0	0	0	0	0	13	0	0	0	0	0	0	0	0	0	0	0	17	0	0	0	0	0	0	0	28	0	0	0	0	0	0	0	0	0	0
OTU820	12	0	0	0	0	0	0	0	0	0	28	0	0	49	54	0	31	0	0	0	122	51	40	0	0	37	53	32	0	0	27	0	28	20	0	0	9	17	0	28	0	0	0	0	0	0	0	0	0
OTU821	0	0	0	0	0	0	0	0	0	0	0	0	0	0	38	0	28	0	27	43	35	0	0	54	51	0	52	27	35	0	0	0	0	0	0	0	0	0	0	0	0	0	0	0	0	0	0	0	0
OTU822	0	0	0	0	0	0	0	0	0	0	0	0	0	0	0	54	0	0	0	0	0	25	0	0	0	28	0	0	0	0	0	0	0	0	0	0	0	0	0	0	0	0	0	0	0	0	0	0	0
OTU823	0	0	0	0	0	0	0	0	0	0	28	53	21	50	18	28	30	29	25	23	0	0	0	32	0	0	0	0	21	0	15	0	0	0	0	0	0	20	49	0	0	0	0	0	0	0	0	0	0
OTU824	0	0	0	0	0	0	0	0	0	0	17	10	6	0	6	0	14	0	11	9	14	0	8	18	8	10	0	0	14	43	0	0	0	0	0	0	0	0	0	0	0	0	0	0	0	0	0	0	0
OTU825	0	0	0	0	0	0	0	0	0	0	20	20	37	38	35	14	0	33	16	29	0	0	0	0	0	0	0	0	0	0	0	0	0	0	0	0	0	0	0	0	0	0	0	0	0	0	0	0	0
OTU826	0	0	0	0	0	0	0	0	0	0	37	0	46	44	53	0	0	36	33	42	0	0	0	0	0	0	0	17	0	20	0	0	0	0	0	0	0	0	0	0	0	0	0	0	0	0	0	0	0
OTU827	0	0	0	0	0	0	0	0	0	0	20	24	15	0	27	14	10	9	26	26	0	0	0	0	0	0	0	0	0	0	0	0	0	0	0	0	0	0	0	0	0	0	0	0	0	0	0	0	0
OTU828	0	0	0	0	0	0	18	0	0	0	0	0	0	10	0	0	0	0	0	0	33	0	0	37	0	10	0	16	0	0	0	0	0	0	0	0	0	0	0	0	0	0	0	0	0	0	0	0	0
OTU829	0	0	0	0	0	0	0	0	0	0	0	0	0	0	0	42	0	0	0	0	0	53	0	0	0	71	0	0	0	6	0	0	0	0	0	0	0	0	0	0	0	0	0	0	0	0	0	0	0
OTU830	0	0	0	0	0	0	0	0	0	0	0	15	0	0	0	53	0	0	0	0	0	51	0	0	0	27	0	0	0	0	0	0	0	0	0	0	0	0	0	0	0	0	0	0	0	0	0	0	0
OTU831	0	0	0	0	0	0	0	0	0	0	29	0	34	40	30	74	0	22	0	0	0	0	0	0	0	0	0	0	0	0	0	0	0	0	0	0	0	0	0	0	0	0	0	0	0	0	0	0	0
OTU832	0	0	0	0	0	0	0	0	0	0	0	0	0	0	0	0	0	0	38	0	95	32	30	24	0	41	0	35	0	0	0	0	0	0	0	0	0	0	0	0	0	0	0	0	0	0	0	0	0
OTU833	0	0	0	0	0	0	0	0	0	0	0	0	0	19	0	43	0	0	0	0	0	53	0	0	16	36	0	11	0	0	0	0	0	0	0	0	0	0	0	0	0	0	0	0	0	0	0	0	0
OTU834	0	0	0	0	0	0	0	0	0	0	0	0	0	0	0	24	18	7	0	0	18	53	0	0	0	41	0	0	25	25	0	0	0	0	0	0	0	0	0	0	0	0	0	0	0	0	0	0	0
OTU835	0	0	0	0	0	0	0	0	0	0	0	0	0	0	0	0	0	0	0	0	0	65	0	0	0	30	0	53	0	0	0	0	0	0	0	0	0	86	0	0	0	0	0	0	0	0	0	0	0
OTU836	0	0	0	0	0	0	0	0	0	0	44	0	0	0	16	0	13	0	0	0	13	0	0	48	31	0	21	35	53	31	0	0	0	0	0	0	0	0	0	0	0	0	0	0	0	0	0	0	0
OTU837	0	0	0	0	52	0	0	0	7	0	0	0	0	0	0	0	0	0	0	0	0	0	0	0	0	0	0	0	0	0	0	0	0	0	0	0	0	0	0	0	0	0	0	0	0	0	0	0	0
OTU838	0	0	0	0	0	0	0	0	0	0	0	52	0	9	34	40	0	0	0	29	0	0	0	0	0	0	0	0	0	0	0	0	0	0	0	0	0	0	0	0	0	0	0	0	0	0	0	0	0
OTU839	0	0	0	0	0	0	0	0	0	0	37	35	32	30	27	23	27	28	29	20	0	0	0	16	0	0	0	0	0	0	0	0	0	0	0	0	0	0	0	0	0	0	0	0	0	0	0	0	0
OTU840	0	0	0	0	0	0	0	0	0	0	16	0	0	52	0	0	24	0	0	0	0	0	21	0	0	0	19	0	0	0	0	0	0	0	0	0	0	0	0	0	0	0	0	0	0	0	0	0	0
OTU841	0	0	0	0	0	0	0	0	0	0	26	27	23	52	0	0	40	27	24	0	12	0	0	0	0	0	0	0	0	0	0	0	0	0	0	0	0	0	0	0	0	0	0	0	0	0	0	0	0
OTU842	0	0	0	0	0	0	0	0	0	0	33	0	19	19	19	0	22	0	0	0	0	0	0	0	10	0	0	23	0	0	0	0	0	0	0	0	0	0	0	0	0	0	0	0	0	0	0	0	0
OTU843	0	0	0	0	0	0	0	0	0	0	12	0	0	7	0	0	13	9	0	0	0	0	0	0	10	0	9	14	10	19	0	0	0	0	0	0	0	0	0	0	0	0	0	0	0	0	0	0	0
OTU844	0	0	0	0	0	0	0	0	0	0	54	14	28	24	35	0	16	18	0	0	0	15	0	0	14	0	0	14	0	23	0	0	0	0	0	0	0	0	0	0	0	0	0	0	0	0	0	0	0
OTU845	0	0	0	0	0	0	0	0	0	0	0	0	0	0	0	0	0	0	0	52	0	0	13	0	0	0	0	0	0	24	0	0	0	0	0	0	0	0	0	0	0	0	0	0	0	0	0	0	0
OTU846	0	0	0	0	0	0	0	0	0	0	0	0	0	0	0	10	7	0	0	0	6	52	2	6	13	42	3	9	1	19	0	0	0	0	0	0	0	0	0	0	0	0	0	0	0	0	0	0	0
OTU847	0	0	0	0	0	0	0	0	0	0	0	0	0	0	0	30	0	0	0	0	0	52	0	0	0	67	0	0	0	0	0	0	0	0	0	0	0	0	0	0	0	0	0	0	0	0	0	0	0
OTU848	0	0	0	0	0	0	0	0	0	0	0	0	0	0	0	31	0	0	0	0	0	52	0	0	0	46	0	0	0	0	0	0	0	0	0	0	0	0	0	0	0	0	0	0	0	0	0	0	0
OTU849	0	0	0	0	0	0	0	0	0	0	8	0	3	0	0	34	0	7	0	0	10	52	0	0	0	42	0	0	0	0	0	0	0	0	0	0	0	0	0	0	0	0	0	0	0	0	0	0	0
OTU850	0	0	0	0	0	0	0	0	0	0	0	0	0	0	0	0	0	0	0	0	23	0	23	47	0	0	0	29	0	0	0	0	0	0	0	0	0	0	0	0	0	0	0	0	0	0	0	0	0
OTU851	0	0	0	0	0	0	0	0	0	0	0	0	25	33	0	0	0	0	0	0	0	0	20	0	0	0	52	0	0	0	0	0	0	0	0	0	0	0	0	0	0	0	0	0	0	0	0	0	0
OTU852	0	0	0	0	0	0	0	0	0	0	28	24	65	26	86	0	0	0	47	24	36	0	0	28	0	10	0	52	0	32	0	0	0	0	0	0	0	0	0	0	0	0	0	0	0	0	0	0	0
OTU853	0	0	0	0	0	0	0	0	0	0	0	20	10	0	0	0	0	0	25	0	0	0	35	0	0	0	0	0	52	5	0	0	0	0	0	0	0	0	0	0	0	0	0	0	0	0	0	0	0
OTU854	0	0	0	0	0	0	0	0	0	0	33	0	22	46	26	23	29	27	0	23	25	0	17	34	0	0	0	45	0	52	0	0	0	0	0	0	0	0	0	0	0	0	0	0	0	0	0	0	0
OTU855	0	0	0	0	0	0	0	0	0	0	0	0	0	0	0	0	0	0	0	0	0	0	0	0	0	0	0	0	0	0	12	93	47	0	0	0	0	0	0	0	0	0	0	0	0	0	0	0	0
OTU856	0	0	0	0	0	0	0	0	0	0	0	0	0	0	0	0	0	0	0	0	0	0	0	0	0	0	0	0	0	0	0	0	28	52	0	0	0	0	0	0	0	0	0	0	0	0	0	0	0
OTU857	0	0	0	0	51	0	0	34	0	0	0	0	0	0	0	0	0	0	0	0	0	0	0	0	0	0	0	0	0	0	0	0	0	0	0	0	0	0	0	0	0	0	0	0	0	0	0	0	0
OTU858	0	0	0	0	0	0	0	0	0	0	0	51	0	35	0	0	0	0	10	0	0	0	0	0	0	0	0	0	0	0	0	0	0	0	0	0	0	0	0	0	0	0	0	0	0	0	0	0	0
OTU859	0	0	0	0	0	0	0	0	0	0	22	51	16	26	39	51	46	34	0	21	0	25	0	0	0	0	0	0	0	0	0	0	0	0	0	0	0	0	0	0	0	0	0	0	0	0	0	0	0
OTU860	0	0	0	0	0	0	0	0	0	0	29	19	0	0	0	0	0	29	32	0	0	18	0	0	15	12	20	0	22	0	0	0	0	0	0	0	0	0	0	0	0	0	0	0	0	0	0	0	0
OTU861	0	0	0	0	0	0	0	0	0	0	25	28	20	53	31	0	32	44	0	29	0	0	0	0	0	0	0	0	0	28	0	0	0	0	0	0	0	0	0	0	0	0	0	0	0	0	0	0	0
OTU862	0	0	0	0	0	0	0	0	0	0	0	29	0	22	19	20	0	29	25	0	18	0	13	21	0	0	0	17	0	15	0	0	0	0	0	0	0	0	0	0	0	0	0	0	0	0	0	0	0
OTU863	0	0	0	0	0	0	0	0	0	0	51	0	0	0	0	0	0	0	0	0	0	0	0	0	33	0	5	0	0	43	0	0	0	0	0	0	0	0	0	0	0	0	0	0	0	0	0	0	0
OTU864	0	0	0	0	0	0	0	0	0	0	51	0	0	0	0	10	0	28	15	0	0	0	0	0	0	0	0	0	0	0	0	0	0	0	0	0	0	0	0	0	0	0	0	0	0	0	0	0	0
OTU865	0	0	0	0	0	0	0	0	0	0	0	0	0	0	0	0	0	0	0	0	0	0	0	84	0	0	50	0	0	0	0	0	0	0	0	0	44	0	0	20	0	0	0	0	0	0	0	0	0
OTU866	0	0	0	0	0	0	0	0	0	0	0	0	0	0	0	0	0	0	0	0	0	0	0	51	0	0	6	0	0	0	0	0	0	0	0	0	0	0	0	0	0	0	0	0	0	0	0	0	0
OTU867	0	0	0	0	0	0	0	0	0	0	0	0	0	0	0	51	0	0	0	0	0	30	0	0	0	50	0	0	0	0	0	0	0	0	0	0	0	0	0	0	0	0	0	0	0	0	0	0	0
OTU868	0	0	0	0	0	0	0	0	0	0	0	0	0	0	0	27	0	0	0	0	0	51	0	0	0	21	0	0	0	0	0	0	0	0	0	0	0	0	0	0	0	0	0	0	0	0	0	0	0
OTU869	0	0	0	0	0	0	0	0	0	0	0	0	0	0	0	17	4	0	0	0	0	76	0	0	3	38	0	0	16	0	0	0	0	0	0	0	0	0	0	0	0	0	0	0	0	0	0	0	0
OTU870	0	0	0	0	0	0	0	0	0	0	0	0	0	0	0	0	31	0	0	0	26	0	61	23	0	0	0	0	0	45	0	0	0	0	0	0	0	0	0	0	0	0	0	0	0	0	0	0	0
OTU871	0	0	0	0	0	0	0	0	0	0	0	0	8	0	5	0	7	4	0	0	0	0	9	0	0	0	45	6	0	6	0	0	0	0	0	0	0	0	0	0	0	0	0	0	0	0	0	0	0
OTU872	0	0	0	0	0	0	0	0	0	0	0	0	0	0	0	0	0	0	0	0	15	0	23	0	22	0	31	51	0	0	0	0	0	0	0	0	0	0	0	0	0	0	0	0	0	0	0	0	0
OTU873	0	0	0	0	0	0	0	0	0	0	13	13	0	18	0	0	0	0	8	0	18	23	25	44	23	0	40	37	24	29	0	0	0	0	0	0	0	0	0	0	0	0	0	0	0	0	0	0	0
OTU874	0	0	0	0	0	0	0	0	0	0	32	0	50	0	0	0	32	0	36	0	0	0	0	0	0	0	0	0	0	0	0	0	0	0	0	0	0	0	0	0	0	0	0	0	0	0	0	0	0
OTU875	0	0	0	0	0	0	0	0	0	0	50	0	0	61	0	78	0	30	0	39	20	136	0	21	0	86	28	39	20	38	0	0	0	0	0	0	0	0	0	0	0	0	0	0	0	0	0	0	0
OTU876	0	0	0	0	0	0	0	0	0	0	50	34	0	0	0	0	36	20	0	58	27	0	5	21	0	0	0	0	0	0	0	0	0	0	0	0	0	0	0	0	0	0	0	0	0	0	0	0	0
OTU877	0	0	0	0	0	0	0	0	0	0	16	0	0	12	36	0	23	0	34	0	0	0	0	0	0	0	0	0	0	0	0	0	0	0	0	0	0	0	0	0	0	0	0	0	0	0	0	0	0
OTU878	0	0	0	0	0	0	0	0	0	0	36	25	34	0	29	21	29	39	0	0	0	0	0	10	0	0	25	31	0	0	0	0	0	0	0	0	0	0	0	0	0	0	0	0	0	0	0	0	0
OTU879	0	0	0	0	0	0	0	0	0	0	7	34	0	0	0	0	0	0	50	48	0	0	0	0	0	0	0	0	39	0	0	0	0	0	0	0	0	0	0	0	0	0	0	0	0	0	0	0	0
OTU880	0	0	0	0	0	0	0	0	0	0	0	0	0	0	0	13	0	0	0	0	0	50	0	0	0	29	0	0	0	0	0	0	0	0	0	0	0	0	0	0	0	0	0	0	0	0	0	0	0
OTU881	0	0	0	0	0	0	0	0	0	0	14	22	0	12	0	0	13	13	4	13	20	13	15	28	0	0	25	34	27	35	0	0	0	0	0	0	0	0	0	0	0	0	0	0	0	0	0	0	0
OTU882	0	0	0	0	0	0	0	0	0	0	45	26	26	29	0	0	28	20	0	28	0	27	0	0	0	12	0	0	0	22	0	0	0	0	0	0	0	0	0	0	0	0	0	0	0	0	0	0	0
OTU883	0	0	0	0	0	0	0	0	0	0	25	0	0	24	0	13	19	0	0	0	0	0	0	6	0	0	8	0	0	0	0	0	0	0	0	0	0	0	0	0	0	0	0	0	0	0	0	0	0
OTU884	0	0	0	0	0	0	0	0	0	0	0	0	0	22	0	29	14	33	0	27	0	0	0	0	0	0	0	0	0	0	0	0	0	0	0	0	0	0	0	0	0	0	0	0	0	0	0	0	0
OTU885	0	0	0	0	0	0	0	0	0	0	54	46	27	60	115	0	66	73	0	17	0	0	16	41	24	0	0	11	12	0	0	0	0	0	0	0	0	0	0	0	0	0	0	0	0	0	0	0	0
OTU886	0	0	0	0	0	0	0	0	0	0	0	15	0	0	19	18	21	5	0	12	0	0	12	13	0	9	0	16	0	10	0	0	0	0	0	0	0	0	0	0	0	0	0	0	0	0	0	0	0
OTU887	0	0	0	0	0	0	0	0	0	0	20	0	0	17	0	6	0	0	0	9	49	26	13	12	0	0	0	16	0	26	0	5	0	0	0	0	0	0	0	0	0	0	0	0	0	0	0	0	0
OTU888	0	0	0	0	0	0	0	0	0	0	0	0	0	0	0	0	0	0	0	0	0	49	0	6	0	0	0	0	0	0	0	0	0	0	0	23	0	0	0	0	0	0	0	0	0	0	0	0	0
OTU889	0	0	0	0	0	0	0	0	0	0	30	56	0	0	0	47	43	39	36	34	14	18	82	36	20	0	0	0	0	6	0	0	0	0	0	0	0	0	0	0	0	0	0	0	0	0	0	0	0
OTU890	0	0	0	0	0	0	0	0	0	0	0	0	0	0	0	0	0	0	39	17	0	0	0	0	0	0	0	0	39	49	0	0	0	0	0	0	0	0	0	0	0	0	0	0	0	0	0	0	0
OTU891	0	0	0	0	0	0	0	0	0	0	0	0	0	0	0	0	0	0	0	0	0	0	0	0	0	0	0	0	0	0	0	0	49	0	0	0	0	0	0	0	0	0	0	0	0	32	0	0	0
OTU892	0	0	0	0	0	4	0	0	0	0	0	0	0	0	0	0	0	0	0	0	0	0	0	0	0	0	0	0	0	0	0	0	0	0	0	0	0	0	0	0	16	0	33	0	0	0	0	0	0
OTU893	0	0	0	0	0	0	0	0	0	0	24	48	33	34	24	34	35	31	0	14	0	24	21	13	0	0	0	35	23	34	0	0	0	0	0	0	0	0	0	0	0	0	0	0	0	0	0	0	0
OTU894	0	0	0	0	0	0	0	0	0	0	0	0	21	17	20	7	16	16	0	8	20	0	0	20	9	25	11	25	16	31	0	0	0	0	0	0	0	0	0	0	0	0	0	0	0	0	0	0	0
OTU895	0	0	0	0	0	0	0	0	0	0	37	26	43	58	68	19	0	7	26	33	14	0	24	7	31	0	0	29	0	0	0	0	0	0	0	0	0	0	0	0	0	0	0	0	0	0	0	0	0
OTU896	0	0	0	0	0	0	0	0	0	0	26	0	0	48	0	0	0	0	0	0	0	0	0	24	0	0	14	0	0	0	0	0	0	0	0	0	0	0	0	0	0	0	0	0	0	0	0	0	0
OTU897	0	0	0	0	0	0	0	0	0	0	0	9	0	42	0	34	0	0	0	6	0	25	0	0	0	30	0	11	0	0	0	0	0	0	0	0	0	0	0	0	0	0	0	0	0	0	0	0	0
OTU898	0	0	0	0	0	0	0	0	0	0	62	13	19	0	0	0	0	0	31	15	0	0	0	0	0	0	0	0	0	28	0	0	0	0	0	0	0	0	0	0	0	0	0	0	0	0	0	0	0
OTU899	0	0	0	0	0	0	0	0	0	0	36	27	17	30	48	0	0	18	0	23	0	0	17	0	13	0	0	0	0	11	0	0	0	0	0	0	0	0	0	0	0	0	0	0	0	0	0	0	0
OTU900	0	0	0	0	0	0	0	0	0	0	39	0	36	0	35	0	35	0	40	0	16	0	0	9	48	0	13	0	13	0	0	0	0	0	0	0	0	0	0	0	0	0	0	0	0	0	0	0	0
OTU901	0	0	0	0	0	0	0	0	0	0	0	0	0	0	0	26	23	28	31	0	28	0	26	0	20	0	0	0	15	0	0	0	0	0	0	0	0	15	0	0	0	0	0	0	0	0	0	0	0
OTU902	0	0	0	0	0	0	0	0	0	0	0	0	0	0	0	0	0	0	0	0	0	45	0	0	0	48	0	0	0	0	0	0	0	0	0	0	0	0	0	0	0	0	0	0	0	0	0	0	0
OTU903	0	0	0	0	0	0	0	0	0	0	0	0	0	0	0	0	0	0	0	0	32	39	0	0	0	48	0	39	0	0	0	0	0	0	0	0	0	0	0	0	0	0	0	0	0	0	0	0	0
OTU904	0	0	0	0	0	0	0	0	0	0	13	0	0	0	0	0	0	0	0	0	0	47	0	22	28	48	13	16	0	0	12	0	0	0	0	0	0	0	0	0	0	0	0	0	0	0	0	0	0
OTU905	0	0	0	0	0	0	0	0	0	0	0	0	0	0	0	26	0	0	0	0	0	41	0	0	0	48	0	0	0	0	0	0	0	0	0	0	0	0	0	0	0	0	0	0	0	0	0	0	0
OTU906	0	0	0	0	0	0	0	0	0	0	10	0	0	0	0	36	0	0	0	0	11	42	0	9	0	48	0	8	12	22	0	0	0	0	0	0	0	0	0	0	0	0	0	0	0	0	0	0	0
OTU907	0	0	0	0	0	0	0	0	0	0	0	20	2	23	0	48	0	0	0	23	24	41	27	0	0	0	17	60	20	24	0	0	0	0	0	0	0	0	0	0	0	0	0	0	0	0	0	0	0
OTU908	0	0	0	0	0	0	0	0	0	0	0	0	0	0	0	74	0	0	0	0	0	19	0	0	0	0	0	0	0	0	0	0	0	0	0	0	0	0	0	0	0	0	0	0	0	0	0	0	0
OTU909	0	0	0	0	0	0	0	0	0	0	0	0	5	25	0	48	21	0	0	17	0	0	0	0	0	0	0	0	0	0	0	0	0	0	0	0	0	0	0	0	0	0	0	0	0	0	0	0	0
OTU910	0	0	0	0	0	0	0	0	0	0	0	7	0	0	0	0	0	0	0	0	85	0	0	9	0	0	0	0	0	38	0	0	0	0	0	0	0	0	0	0	0	0	0	0	0	0	0	0	0
OTU911	0	0	0	0	0	0	0	0	0	0	0	0	0	0	0	0	0	0	0	0	0	48	0	0	0	28	0	0	0	0	0	0	0	0	0	0	0	0	0	0	0	0	0	0	0	0	0	0	0
OTU912	0	0	0	0	0	0	0	0	0	0	13	0	0	0	0	24	0	0	0	0	0	48	0	19	0	0	0	0	0	0	0	0	0	0	0	0	0	0	0	0	0	0	0	0	0	0	0	0	0
OTU913	0	0	0	0	0	0	0	0	0	0	0	47	0	16	0	0	0	0	0	8	0	0	0	0	0	0	0	11	0	13	0	0	0	0	0	0	0	0	0	0	0	0	0	0	0	0	0	0	0
OTU914	0	0	0	0	0	0	0	0	0	0	0	24	23	0	0	20	0	27	13	0	0	27	0	0	17	19	0	0	0	0	0	0	0	0	0	0	0	0	0	0	0	0	0	0	0	0	0	0	0
OTU915	0	0	0	0	0	0	0	0	0	0	0	4	21	47	0	10	0	0	10	0	0	0	0	0	0	0	0	0	0	8	0	0	0	0	0	0	0	0	0	0	0	0	0	0	0	0	0	0	0
OTU916	0	0	0	0	0	0	0	0	0	0	36	36	0	47	0	0	26	40	0	0	0	0	0	0	19	18	0	45	0	0	0	0	0	0	0	0	0	0	0	0	0	0	0	0	0	0	0	0	0
OTU917	0	0	0	0	0	0	0	0	0	0	13	20	0	20	27	0	12	16	15	6	0	0	0	0	0	0	0	0	0	9	0	0	0	0	0	0	0	0	0	0	0	0	0	0	0	0	0	0	0
OTU918	0	0	0	0	0	0	0	0	0	0	10	11	8	0	5	10	7	15	0	5	16	4	15	13	9	0	23	21	16	23	0	0	0	0	0	0	0	0	0	0	0	0	0	0	0	0	0	0	0
OTU919	0	0	0	0	0	0	0	0	0	0	49	15	65	0	68	0	26	24	31	0	0	0	0	18	26	0	0	0	16	22	0	0	0	0	0	0	0	0	0	0	0	0	0	0	0	0	0	0	0
OTU920	0	0	0	0	0	0	0	0	0	0	0	0	0	0	0	0	0	0	0	0	17	46	0	47	0	0	0	17	0	0	0	0	0	0	0	0	0	0	0	0	0	0	0	0	0	0	0	0	0
OTU921	0	0	0	0	0	0	0	0	0	0	12	44	15	0	26	26	21	16	15	0	0	0	0	0	0	0	0	0	0	10	0	0	0	0	0	0	0	0	0	0	0	0	0	0	0	0	0	0	0
OTU922	0	0	0	0	0	0	0	0	0	0	18	13	0	10	11	0	21	0	12	9	29	40	23	5	21	15	18	39	20	20	0	0	0	0	0	0	0	0	0	0	0	0	0	0	0	0	0	0	0
OTU923	0	0	0	0	0	0	0	0	0	0	0	0	0	0	0	27	0	0	0	0	0	47	0	0	0	26	0	0	0	0	0	0	0	0	0	0	0	0	0	0	0	0	0	0	0	0	0	0	0
OTU924	0	0	0	0	0	0	0	0	0	0	0	0	0	3	0	0	0	26	0	0	0	47	6	0	15	23	0	0	26	0	0	0	0	0	0	0	0	0	0	0	0	0	0	0	0	0	0	0	0
OTU925	0	0	0	0	0	0	0	0	0	0	0	6	0	0	0	0	0	0	15	0	0	0	0	0	0	0	0	0	47	0	0	0	0	0	0	0	0	0	0	0	0	0	0	0	0	0	0	0	0
OTU926	0	0	0	0	0	0	0	0	0	0	0	46	0	0	0	0	0	12	32	0	0	0	0	0	0	0	0	0	0	0	0	0	0	0	0	0	0	0	0	0	0	0	0	0	0	0	0	0	0
OTU927	0	0	0	0	0	0	0	0	0	0	0	62	32	19	0	0	17	0	0	25	0	0	0	0	0	0	0	0	0	0	0	0	0	0	0	0	0	0	0	0	0	0	0	0	0	0	0	0	0
OTU928	0	0	0	0	0	0	0	0	0	0	20	46	0	25	21	0	13	0	0	0	0	0	0	0	0	0	0	0	0	0	0	0	0	0	0	0	0	0	0	0	0	0	0	0	0	0	0	0	0
OTU929	0	0	0	0	0	0	0	0	0	0	0	25	16	0	9	0	21	17	11	26	0	0	7	0	0	0	4	8	10	0	0	0	0	0	0	0	0	0	0	0	0	0	0	0	0	0	0	0	0
OTU930	0	0	0	0	0	0	0	0	0	0	0	22	0	24	0	0	0	0	0	0	0	23	0	0	0	0	0	0	0	0	0	0	0	0	0	0	0	0	0	0	0	0	0	0	0	0	0	0	0
OTU931	0	0	0	0	0	0	0	0	0	0	24	28	17	0	15	29	27	18	0	0	0	0	9	0	15	23	0	24	26	0	0	0	0	0	0	0	0	0	0	0	0	0	0	0	0	0	0	0	0
OTU932	0	0	0	0	0	0	0	0	0	0	27	37	24	46	36	36	30	27	0	19	0	10	0	0	0	0	0	0	17	33	0	0	0	0	0	0	0	0	0	0	0	0	0	0	0	0	0	0	0
OTU933	0	0	0	0	0	0	0	0	0	0	46	0	0	29	0	0	0	0	0	0	0	0	0	0	0	23	23	0	0	46	0	0	0	0	0	0	0	0	0	0	0	0	0	0	0	0	0	0	0
OTU934	0	0	0	0	0	0	0	0	0	0	33	24	37	0	46	0	21	29	0	22	0	0	0	0	0	0	0	0	0	0	0	0	0	0	0	0	0	0	0	0	0	0	0	0	0	0	0	0	0
OTU935	0	0	0	0	0	0	0	0	0	0	15	0	19	12	14	22	0	0	13	11	0	32	0	0	0	35	15	11	0	33	0	0	0	0	0	0	0	0	0	0	0	0	0	0	0	0	0	0	0
OTU936	0	0	0	0	0	0	0	0	0	0	0	0	0	0	0	69	0	0	0	0	0	36	0	0	0	29	0	0	0	0	0	0	0	0	0	0	0	0	0	0	0	0	0	0	0	0	0	0	0
OTU937	0	0	0	0	0	0	0	0	0	0	0	0	0	0	0	26	0	46	17	0	30	43	0	0	0	0	0	0	0	0	0	0	0	0	0	0	0	0	0	0	0	0	0	0	0	0	0	0	0
OTU938	0	0	0	0	0	0	0	0	0	0	0	32	0	0	0	0	0	0	0	0	46	0	40	0	0	0	0	0	42	0	0	0	0	0	0	0	0	0	0	0	0	0	0	0	0	0	0	0	0
OTU939	0	0	0	0	0	0	0	0	0	0	0	0	0	0	0	7	0	0	0	0	46	0	23	44	0	0	13	30	25	0	0	0	0	0	0	0	0	0	39	0	0	0	0	0	0	0	0	0	0
OTU940	0	0	0	0	0	0	0	0	0	0	0	0	0	0	0	21	0	0	5	0	0	46	0	0	0	23	0	12	0	7	0	0	0	0	0	0	0	0	0	0	0	0	0	0	0	0	0	0	0
OTU941	0	0	0	0	0	0	0	0	0	0	0	0	0	0	0	0	0	0	0	0	0	75	0	0	0	31	6	4	0	11	0	0	0	0	0	0	0	0	0	0	0	0	0	0	0	0	0	0	0
OTU942	0	0	0	0	0	0	0	0	0	0	0	0	0	0	0	34	0	0	0	0	0	46	0	0	0	40	0	0	0	0	0	0	0	0	0	0	0	0	0	0	0	0	0	0	0	0	0	0	0
OTU943	0	0	0	0	0	0	0	0	0	0	0	0	0	0	0	0	0	0	0	0	0	46	0	0	0	38	0	0	0	0	0	0	0	0	0	0	0	0	0	0	0	0	0	0	0	0	0	0	0
OTU944	0	0	0	0	0	0	0	0	0	0	0	0	0	0	0	0	0	0	0	0	0	46	0	0	0	41	0	0	0	0	0	0	0	0	0	0	0	0	0	0	0	0	0	0	0	0	0	0	0
OTU945	0	0	0	0	0	0	0	0	0	0	0	0	12	20	16	28	16	0	0	6	21	9	8	33	0	0	0	0	46	0	0	0	0	0	0	0	0	0	0	0	0	0	0	0	0	0	0	0	0
OTU946	0	0	0	0	0	0	0	0	0	0	0	0	0	0	0	0	0	0	0	0	0	0	0	0	0	0	0	0	7	46	0	0	0	0	0	0	0	0	0	0	0	0	0	0	0	0	0	0	0
OTU947	0	0	0	0	0	0	0	0	0	0	0	29	0	37	0	0	0	0	9	12	24	0	40	0	31	0	0	0	0	29	0	0	0	0	17	0	0	0	0	46	0	0	0	0	0	0	0	0	0
OTU948	0	0	0	0	0	0	8	0	0	0	0	0	0	0	0	0	0	0	0	0	0	0	0	0	0	0	0	0	0	0	0	0	0	0	0	0	0	0	11	0	0	0	0	0	0	0	0	0	0
OTU949	0	0	0	0	0	0	0	0	0	0	22	45	22	36	0	0	42	0	44	15	0	0	0	0	0	0	0	13	0	21	0	0	0	0	0	0	0	0	0	0	0	0	0	0	0	0	0	0	0
OTU950	0	0	0	0	0	0	0	0	0	0	0	45	17	0	0	22	21	0	0	11	0	0	0	0	0	0	0	0	0	0	0	0	0	0	0	0	0	0	0	0	0	0	0	0	0	0	0	0	0
OTU951	0	0	0	0	0	0	0	0	0	0	25	17	0	24	0	24	0	0	14	21	0	0	0	0	0	0	0	0	0	55	0	0	0	0	0	0	0	0	0	0	0	0	0	0	0	0	0	0	0
OTU952	0	0	0	0	0	0	0	0	0	0	28	19	6	17	20	0	0	12	12	13	21	0	13	0	0	0	0	10	0	19	0	0	0	0	0	0	0	0	0	0	0	0	0	0	0	0	0	0	0
OTU953	0	0	0	0	0	0	0	0	0	0	109	43	0	38	0	31	23	41	44	0	26	0	45	0	24	0	0	23	0	0	0	0	0	0	0	0	0	0	0	0	0	0	0	0	0	0	0	0	0
OTU954	0	0	0	0	0	0	0	0	0	0	17	31	13	18	45	0	9	27	22	17	0	0	8	0	0	0	0	0	0	8	0	0	0	0	0	0	0	0	0	0	0	0	0	0	0	0	0	0	0
OTU955	0	0	0	0	0	0	0	0	0	0	0	7	0	39	0	0	6	0	0	5	0	0	0	45	20	0	0	0	26	0	0	0	0	0	0	0	0	0	0	0	0	0	0	0	0	0	0	0	0
OTU956	0	0	0	0	0	0	0	0	0	0	28	0	0	0	26	21	0	0	0	0	0	19	0	0	45	17	23	32	22	0	23	18	34	0	0	18	14	12	0	0	0	0	0	0	0	0	0	0	0
OTU957	0	0	0	0	0	0	0	0	0	0	10	26	0	38	0	0	0	0	0	0	27	0	22	21	19	11	26	37	0	27	0	0	0	0	0	0	0	0	0	0	0	0	0	0	0	0	0	0	0
OTU958	0	0	0	0	0	0	0	0	0	0	0	0	0	35	0	15	0	15	0	45	0	0	0	0	0	0	0	0	0	0	0	0	0	0	0	0	0	0	0	0	0	0	0	0	0	0	0	0	0
OTU959	0	0	0	0	0	0	0	0	0	0	0	0	0	0	0	13	0	0	0	0	0	45	0	0	0	44	0	0	0	0	0	0	0	0	0	0	0	0	0	0	0	0	0	0	0	0	0	0	0
OTU960	0	0	0	0	0	0	0	0	0	0	15	0	0	0	0	0	0	0	8	0	19	45	0	12	13	25	0	0	15	21	0	28	0	0	0	0	0	0	0	0	0	0	0	0	0	0	0	0	0
OTU961	0	0	0	0	0	0	0	0	0	0	0	0	0	0	0	39	12	0	0	0	0	45	0	0	0	29	0	0	0	0	0	0	0	0	0	0	0	0	0	0	0	0	0	0	0	0	0	0	0
OTU962	0	0	0	0	0	0	0	0	0	0	0	10	0	0	0	0	0	0	0	0	0	16	0	0	0	0	0	0	45	0	0	0	0	0	0	0	0	0	0	0	0	0	0	0	0	0	0	0	0
OTU963	0	0	0	0	0	0	0	0	0	0	28	44	0	31	0	0	24	22	24	24	0	0	0	0	0	0	0	0	0	0	0	0	0	0	0	0	0	0	0	0	0	0	0	0	0	0	0	0	0
OTU964	0	0	0	0	0	0	0	0	0	0	0	0	44	0	9	0	0	9	16	15	0	0	0	0	0	0	0	6	0	0	0	0	0	0	0	0	0	0	0	0	0	0	0	0	0	0	0	0	0
OTU965	0	0	0	0	0	0	0	0	0	0	23	10	11	0	15	33	19	17	8	0	0	0	0	0	0	0	0	0	0	0	0	0	0	0	0	0	0	0	0	0	0	0	0	0	0	0	0	0	0
OTU966	0	0	0	0	0	0	0	0	0	0	0	9	11	44	13	0	0	7	0	0	0	0	0	0	0	0	0	0	0	0	0	0	0	0	0	0	0	0	0	0	0	0	0	0	0	0	0	0	0
OTU967	0	0	0	0	0	0	0	0	0	0	18	25	13	24	16	9	0	20	14	20	0	0	0	0	0	0	0	0	0	0	0	0	0	0	0	0	0	0	0	0	0	0	0	0	0	0	0	0	0
OTU968	0	0	0	0	0	0	0	0	0	0	0	30	37	20	24	25	39	0	26	28	0	0	0	0	13	0	0	0	0	19	0	0	0	0	0	0	0	0	0	0	0	0	0	0	0	0	0	0	0
OTU969	0	0	0	0	0	0	0	0	0	0	18	0	14	16	11	28	15	20	9	16	0	0	4	0	0	0	0	0	0	0	0	0	0	0	0	0	0	0	0	0	0	0	0	0	0	0	0	0	0
OTU970	0	0	0	0	0	0	0	0	0	0	40	0	14	11	20	15	16	24	14	0	35	8	0	33	0	0	0	33	43	28	0	0	0	0	0	0	0	0	0	0	0	0	0	0	0	0	0	0	0
OTU971	0	0	0	0	0	0	0	0	0	0	15	0	0	0	12	32	21	0	0	8	0	24	0	0	9	0	0	16	0	20	0	0	0	0	0	0	0	0	0	0	0	0	0	0	0	0	0	0	0
OTU972	0	0	0	0	0	0	0	0	0	0	0	0	0	0	0	44	0	0	0	0	0	0	0	0	0	27	0	31	0	0	0	0	0	0	0	0	0	9	0	0	0	0	0	0	0	0	0	0	0
OTU973	0	0	0	0	0	0	0	0	0	0	0	47	32	37	30	44	50	22	0	26	0	0	0	0	0	0	0	0	0	0	0	0	0	0	0	0	0	0	0	0	0	0	0	0	0	0	0	0	0
OTU974	0	0	0	0	0	0	0	0	0	0	0	17	5	0	0	44	5	11	0	4	0	0	0	0	0	15	0	0	0	0	0	0	0	0	0	0	0	0	0	0	0	0	0	0	0	0	0	0	0
OTU975	0	0	0	0	0	0	0	0	0	0	0	34	0	0	0	0	44	0	0	6	37	36	0	59	0	64	0	0	14	65	0	0	0	0	0	0	0	0	0	0	0	0	0	0	0	0	0	0	0
OTU976	0	0	0	0	0	0	0	0	0	0	41	0	27	0	33	0	13	44	24	11	0	0	11	0	0	0	0	0	0	0	0	0	0	0	0	0	0	0	0	0	0	0	0	0	0	0	0	0	0
OTU977	0	0	0	0	0	0	0	0	0	0	19	9	29	15	30	0	22	23	21	23	0	0	0	0	0	0	0	0	0	0	0	0	0	0	0	0	0	0	0	0	0	0	0	0	0	0	0	0	0
OTU978	0	0	0	0	0	0	0	0	0	0	0	0	18	0	38	0	0	22	0	22	0	0	0	0	0	0	0	0	0	0	0	0	0	0	0	0	0	0	0	0	0	0	0	0	0	0	0	0	0
OTU979	0	0	0	0	0	0	0	0	0	0	39	43	31	39	35	0	35	36	44	39	0	0	23	0	0	0	0	0	13	22	0	0	0	0	0	0	0	0	0	0	0	0	0	0	0	0	0	0	0
OTU980	0	0	0	0	0	0	0	0	0	0	0	5	0	0	0	2	0	0	0	0	0	0	0	0	0	0	0	0	0	0	0	0	0	0	0	44	0	0	0	0	0	0	0	0	0	0	0	0	0
OTU981	0	0	0	0	0	0	0	0	0	0	18	12	0	29	0	0	0	0	0	0	13	24	0	23	0	0	0	44	0	34	0	0	0	0	0	0	0	0	0	0	0	0	0	0	0	0	0	0	0
OTU982	0	0	0	0	0	0	0	0	0	0	0	0	0	0	0	0	0	0	0	0	0	0	0	0	0	0	12	0	15	44	0	0	0	0	0	0	0	0	0	0	0	0	0	0	0	0	0	0	0
OTU983	0	0	0	0	0	0	0	0	0	0	32	35	20	0	33	0	0	16	0	24	18	0	0	0	35	0	0	34	38	44	0	0	0	0	0	0	0	0	0	0	0	0	0	0	0	0	0	0	0
OTU984	0	0	0	0	0	0	0	0	0	0	0	0	0	0	0	4	0	0	0	0	0	0	0	0	0	0	0	0	0	0	0	0	44	0	0	0	0	0	0	0	0	0	0	0	0	0	0	0	0
OTU985	0	0	0	0	0	0	0	0	0	0	0	43	0	27	0	41	0	0	0	0	0	0	0	0	0	0	0	0	0	0	0	0	0	0	0	0	0	0	0	0	0	0	0	0	0	0	0	0	0
OTU986	0	0	0	0	0	0	0	0	0	0	11	0	43	14	0	0	0	21	0	6	21	0	31	0	16	15	0	32	0	41	0	0	0	0	0	0	0	0	0	0	0	0	0	0	0	0	0	0	0
OTU987	0	0	0	0	0	0	0	0	0	0	43	0	0	0	0	0	0	0	31	0	0	0	0	0	0	0	0	0	0	0	0	0	0	0	0	0	0	0	0	0	0	0	0	0	0	0	0	0	0
OTU988	0	0	0	0	0	0	0	0	0	0	23	0	0	0	0	0	0	0	0	0	0	20	20	0	0	0	20	42	0	0	0	0	0	0	0	0	0	0	0	0	0	0	0	0	0	0	0	0	0
OTU989	0	0	0	0	0	0	0	0	0	0	0	0	0	0	4	0	0	0	0	0	0	0	9	43	0	0	13	0	0	17	0	0	0	0	0	0	0	0	0	0	0	0	0	0	0	0	0	0	0
OTU990	0	0	0	0	0	0	0	0	0	0	20	0	10	0	0	0	0	17	0	0	25	0	0	43	0	0	0	0	19	22	0	0	0	0	0	0	0	0	0	0	0	0	0	0	0	0	0	0	0
OTU991	0	0	0	0	0	0	0	0	0	0	0	0	0	0	0	0	0	0	0	0	0	0	20	43	0	0	0	0	0	0	0	5	0	0	0	0	0	0	0	0	0	0	0	0	0	0	0	0	0
OTU992	0	0	0	0	0	0	0	0	0	0	15	0	0	8	18	43	0	15	0	0	0	0	15	0	16	0	0	0	0	0	0	0	0	0	0	0	0	0	0	0	0	0	0	0	0	0	0	0	0
OTU993	0	0	0	0	0	0	0	0	0	0	0	17	0	35	31	54	37	0	17	0	0	0	0	0	0	0	0	0	0	0	0	0	0	0	0	0	0	0	0	0	0	0	0	0	0	0	0	0	0
OTU994	0	0	0	0	0	0	0	0	0	0	0	0	27	27	39	41	13	43	0	21	0	0	0	0	17	0	0	0	0	0	0	0	0	0	0	0	0	0	0	0	0	0	0	0	0	0	0	0	0
OTU995	0	0	0	0	0	0	0	0	0	0	0	19	19	31	21	0	0	22	0	21	0	0	0	0	0	0	0	0	0	0	0	0	40	0	0	0	0	0	0	0	0	0	0	0	0	0	0	0	0
OTU996	0	0	0	0	0	0	0	0	0	0	35	0	2	0	0	0	0	0	0	0	43	0	23	7	29	6	14	14	0	0	0	0	0	0	0	0	0	0	0	0	0	0	0	0	0	0	0	0	0
OTU997	0	0	0	0	0	0	0	0	0	0	0	0	0	0	21	0	0	0	0	0	21	0	31	0	26	0	0	0	0	0	0	0	0	0	0	43	0	28	0	0	0	0	0	0	0	0	0	0	20
OTU998	0	0	0	0	0	0	0	0	0	0	0	0	0	0	0	0	0	0	0	0	0	0	0	0	0	0	0	0	0	0	0	0	0	10	0	43	0	0	0	0	0	0	0	0	0	0	0	0	0
OTU999	0	0	0	0	0	0	0	0	0	0	0	0	0	15	0	0	4	0	0	0	0	0	0	0	0	0	23	43	0	25	0	0	0	0	0	0	0	0	0	0	0	0	0	0	0	0	0	0	0
OTU1000	0	0	0	0	0	0	0	0	0	0	46	31	23	28	0	25	0	18	24	0	0	32	24	41	26	26	0	38	43	0	0	0	0	0	0	0	0	0	0	0	0	0	0	0	0	0	0	0	0
OTU1001	0	0	0	0	0	0	0	0	0	0	0	0	0	0	0	0	26	0	0	18	0	0	8	0	23	0	0	0	0	43	0	0	0	0	0	0	0	0	0	0	0	0	0	0	0	0	0	0	0
OTU1002	0	0	0	0	0	0	0	0	0	0	15	42	29	38	64	0	29	41	24	14	0	0	17	8	0	0	0	0	0	20	0	0	0	0	0	0	0	0	0	0	0	0	0	0	0	0	0	0	0
OTU1003	0	0	0	0	0	0	0	0	0	0	35	42	29	40	38	13	33	26	22	16	0	0	13	0	9	0	0	0	0	0	0	0	0	0	0	0	0	0	0	0	0	0	0	0	0	0	0	0	0
OTU1004	0	0	0	0	0	0	0	0	0	0	0	42	0	0	0	0	0	0	0	0	0	0	0	0	0	0	0	0	20	36	0	0	0	0	0	0	0	0	0	0	0	0	0	0	0	0	0	0	0
OTU1005	0	0	0	0	0	0	0	0	0	0	79	24	0	18	28	20	29	0	21	2	0	0	0	0	0	0	0	0	0	3	0	0	0	0	0	0	0	0	0	0	0	0	0	0	0	0	0	0	0
OTU1006	0	0	0	0	0	0	0	0	0	0	47	18	35	50	0	13	0	17	0	67	27	62	33	0	0	0	0	27	0	0	0	0	0	0	0	0	0	0	0	0	0	0	0	0	0	0	0	0	0
OTU1007	0	0	0	0	0	0	0	0	0	0	15	0	25	20	42	23	26	18	0	17	0	0	0	0	0	0	0	0	0	0	0	0	0	0	0	0	0	0	0	0	0	0	0	0	0	0	0	0	0
OTU1008	0	0	0	0	0	0	0	0	0	0	0	5	0	21	20	22	0	0	0	0	17	32	13	0	0	37	0	0	0	23	0	0	0	0	0	0	0	0	0	0	0	0	0	0	0	0	0	0	0
OTU1009	0	0	0	0	0	0	0	0	0	0	0	6	0	0	0	0	0	0	0	0	49	12	0	58	0	0	0	0	0	30	0	0	0	0	0	0	0	0	0	0	0	0	0	0	0	0	0	0	0
OTU1010	0	0	0	0	0	0	0	0	0	0	15	0	0	0	0	0	0	0	0	0	25	0	26	42	13	0	34	30	0	0	0	0	0	0	0	0	0	0	0	0	0	0	0	0	0	0	0	0	0
OTU1011	0	0	0	0	0	0	0	0	0	0	0	0	0	0	0	37	0	0	0	0	0	0	0	0	0	42	0	0	0	0	0	0	0	0	0	0	0	0	0	0	0	0	0	0	0	0	0	0	0
OTU1012	0	0	0	0	0	0	0	0	0	0	0	0	0	0	0	42	0	0	0	0	0	22	0	0	0	32	0	0	0	0	0	0	0	0	0	0	0	0	0	0	0	0	0	0	0	0	0	0	0
OTU1013	0	0	0	0	0	0	0	0	0	0	0	16	19	0	19	42	24	19	6	0	0	0	0	0	12	0	0	0	0	0	0	0	0	0	0	0	0	0	0	0	0	0	0	0	0	0	0	0	0
OTU1014	0	0	0	0	0	0	0	0	0	0	12	0	0	0	0	0	0	0	0	0	7	42	0	0	0	0	0	0	0	0	0	0	0	0	0	0	0	0	0	0	0	0	0	0	0	0	0	0	0
OTU1015	0	0	0	0	0	0	0	0	0	0	0	23	0	0	19	0	0	0	0	0	0	42	0	0	0	0	0	0	0	0	0	0	0	0	0	0	0	0	0	0	0	0	0	0	0	0	0	0	0
OTU1016	0	0	0	0	0	0	0	0	0	0	0	0	0	0	0	0	9	0	0	0	0	72	0	0	0	36	0	0	0	0	0	0	0	0	0	0	0	0	0	0	0	0	0	0	0	0	0	0	0
OTU1017	0	0	0	0	0	0	0	0	0	0	0	0	0	0	0	23	7	0	0	0	0	42	0	0	0	0	0	0	0	0	0	0	0	0	0	0	0	0	0	0	0	0	0	0	0	0	0	0	0
OTU1018	0	0	0	0	0	0	0	0	0	0	0	0	0	0	0	0	0	0	0	0	0	0	0	0	0	0	0	0	0	0	0	0	0	0	28	0	42	17	0	14	0	0	0	0	0	0	0	0	0
OTU1019	0	0	0	0	0	0	0	0	0	0	0	11	0	0	0	0	0	0	0	0	0	0	0	0	12	0	0	0	0	0	0	0	0	0	0	0	0	42	0	0	0	0	0	0	0	0	0	0	0
OTU1020	0	0	0	0	0	0	0	0	0	0	0	0	0	0	0	0	0	0	0	10	0	32	0	44	0	40	0	42	28	0	0	0	0	7	0	0	0	10	0	0	0	0	0	0	0	0	0	0	0
OTU1021	0	0	0	0	0	0	0	0	0	0	20	25	0	0	19	0	0	0	0	20	18	0	0	9	0	0	30	68	31	28	0	0	0	0	0	0	0	0	0	0	0	0	0	0	0	0	0	0	0
OTU1022	0	0	0	0	0	0	0	0	0	0	0	0	0	0	0	0	0	14	0	0	0	0	0	0	33	0	0	42	28	34	0	0	0	0	0	0	0	0	0	0	0	0	0	0	0	0	0	0	0
OTU1023	0	0	0	0	0	0	0	0	0	0	0	0	0	0	0	0	0	0	0	0	12	15	0	13	7	0	16	0	10	42	0	0	0	0	0	0	0	0	0	0	0	0	0	0	0	0	0	0	0
OTU1024	0	0	0	0	0	0	0	0	0	0	0	0	0	0	0	0	0	0	0	0	0	0	0	0	0	0	0	0	0	0	42	0	0	0	0	0	0	3	0	33	0	0	0	0	0	0	0	0	0
OTU1025	0	0	0	0	0	0	0	0	0	0	0	0	0	0	0	0	0	0	0	0	0	0	0	0	0	0	0	0	0	0	0	0	0	0	0	0	0	0	0	0	0	0	0	0	0	0	10	0	0
OTU1026	2	0	0	0	0	0	0	0	6	0	0	0	0	0	0	0	0	0	0	0	0	0	0	0	0	0	0	0	0	0	0	0	0	0	0	0	0	0	0	0	0	0	0	0	0	0	0	0	0
OTU1027	0	0	0	0	0	0	0	0	0	0	34	15	15	26	0	11	10	11	0	16	0	0	0	0	15	0	0	0	0	0	0	0	0	0	0	0	0	0	0	0	0	0	0	0	0	0	0	0	0
OTU1028	0	0	0	0	0	0	0	0	0	0	21	0	41	0	31	0	0	0	0	0	0	0	0	0	33	0	0	0	0	0	0	0	0	0	0	0	0	0	0	0	0	0	0	0	0	0	0	0	0
OTU1029	0	0	0	0	0	0	0	0	0	0	0	0	26	41	0	32	0	0	0	0	0	19	0	0	0	23	0	0	0	0	0	0	0	0	0	0	0	0	0	0	0	0	0	0	0	0	0	0	0
OTU1030	0	0	0	0	0	0	0	0	0	0	19	25	13	41	29	14	0	31	0	0	9	16	0	14	0	0	8	0	11	0	0	0	0	0	0	0	0	0	0	0	0	0	0	0	0	0	0	0	0
OTU1031	0	0	0	0	0	0	0	0	0	0	0	0	0	41	0	0	12	31	0	0	0	0	0	0	0	0	0	25	0	0	0	0	0	0	0	0	0	0	0	0	0	0	0	0	0	0	0	0	0
OTU1032	0	0	0	0	0	0	0	0	0	0	0	20	0	8	0	33	0	0	0	0	0	0	0	0	0	0	0	0	0	0	0	0	0	0	0	0	0	0	0	0	0	0	0	0	0	0	0	0	0
OTU1033	0	0	0	0	0	0	0	0	0	0	0	0	0	0	66	24	0	0	0	0	0	0	0	0	10	0	0	0	0	0	0	0	0	0	0	0	0	0	0	0	0	0	0	0	0	0	0	0	0
OTU1034	0	0	0	0	0	0	0	0	0	0	0	0	0	0	0	0	0	0	0	0	54	18	0	41	0	0	15	19	30	0	0	0	0	0	0	0	0	0	0	0	0	0	0	0	0	0	0	0	0
OTU1035	0	0	0	0	0	0	0	0	0	0	19	0	0	0	0	0	0	0	0	0	31	0	0	41	0	0	0	25	21	0	0	0	0	0	0	0	0	0	0	0	0	0	0	0	0	0	0	0	0
OTU1036	0	0	0	0	0	0	0	0	0	0	29	0	0	0	0	0	40	0	38	31	44	25	38	0	41	39	0	39	0	0	0	0	0	0	0	0	0	0	0	0	0	0	0	0	0	0	0	0	0
OTU1037	0	0	0	0	0	0	0	0	0	0	0	0	0	0	0	25	0	0	0	0	0	0	0	0	0	41	0	0	0	0	0	0	0	0	0	0	0	0	0	0	0	0	0	0	0	0	0	0	0
OTU1038	0	0	0	0	0	0	0	0	0	0	0	26	14	0	0	41	0	22	0	0	0	0	0	0	0	0	0	0	0	0	0	0	0	0	0	0	0	0	0	0	0	0	0	0	0	0	0	0	0
OTU1039	0	0	0	0	0	0	0	0	0	0	0	11	14	24	0	41	26	13	0	0	0	0	0	0	5	0	0	0	0	0	0	0	0	0	0	0	0	0	0	0	0	0	0	0	0	0	0	0	0
OTU1040	0	0	0	0	0	0	0	0	0	0	0	0	0	0	0	41	20	9	0	0	0	41	0	0	0	0	0	0	0	0	0	0	0	0	0	0	0	0	0	0	0	0	0	0	0	0	0	0	0
OTU1041	0	0	0	0	0	0	0	0	0	0	31	22	0	22	35	25	41	21	0	35	0	0	0	0	0	0	0	0	0	0	0	0	0	0	0	0	0	0	0	0	0	0	0	0	0	0	0	0	0
OTU1042	0	0	0	0	0	0	0	0	0	0	0	0	0	0	0	23	0	0	0	0	0	41	0	0	0	31	0	0	0	0	0	0	0	0	0	0	0	0	0	0	0	0	0	0	0	0	0	0	0
OTU1043	0	0	0	0	0	0	0	0	0	0	0	0	0	0	0	33	0	0	0	0	0	41	0	0	0	38	0	0	0	0	0	0	0	0	0	0	0	0	0	0	0	0	0	0	0	0	0	0	0
OTU1044	0	0	0	0	0	0	0	0	0	0	28	7	0	0	0	0	13	0	11	0	25	46	0	55	0	0	0	0	0	0	15	14	0	0	0	0	0	0	0	0	0	0	0	0	0	0	0	0	0
OTU1045	0	0	0	0	0	0	0	0	0	0	0	0	0	0	0	0	0	0	0	0	0	32	0	31	0	0	0	9	0	0	0	0	0	0	0	0	0	0	0	0	0	0	0	0	0	0	0	0	0
OTU1046	0	0	0	0	0	0	0	0	0	0	31	22	0	11	0	17	7	18	0	0	24	12	7	0	0	0	0	15	14	34	0	0	0	0	0	0	0	0	0	0	0	0	0	0	0	0	0	0	0
OTU1047	0	0	0	0	0	0	0	0	0	0	0	0	0	0	0	0	0	0	0	0	0	0	22	38	0	0	0	41	0	0	0	0	0	0	0	0	0	0	0	0	0	0	0	0	0	0	0	0	0
OTU1048	0	0	0	0	0	0	0	0	0	0	28	16	0	0	27	18	46	0	0	22	39	0	37	36	0	22	0	31	70	22	0	0	0	0	0	0	0	0	0	0	0	0	0	0	0	0	0	0	0
OTU1049	0	0	0	0	0	0	0	0	0	0	0	0	0	0	0	0	0	0	0	0	0	13	0	0	0	0	0	0	0	41	0	0	0	0	0	0	0	0	0	0	0	0	0	0	0	0	0	0	0
OTU1050	0	0	0	0	0	0	0	0	0	0	0	0	6	19	0	14	15	0	0	0	0	28	0	15	0	12	0	0	0	41	0	0	0	0	0	0	0	0	0	0	0	0	0	0	0	0	0	0	0
OTU1051	0	0	0	0	0	0	0	0	0	0	0	40	0	0	12	0	21	0	0	8	12	0	11	0	0	0	14	11	3	11	0	0	0	0	0	0	0	0	0	0	0	0	0	0	0	0	0	0	0
OTU1052	0	0	0	0	0	0	0	0	0	0	0	40	0	26	0	24	0	0	0	0	0	13	0	0	0	30	0	0	0	19	0	0	0	0	0	0	0	0	0	0	0	0	0	0	0	0	0	0	0
OTU1053	0	0	0	0	0	0	0	0	0	0	0	0	40	0	28	0	0	0	0	0	0	0	0	0	0	0	0	15	0	24	0	0	0	0	0	0	0	0	0	0	0	0	0	0	0	0	0	0	0
OTU1054	0	0	0	0	0	0	0	0	0	0	0	0	40	0	0	0	0	0	14	0	0	0	0	0	0	0	0	0	0	0	0	0	0	0	0	0	0	0	0	0	0	0	0	0	0	0	0	0	0
OTU1055	0	0	0	0	0	0	0	0	0	0	0	0	0	40	0	9	0	16	0	0	23	24	29	29	26	0	0	45	0	18	0	0	0	0	0	0	0	0	0	0	0	0	0	0	0	0	0	0	0
OTU1056	0	0	0	0	0	0	0	0	0	0	0	0	0	40	0	20	0	22	0	0	0	0	0	0	0	0	0	0	0	0	0	0	0	0	0	0	0	0	0	0	0	0	0	0	0	0	0	0	0
OTU1057	0	0	0	0	0	0	0	0	0	0	19	0	0	19	0	43	0	17	0	0	0	0	0	0	0	0	0	0	0	0	0	0	0	0	0	0	0	0	0	0	0	0	0	0	0	0	0	0	0
OTU1058	0	0	0	0	0	0	0	0	0	0	40	0	0	0	0	34	0	0	0	0	0	0	0	0	0	17	0	0	0	0	0	0	0	0	0	0	0	0	0	0	0	0	0	0	0	0	0	0	0
OTU1059	0	0	0	0	0	0	0	0	0	0	51	0	34	26	40	0	0	28	0	22	0	0	24	0	0	0	0	0	0	0	0	0	0	0	0	0	0	0	0	0	0	0	0	0	0	0	0	0	0
OTU1060	0	0	0	0	0	0	0	0	0	0	0	0	0	0	0	0	0	0	0	0	0	19	0	0	0	40	0	11	0	0	0	0	0	0	0	0	0	0	0	0	0	0	0	0	0	0	0	0	0
OTU1061	0	0	0	0	0	0	0	0	0	0	0	0	0	0	0	0	0	0	0	0	0	24	9	0	0	16	0	0	0	0	0	0	0	0	0	0	0	0	0	0	0	0	0	0	0	0	0	0	0
OTU1062	0	0	0	0	0	0	0	0	0	0	0	0	0	0	0	40	0	0	0	0	0	44	0	0	0	25	5	0	0	0	0	0	0	0	0	0	0	0	0	0	0	0	0	0	0	0	0	0	0
OTU1063	0	0	0	0	0	0	0	0	0	0	0	0	0	21	0	40	0	21	0	0	0	0	0	0	0	0	0	0	0	0	0	0	0	0	0	0	0	0	0	0	0	0	0	0	0	0	0	0	0
OTU1064	0	0	0	0	0	0	0	0	0	0	0	0	0	0	11	0	22	11	0	0	0	0	0	0	0	0	18	0	22	24	0	0	0	0	0	14	37	0	0	0	0	0	0	0	0	0	0	0	0
OTU1065	0	0	0	0	0	0	0	0	0	0	34	0	0	0	0	11	14	9	0	40	27	6	33	25	31	0	30	30	18	0	35	0	0	0	0	0	0	0	0	0	0	0	0	0	0	0	0	0	0
OTU1066	0	0	0	0	0	0	0	0	0	0	0	0	0	4	0	30	0	0	0	32	0	0	0	0	0	0	0	0	0	8	0	0	0	0	0	0	0	0	0	0	0	0	0	0	0	0	0	0	0
OTU1067	0	0	0	0	0	0	0	0	0	0	0	0	0	0	0	0	0	0	0	0	0	40	0	11	0	0	0	0	0	0	0	0	0	0	0	0	0	0	0	0	0	0	0	0	0	0	0	0	0
OTU1068	0	0	0	0	0	0	0	0	0	0	27	0	13	6	23	11	9	0	12	0	0	0	40	0	20	0	14	11	0	0	0	0	0	0	0	0	0	0	0	0	0	0	0	0	0	0	0	0	0
OTU1069	0	0	0	0	0	0	0	0	0	0	0	0	0	0	0	0	0	0	0	0	32	0	0	22	0	0	0	40	0	17	0	0	0	0	0	0	0	0	0	0	0	0	0	0	0	0	0	0	0
OTU1070	0	0	0	0	0	0	0	0	0	0	0	39	0	20	0	28	28	0	0	0	0	9	0	0	0	0	0	0	0	0	0	0	0	0	0	0	0	0	0	0	0	0	0	0	0	0	0	0	0
OTU1071	0	0	0	0	0	0	0	0	0	0	0	28	0	17	11	0	19	14	19	0	0	0	11	0	0	0	0	18	0	20	0	0	0	0	0	0	0	0	0	0	0	0	0	0	0	0	0	0	0
OTU1072	0	0	0	0	0	0	0	0	0	0	7	0	39	0	0	0	23	8	0	20	0	0	0	0	0	0	0	0	0	0	0	0	0	0	0	0	0	0	0	0	0	0	0	0	0	0	0	0	0
OTU1073	0	0	0	0	0	0	0	0	0	0	0	0	39	6	0	25	33	0	24	0	0	0	7	0	0	0	0	0	16	30	29	0	0	0	0	0	18	25	0	0	0	0	0	0	0	0	0	0	0
OTU1074	0	0	0	0	0	0	0	0	0	0	55	29	24	45	14	0	0	57	28	0	9	0	0	0	0	0	0	30	12	40	0	0	0	0	0	0	0	0	24	0	0	0	0	0	0	0	0	0	0
OTU1075	0	0	0	0	0	0	0	0	0	0	21	0	18	0	9	0	0	16	10	0	0	0	0	0	0	0	0	0	0	4	0	0	0	0	0	0	0	0	0	0	0	0	0	0	0	0	0	0	0
OTU1076	0	0	0	0	0	0	0	0	0	0	0	16	0	39	0	0	15	0	0	0	20	0	23	0	0	0	0	0	0	0	0	0	0	0	0	0	0	0	0	0	12	0	0	0	0	0	0	0	0
OTU1077	0	0	0	0	0	0	0	0	0	0	31	0	36	39	15	14	0	41	8	21	0	0	0	0	0	0	0	0	4	0	0	0	0	0	0	0	0	0	0	0	0	0	0	0	0	0	0	0	0
OTU1078	0	0	0	0	0	0	0	0	0	0	10	0	0	0	39	0	0	0	0	0	0	0	0	0	4	0	0	0	0	0	0	0	0	0	0	0	0	0	0	0	0	0	0	0	0	0	0	0	0
OTU1079	0	0	0	0	0	0	0	0	0	0	0	0	0	0	0	0	0	0	0	0	22	0	0	39	0	0	0	0	0	0	0	0	0	0	0	0	0	0	0	0	0	0	0	0	0	0	0	0	0
OTU1080	0	0	0	0	0	0	0	0	0	0	0	0	0	0	0	0	0	0	0	0	10	0	0	39	0	0	0	0	0	0	0	0	0	0	0	0	0	0	0	0	0	0	0	0	0	0	0	0	0
OTU1081	0	0	0	0	0	0	0	0	0	0	22	15	0	0	15	0	0	0	19	12	0	0	22	10	39	0	26	33	0	19	12	0	0	0	0	0	18	0	0	0	0	0	0	0	0	0	0	0	0
OTU1082	0	0	0	0	0	0	0	0	0	0	0	0	0	0	0	0	0	0	0	0	0	10	0	0	39	0	0	16	0	0	0	0	0	0	0	0	0	0	0	0	0	0	0	0	0	0	0	0	0
OTU1083	0	0	0	0	0	0	0	0	0	0	0	0	0	19	0	0	0	0	0	0	0	0	0	25	39	0	0	0	0	0	0	0	0	0	0	0	0	0	0	0	0	0	0	0	0	0	0	0	0
OTU1084	0	0	0	0	0	0	0	0	0	0	15	0	0	10	0	0	0	0	11	0	0	0	0	0	17	39	4	0	0	0	0	0	0	0	0	0	0	0	0	0	0	0	0	0	0	0	0	0	0
OTU1085	0	0	0	0	0	0	0	0	0	0	0	0	0	0	0	31	0	0	0	0	0	37	0	0	0	39	0	0	0	0	0	0	0	0	0	0	0	0	0	0	0	0	0	0	0	0	0	0	0
OTU1086	0	0	0	0	0	0	0	0	0	0	0	0	0	0	0	39	0	0	0	0	0	62	0	0	0	59	0	0	0	0	0	0	0	0	0	0	0	0	0	0	0	0	0	0	0	0	0	0	0
OTU1087	0	0	0	0	0	0	0	0	0	0	0	0	0	0	0	39	29	0	0	0	0	16	0	0	0	0	20	0	0	0	0	0	0	0	0	0	0	0	0	0	0	0	0	0	0	0	0	0	0
OTU1088	0	0	0	0	0	0	0	0	0	0	0	17	4	0	14	0	0	11	0	0	39	0	0	0	0	0	0	0	4	0	0	0	0	0	0	0	0	0	0	0	0	0	0	0	0	0	0	0	0
OTU1089	0	0	0	0	0	0	0	0	0	0	0	14	0	0	0	0	0	19	9	0	0	39	0	0	0	29	0	0	0	0	0	0	0	0	0	0	0	0	0	0	0	0	0	0	0	0	0	0	0
OTU1090	0	0	0	0	0	0	0	0	0	0	0	0	0	0	0	37	0	0	0	0	0	39	0	4	0	31	0	0	0	0	0	0	0	0	0	0	0	0	0	0	0	0	0	0	0	0	0	0	0
OTU1091	0	0	0	0	0	0	0	0	0	0	0	0	0	20	0	0	0	0	0	0	0	0	0	0	0	0	0	0	0	39	0	0	0	0	0	0	0	0	0	0	0	0	0	0	0	0	0	0	0
OTU1092	0	0	0	0	30	0	38	0	0	0	0	0	0	0	0	0	0	0	0	0	0	0	0	0	0	0	0	0	0	0	0	0	0	0	0	0	0	0	0	0	22	0	0	0	0	0	0	0	0
OTU1093	0	0	0	0	0	0	0	0	0	0	20	18	0	0	0	17	0	0	0	0	36	21	12	12	26	16	25	33	0	28	0	0	0	0	0	0	0	0	0	0	0	0	0	0	0	0	0	0	0
OTU1094	0	0	0	0	0	0	0	0	0	0	47	0	38	0	23	0	24	0	0	0	20	0	0	0	0	0	0	35	34	26	0	0	0	0	0	0	0	0	0	0	0	0	0	0	0	0	0	0	0
OTU1095	0	0	0	0	0	0	0	0	0	0	15	26	38	18	34	15	36	20	13	37	0	0	14	0	0	0	0	0	0	13	0	0	0	0	0	0	0	0	0	0	0	0	0	0	0	0	0	0	0
OTU1096	0	0	0	0	0	0	0	0	0	0	0	0	28	0	0	37	10	0	0	0	0	38	0	0	0	0	0	0	0	16	0	0	0	0	0	0	0	0	0	0	0	0	0	0	0	0	0	0	0
OTU1097	0	0	0	0	0	0	0	0	0	0	18	0	20	38	0	0	0	22	14	21	11	37	0	19	0	0	7	10	14	12	0	0	0	0	0	0	0	0	0	0	0	0	0	0	0	0	0	0	0
OTU1098	0	0	0	0	0	0	0	0	0	0	18	24	0	38	15	29	5	0	16	0	0	0	0	0	23	0	0	0	0	0	0	0	0	0	0	0	0	0	0	0	0	0	0	0	0	0	0	0	0
OTU1099	0	0	0	0	0	0	0	0	0	0	0	0	0	0	0	44	0	0	0	0	0	0	0	0	0	38	0	0	0	0	0	0	0	0	0	0	0	0	0	0	0	0	0	0	0	0	0	0	0
OTU1100	0	0	0	0	0	0	0	0	0	0	0	0	0	0	7	16	0	4	0	0	0	26	0	0	0	38	0	11	0	0	0	0	0	0	0	0	0	0	0	0	0	0	0	0	0	0	0	0	0
OTU1101	0	0	0	0	0	0	0	0	0	0	0	0	0	18	0	0	0	0	38	0	0	0	0	0	0	0	0	0	0	0	0	0	0	0	0	0	0	0	0	0	0	0	0	0	0	0	0	0	0
OTU1102	0	0	0	0	0	0	0	0	0	0	0	0	0	0	0	0	0	0	0	0	38	0	0	0	0	0	18	0	0	0	0	0	0	0	0	0	0	0	0	0	0	0	0	0	0	0	0	0	0
OTU1103	0	0	0	0	0	0	0	0	0	0	0	0	0	0	0	0	0	0	0	0	0	38	0	2	0	30	0	0	0	0	0	0	0	0	0	0	0	0	0	0	0	0	0	0	0	0	0	0	0
OTU1104	0	0	0	0	0	0	0	0	0	0	0	0	0	0	0	0	0	0	0	0	44	0	0	0	0	0	0	43	0	38	0	0	0	0	0	0	0	0	0	0	0	0	0	0	0	0	0	0	0
OTU1105	0	0	0	0	0	0	0	0	0	0	0	0	0	0	0	0	0	0	0	0	0	0	35	0	24	0	0	0	0	0	0	0	38	0	0	0	0	0	0	0	0	0	0	0	0	0	0	0	0
OTU1106	0	0	0	0	0	0	0	0	0	0	0	0	0	0	0	0	0	0	0	0	0	0	0	0	0	0	0	0	0	0	0	0	0	0	0	0	6	0	0	38	0	0	0	0	0	0	0	0	0
OTU1107	0	0	0	0	0	0	0	0	0	0	14	37	0	24	0	13	0	0	13	0	0	0	0	0	0	0	0	0	0	12	0	0	0	0	0	0	0	0	0	0	0	0	0	0	0	0	0	0	0
OTU1108	0	0	0	0	0	0	0	0	0	0	0	14	6	7	0	0	23	0	0	19	0	0	9	0	0	0	0	0	0	0	0	0	0	0	0	0	0	0	0	0	0	0	0	0	0	0	0	0	0
OTU1109	0	0	0	0	0	0	0	0	0	0	16	0	37	28	21	0	26	19	0	0	0	0	0	0	0	0	0	0	0	0	0	0	0	0	0	0	0	0	0	0	0	0	0	0	0	0	0	0	0
OTU1110	0	0	0	0	0	0	0	0	0	0	11	0	19	12	18	0	12	9	0	7	0	0	14	15	0	0	0	15	13	9	0	0	0	0	0	0	0	0	0	0	0	0	0	0	0	0	0	0	0
OTU1111	0	0	0	0	0	0	0	0	0	0	0	0	7	37	0	0	0	0	0	0	0	0	0	0	0	0	0	0	0	0	0	0	0	0	0	0	0	0	0	0	0	0	0	0	0	0	0	0	0
OTU1112	0	0	0	0	0	0	0	0	0	0	0	0	0	37	0	0	0	0	31	20	0	0	0	0	0	0	0	0	0	0	0	0	0	0	0	0	0	0	0	0	0	0	0	0	0	0	0	0	0
OTU1113	0	0	0	0	0	0	0	0	0	0	0	0	7	37	0	0	0	13	0	6	0	0	2	0	0	0	0	0	0	0	0	0	0	0	0	0	0	0	0	0	0	0	0	0	0	0	0	0	0
OTU1114	0	0	0	0	0	0	0	0	0	0	0	14	0	0	0	0	0	0	0	0	21	0	10	37	0	0	13	0	0	0	0	0	0	0	0	0	0	0	0	0	0	0	0	0	0	0	0	0	0
OTU1115	0	0	0	0	0	0	0	0	0	0	0	0	0	6	0	0	19	20	0	0	0	0	0	37	0	0	0	0	0	0	0	0	0	0	0	0	0	0	0	0	0	0	0	0	0	0	0	0	0
OTU1116	0	0	0	0	0	0	0	0	0	0	0	0	0	0	0	0	0	0	0	0	16	0	0	37	0	0	0	0	18	0	0	0	0	0	0	0	0	0	0	0	0	0	0	0	0	0	0	0	0
OTU1117	0	0	0	0	0	0	0	0	0	0	0	0	0	0	0	0	0	0	0	0	17	0	7	37	5	0	8	0	0	0	0	0	0	0	0	0	0	0	0	0	0	0	0	0	0	0	0	0	0
OTU1118	0	0	0	0	0	0	0	0	0	0	0	0	0	0	0	0	0	0	0	0	0	31	0	0	0	37	0	0	0	0	0	0	0	0	0	0	0	0	0	0	0	0	0	0	0	0	0	0	0
OTU1119	0	0	0	0	0	0	0	0	0	0	0	0	0	0	0	0	0	0	0	0	0	37	0	12	0	37	0	0	0	0	0	0	0	0	0	0	0	0	0	0	0	0	0	0	0	0	0	0	0
OTU1120	0	0	0	0	0	0	0	0	0	0	0	0	0	0	0	24	0	0	0	0	0	28	0	0	0	37	0	0	0	0	0	0	0	0	0	0	0	0	0	0	0	0	0	0	0	0	0	0	0
OTU1121	0	0	0	0	0	0	0	0	0	0	0	0	0	0	0	37	0	0	0	0	0	11	0	0	0	27	0	0	0	0	0	0	0	0	0	0	0	0	0	0	0	0	0	0	0	0	0	0	0
OTU1122	0	0	0	0	0	0	0	0	0	0	0	0	11	0	0	37	0	12	0	0	0	0	0	0	0	0	0	0	0	0	0	0	0	0	0	0	0	0	0	0	0	0	0	0	0	0	0	0	0
OTU1123	0	0	0	0	0	0	0	0	0	0	10	0	13	12	0	0	20	0	0	17	0	0	0	0	0	0	0	0	0	0	0	0	0	0	0	0	0	0	0	0	0	0	0	0	0	0	0	0	0
OTU1124	0	0	0	0	0	0	0	0	0	0	23	20	0	65	0	0	62	37	47	32	0	0	0	0	0	0	0	0	0	33	0	0	0	0	0	0	0	0	0	0	0	0	0	0	0	0	0	0	0
OTU1125	0	0	0	0	0	0	0	0	0	0	20	13	21	27	0	0	0	37	0	0	0	0	0	0	0	0	0	0	0	0	0	0	0	0	0	0	0	0	0	0	0	0	0	0	0	0	0	0	0
OTU1126	0	0	0	0	0	0	0	0	0	0	0	0	0	0	0	0	13	0	0	0	37	0	0	35	22	0	0	30	0	25	0	26	0	0	0	0	0	0	0	0	0	0	0	0	0	0	0	0	0
OTU1127	0	0	0	0	0	0	0	0	0	0	0	0	0	0	29	23	0	0	0	0	0	37	0	0	0	0	0	0	0	0	0	0	0	0	0	0	0	0	0	0	0	0	0	0	0	0	0	0	0
OTU1128	0	0	0	0	0	0	0	0	0	0	0	0	0	0	0	21	0	0	0	0	0	37	0	0	0	31	0	0	0	0	0	0	0	0	0	0	0	0	0	0	0	0	0	0	0	0	0	0	0
OTU1129	0	0	0	0	0	0	0	0	0	0	33	19	14	0	30	29	0	11	7	15	28	37	10	24	0	27	0	0	26	25	0	0	0	0	0	8	0	0	0	0	0	0	0	0	0	0	0	0	0
OTU1130	0	0	0	0	0	0	0	0	0	0	0	0	0	0	0	14	7	0	0	0	0	37	0	0	0	0	0	0	0	0	0	0	0	0	0	0	0	0	0	0	0	0	0	0	0	0	0	0	0
OTU1131	0	0	0	0	0	0	0	0	0	0	0	0	0	0	0	0	0	0	0	0	0	0	37	0	0	0	0	0	6	3	0	0	0	0	0	0	0	0	0	0	0	0	0	0	0	0	0	0	0
OTU1132	0	0	0	0	0	0	0	0	0	0	12	0	0	0	0	0	0	0	0	0	0	0	19	12	0	0	0	18	0	13	0	0	15	0	0	0	0	0	0	0	0	0	0	0	0	0	0	0	0
OTU1133	0	0	0	0	0	0	0	0	0	0	0	0	0	0	0	0	0	0	0	0	31	0	0	28	14	0	0	37	21	0	0	0	0	0	0	0	0	0	0	0	0	0	0	0	0	0	0	0	0
OTU1134	0	0	0	0	0	0	0	0	0	0	0	0	4	0	0	0	0	0	0	5	18	0	18	0	0	0	25	37	0	26	0	0	0	0	0	0	0	0	0	0	0	0	0	0	0	0	0	0	0
OTU1135	0	0	0	0	0	0	0	0	0	0	0	0	0	0	0	0	0	0	0	0	29	32	0	25	0	0	0	37	0	0	0	0	0	0	0	0	0	0	0	0	0	0	0	0	0	0	0	0	0
OTU1136	0	0	0	0	0	0	0	0	0	0	19	0	22	27	33	0	19	0	0	0	0	35	0	0	23	0	0	37	0	0	0	0	0	0	0	0	0	0	0	0	0	0	0	0	0	0	0	0	0
OTU1137	0	0	0	0	0	0	0	0	0	0	0	28	0	0	0	0	0	0	0	0	0	0	0	0	0	0	0	0	37	0	0	0	0	0	0	0	0	0	0	0	0	0	0	0	0	0	0	0	0
OTU1138	0	0	0	0	0	0	0	0	0	3	0	0	0	0	0	0	0	0	0	0	0	0	0	0	0	17	0	0	0	61	11	0	0	0	0	0	0	0	12	0	36	0	0	0	0	0	0	0	0
OTU1139	0	0	0	0	0	0	0	0	0	0	0	0	0	12	0	0	0	0	0	0	0	0	0	0	0	0	0	7	0	0	0	0	37	0	0	0	0	0	0	0	0	0	0	0	0	0	0	0	0
OTU1140	0	0	0	0	0	0	0	0	0	0	6	26	21	16	25	6	20	0	0	0	0	0	10	0	0	0	0	0	0	0	0	0	0	0	0	0	0	0	0	0	0	0	0	0	0	0	0	0	0
OTU1141	0	0	0	0	0	0	0	0	0	0	0	20	16	0	14	0	0	24	0	0	0	0	0	0	0	0	0	0	0	0	0	0	0	0	0	0	0	0	0	0	0	0	0	0	0	0	0	0	0
OTU1142	0	0	0	0	0	0	0	0	0	0	0	28	17	9	19	0	8	0	0	3	0	0	5	0	0	0	0	0	0	0	0	0	0	0	0	0	0	0	0	0	0	0	0	0	0	0	0	0	0
OTU1143	0	0	0	0	0	0	0	0	0	0	36	19	0	10	12	14	0	0	0	9	15	0	0	0	0	0	0	0	0	0	0	0	0	0	0	0	0	0	0	0	0	0	0	0	0	0	0	0	0
OTU1144	0	0	0	0	0	0	0	0	0	0	36	0	0	31	0	0	17	25	0	0	0	0	0	0	0	0	0	0	0	0	0	0	0	0	0	0	0	0	0	0	0	0	0	0	0	0	0	0	0
OTU1145	0	0	0	0	0	0	0	0	0	0	33	0	33	3	36	0	35	21	0	0	0	34	0	29	0	0	22	0	0	38	0	0	0	0	0	0	0	0	0	0	0	0	0	0	0	0	0	0	0
OTU1146	0	0	0	0	0	0	0	0	0	0	0	0	0	0	0	0	0	0	0	0	28	0	13	36	0	0	0	25	0	0	12	0	19	0	0	0	0	15	10	0	0	0	0	0	0	0	0	0	0
OTU1147	0	0	0	0	0	0	0	0	0	0	0	0	0	0	10	0	0	0	0	0	15	0	21	36	17	0	20	28	0	11	0	0	0	0	0	0	0	0	0	0	0	0	0	0	0	0	0	0	0
OTU1148	0	0	0	0	0	0	0	0	0	0	0	0	0	0	0	22	0	0	0	0	0	0	0	0	0	36	0	0	0	0	0	0	0	0	0	0	0	0	0	0	0	0	0	0	0	0	0	0	0
OTU1149	0	0	0	0	0	0	0	0	0	0	27	43	0	0	12	0	0	42	0	16	0	32	0	0	25	36	20	31	0	0	0	0	0	0	0	0	0	0	0	0	0	0	0	0	0	0	0	0	0
OTU1150	0	0	0	0	0	0	0	0	0	0	0	0	0	0	0	36	0	0	0	0	0	9	0	0	0	0	0	0	0	0	0	0	0	0	0	0	0	0	0	0	0	0	0	0	0	0	0	0	0
OTU1151	0	0	0	0	0	0	0	0	0	0	0	0	0	0	5	36	0	0	0	0	0	18	0	0	0	0	0	0	0	0	0	0	0	0	0	0	0	0	0	0	0	0	0	0	0	0	0	0	0
OTU1152	0	0	0	0	0	0	0	0	0	0	0	31	0	0	20	36	0	13	0	0	0	0	0	0	0	0	0	12	0	0	0	0	0	0	0	0	0	0	0	0	0	0	0	0	0	0	0	0	0
OTU1153	0	0	0	0	0	0	0	0	0	0	0	0	0	0	0	36	0	0	0	0	0	9	0	0	0	10	0	0	0	0	0	0	0	0	0	0	0	0	0	0	0	0	0	0	0	0	0	0	0
OTU1154	0	0	0	0	0	0	0	0	0	0	0	26	30	23	35	0	36	20	16	0	0	0	0	0	0	0	34	24	0	0	0	0	0	0	0	0	0	0	0	0	0	0	0	0	0	0	0	0	0
OTU1155	0	0	0	0	0	0	0	0	0	0	0	0	0	21	13	0	15	13	21	0	0	0	0	0	0	0	11	0	0	0	0	0	0	0	0	0	0	0	0	0	0	0	0	0	0	0	0	0	0
OTU1156	0	0	0	0	0	0	0	0	0	0	0	0	0	19	0	0	0	0	0	36	0	0	0	0	0	0	0	0	0	0	0	0	0	0	0	0	0	0	0	0	0	0	0	0	0	0	0	0	0
OTU1157	0	0	0	0	0	0	0	0	0	0	0	16	0	0	0	0	0	0	0	0	36	0	24	11	0	0	31	25	22	12	0	0	0	0	0	0	0	0	0	0	0	0	0	0	0	0	0	0	0
OTU1158	0	0	0	0	0	0	0	0	0	0	0	0	0	0	0	25	13	0	0	0	0	36	0	33	0	25	0	0	25	17	0	0	0	0	0	0	0	0	0	0	0	0	0	0	0	0	0	0	0
OTU1159	0	0	0	0	0	0	0	0	0	0	0	0	0	0	0	0	0	0	0	0	0	36	0	0	0	25	0	0	0	0	0	0	0	0	0	0	0	0	0	0	0	0	0	0	0	0	0	0	0
OTU1160	0	0	0	0	0	0	0	0	0	0	0	0	0	0	0	0	0	0	0	0	0	17	36	40	0	0	18	0	0	0	0	0	0	0	0	0	0	0	0	0	0	0	0	0	0	0	0	0	0
OTU1161	0	0	0	0	0	0	0	0	0	0	0	0	0	0	0	0	0	0	0	0	0	0	0	0	0	0	0	0	0	0	0	0	0	0	0	0	36	0	0	0	26	0	0	0	0	0	0	0	0
OTU1162	0	0	0	0	0	0	0	0	0	0	16	0	22	0	0	0	0	0	0	0	0	0	0	13	8	0	0	36	0	0	0	0	0	0	0	0	0	0	0	0	0	0	0	0	0	0	0	0	0
OTU1163	0	0	0	0	0	0	0	0	0	0	0	4	0	0	0	0	0	0	0	0	0	0	17	30	32	0	0	4	0	36	0	0	0	0	0	0	0	0	0	0	0	0	0	0	0	0	0	0	0
OTU1164	0	0	0	0	0	0	0	0	0	0	0	0	0	0	0	0	0	0	0	0	0	0	0	0	0	0	0	0	0	0	0	36	0	0	23	0	34	0	0	0	0	0	0	0	0	0	0	0	0
OTU1165	0	0	0	0	0	0	0	0	0	0	0	0	0	0	0	0	0	0	0	2	0	0	0	0	0	0	0	0	0	0	0	0	0	36	8	0	0	0	0	0	0	0	0	0	0	0	0	0	0
OTU1166	0	0	0	0	0	0	0	0	0	0	0	35	0	0	0	29	24	27	9	0	0	0	5	0	0	0	0	0	0	0	0	0	0	0	0	0	0	0	0	0	0	0	0	0	0	0	0	0	0
OTU1167	0	0	0	0	0	0	0	0	0	0	0	35	0	30	19	0	21	0	0	17	0	0	0	0	0	0	0	0	16	29	0	0	0	0	0	0	0	0	0	0	0	0	0	0	0	0	0	0	0
OTU1168	0	0	0	0	0	0	0	0	0	0	22	23	0	32	0	0	0	0	0	23	12	0	0	0	0	0	0	0	12	0	0	0	0	0	0	0	0	0	0	0	0	0	0	0	0	0	0	0	0
OTU1169	0	0	0	0	0	0	0	0	0	0	0	0	25	24	21	0	16	10	32	18	0	0	0	0	0	0	0	4	5	15	0	0	0	0	0	0	0	0	0	0	0	0	0	0	0	0	0	0	0
OTU1170	0	0	0	0	0	0	0	8	0	0	15	29	5	35	12	0	8	23	0	0	0	0	0	0	0	0	0	0	0	0	0	0	0	0	0	0	0	0	0	0	0	0	0	0	0	0	0	0	0
OTU1171	0	0	0	0	0	0	0	0	0	0	25	0	24	25	23	0	0	10	0	0	0	0	0	0	0	0	0	0	0	0	0	0	0	0	0	0	0	0	0	0	0	0	0	0	0	0	0	0	0
OTU1172	0	0	0	0	0	0	0	0	0	0	35	25	27	0	0	0	29	20	0	0	0	0	24	0	0	0	0	0	0	0	0	0	0	0	0	0	0	0	0	0	0	0	0	0	0	0	0	0	0
OTU1173	0	0	0	0	0	0	0	0	0	0	35	0	0	0	0	0	21	0	0	0	0	0	0	0	0	0	0	0	0	0	0	0	0	0	0	0	0	0	0	0	0	0	0	0	0	0	0	0	0
OTU1174	0	0	0	0	0	0	0	0	0	0	52	0	0	0	0	0	0	0	0	0	0	0	0	0	0	0	0	0	0	0	0	0	0	0	0	0	0	0	0	0	0	0	0	0	0	0	0	0	0
OTU1175	0	0	0	0	0	0	0	0	0	0	0	0	0	16	11	0	0	0	0	5	0	0	0	0	19	0	12	0	12	24	0	0	0	0	0	0	0	0	0	0	0	0	0	0	0	0	0	0	0
OTU1176	0	0	0	0	0	0	0	0	0	0	0	0	5	0	0	0	0	0	0	0	22	0	15	35	0	0	0	16	0	0	0	0	0	0	0	0	0	0	0	0	0	0	0	0	0	0	0	0	0
OTU1177	0	0	0	0	0	0	0	0	0	0	22	0	0	17	0	0	6	7	0	10	18	7	0	35	13	7	19	34	22	31	0	0	0	0	0	0	0	0	0	0	0	0	0	0	0	0	0	0	0
OTU1178	0	0	0	0	0	0	0	0	0	0	0	0	0	0	0	0	0	0	0	0	0	0	0	35	0	0	12	17	0	9	0	0	0	0	0	0	0	0	0	0	0	0	0	0	0	0	0	0	0
OTU1179	0	0	0	0	0	0	0	0	0	0	0	0	0	0	0	0	0	0	0	0	0	58	0	0	0	35	0	0	0	0	0	0	0	0	0	0	0	0	0	0	0	0	0	0	0	0	0	0	0
OTU1180	0	0	0	0	0	0	0	0	0	0	0	0	0	0	0	0	0	0	0	0	0	27	0	0	0	35	0	0	0	0	0	0	0	0	0	0	0	0	0	0	0	0	0	0	0	0	0	0	0
OTU1181	0	0	0	0	0	0	0	0	0	0	32	0	0	0	0	35	0	0	0	0	0	14	0	0	0	0	0	0	0	0	8	0	0	0	0	35	0	0	0	0	0	0	0	0	0	0	0	0	0
OTU1182	0	0	0	0	0	0	0	0	0	0	13	19	0	0	0	10	34	21	0	35	0	0	8	0	0	0	0	11	0	23	0	0	0	0	0	0	0	0	0	0	0	0	0	0	0	0	0	0	0
OTU1183	0	0	0	0	0	0	0	0	0	0	0	0	0	0	0	18	0	0	0	0	0	35	0	0	0	44	0	0	0	0	0	0	0	0	0	0	0	0	0	0	0	0	0	0	0	0	0	0	0
OTU1184	0	0	0	0	0	0	0	0	0	0	0	0	0	0	0	0	0	0	0	0	0	35	0	0	0	10	0	0	0	0	0	0	0	0	0	0	0	0	0	0	0	0	0	0	0	0	0	0	0
OTU1185	0	0	0	0	0	0	0	0	0	0	0	0	0	0	0	0	0	0	0	0	0	35	0	0	0	28	0	0	0	0	0	0	0	0	0	0	0	0	0	0	0	0	0	0	0	0	0	0	0
OTU1186	0	0	0	0	0	0	0	0	0	0	0	0	0	0	0	0	0	0	0	0	0	35	0	0	0	23	0	0	0	0	0	0	0	0	0	0	0	0	0	0	0	0	0	0	0	0	0	0	0
OTU1187	0	0	0	0	0	0	0	0	0	0	0	0	0	0	0	0	0	0	0	0	0	0	35	27	0	0	22	10	0	0	0	0	0	0	0	0	0	0	0	0	0	0	0	0	0	0	0	0	0
OTU1188	0	0	0	0	0	0	0	0	0	0	30	0	0	0	0	0	0	26	24	17	0	24	16	25	20	0	27	19	0	0	0	0	0	0	0	0	0	0	0	0	0	0	0	0	0	0	0	0	0
OTU1189	0	0	0	0	0	0	0	0	0	0	0	0	0	0	0	0	0	0	0	0	0	0	0	0	0	0	0	0	0	0	0	0	0	0	0	35	0	0	6	0	0	0	0	0	0	0	0	0	0
OTU1190	0	0	0	0	0	0	0	0	0	0	0	0	0	0	0	0	0	0	0	0	0	0	0	0	0	0	0	0	0	0	0	7	0	0	0	0	0	35	0	0	0	0	0	0	0	0	0	0	0
OTU1191	0	0	0	0	0	0	0	0	0	0	0	0	0	0	0	43	22	8	12	16	0	22	26	0	32	0	22	0	35	5	0	0	0	0	0	0	0	0	0	0	0	0	0	0	0	0	0	0	0
OTU1192	0	0	0	0	0	0	0	0	0	0	21	0	32	32	31	0	15	0	19	25	32	0	0	31	0	18	12	33	17	35	0	0	0	0	0	0	0	0	0	0	0	0	0	0	0	0	0	0	0
OTU1193	0	0	0	0	0	0	0	0	0	0	0	0	0	19	0	31	15	0	0	10	19	0	18	6	0	0	24	22	17	35	0	0	0	0	0	0	0	0	0	0	0	0	0	0	0	0	0	0	0
OTU1194	0	0	0	0	0	0	0	0	0	0	0	0	5	34	0	18	0	9	0	0	0	0	0	0	0	0	0	0	0	0	0	0	0	0	0	0	0	0	0	0	0	0	0	0	0	0	0	0	0
OTU1195	0	0	0	0	0	0	0	0	0	0	13	30	0	21	0	24	0	0	0	13	6	0	0	0	0	0	0	0	0	4	0	0	0	0	0	0	0	0	0	0	0	0	0	0	0	0	0	0	0
OTU1196	0	0	0	0	0	0	0	0	0	0	34	5	16	0	32	30	0	0	20	11	0	0	0	0	0	0	0	0	0	0	0	0	0	0	0	0	0	0	0	0	0	0	0	0	0	0	0	0	0
OTU1197	0	0	0	0	0	0	0	0	0	0	34	0	0	7	0	12	0	0	0	0	0	0	0	0	0	0	0	0	0	0	0	0	0	0	0	0	0	0	0	0	0	0	0	0	0	0	0	0	0
OTU1198	0	0	0	0	0	0	0	0	0	0	0	0	26	0	34	0	0	0	17	0	0	0	18	0	0	0	0	0	0	0	0	0	0	0	0	0	0	0	0	0	0	0	0	0	0	0	0	0	0
OTU1199	0	0	0	0	0	0	0	0	0	0	0	0	0	0	0	17	0	0	0	0	0	0	0	0	0	34	0	0	0	0	0	0	0	0	0	0	0	0	0	0	0	0	0	0	0	0	0	0	0
OTU1200	0	0	0	0	0	0	0	0	0	0	0	0	0	0	0	28	0	0	0	0	0	0	0	0	0	34	0	0	0	0	0	0	0	0	0	0	0	0	0	0	0	0	0	0	0	0	0	0	0
OTU1201	0	0	0	0	0	0	0	0	0	0	7	7	0	0	0	36	0	0	0	0	0	84	0	0	5	34	0	1	32	0	0	0	0	0	0	0	0	0	0	0	0	0	0	0	0	0	0	0	0
OTU1202	0	0	0	0	0	0	0	0	0	0	0	0	0	4	0	0	0	5	9	6	0	31	0	0	0	34	0	10	0	0	0	0	0	0	0	0	0	0	0	0	0	0	0	0	0	0	0	0	0
OTU1203	0	0	0	0	0	0	0	0	0	0	0	0	0	0	0	29	0	0	0	0	0	33	0	10	0	34	0	0	0	19	0	0	0	0	0	0	0	0	0	0	0	0	0	0	0	0	0	0	0
OTU1204	0	0	0	0	0	0	0	0	0	0	0	0	0	18	13	0	0	0	0	0	0	34	0	0	0	0	0	0	0	0	0	0	0	0	0	0	0	0	0	0	0	0	0	0	0	0	0	0	0
OTU1205	0	0	0	0	0	0	0	0	0	0	0	0	0	0	0	0	0	0	0	0	0	34	0	0	0	0	0	0	25	0	0	0	0	0	0	0	0	0	0	0	0	0	0	0	0	0	0	0	0
OTU1206	0	0	0	0	0	0	0	0	0	0	0	0	0	0	0	0	0	0	3	0	23	0	0	0	0	7	0	22	34	28	0	0	0	0	0	0	0	0	0	0	0	0	0	0	0	0	0	0	0
OTU1207	0	0	0	0	0	0	0	0	26	33	0	0	0	0	0	0	0	0	0	0	0	0	0	0	0	0	0	0	0	15	0	0	0	0	0	0	0	0	0	0	0	0	0	0	0	0	0	0	0
OTU1208	0	0	0	0	0	0	0	0	0	0	24	33	0	0	0	0	0	0	0	0	4	0	0	0	0	0	0	0	0	0	0	0	0	0	0	0	0	0	0	0	0	0	0	0	0	0	0	0	0
OTU1209	0	0	0	0	0	0	0	0	0	0	12	33	16	30	17	21	0	19	14	20	0	0	0	0	0	0	0	0	0	0	0	0	0	0	0	0	0	0	0	0	0	0	0	0	0	0	0	0	0
OTU1210	0	0	0	0	0	0	0	0	0	0	0	33	0	29	0	12	0	0	16	13	0	24	0	0	0	31	13	0	0	8	0	0	0	0	0	11	0	0	0	0	0	0	0	0	0	0	0	0	0
OTU1211	0	0	0	0	0	0	0	0	0	0	0	33	0	0	0	18	21	0	22	15	0	0	0	0	0	0	0	0	4	0	0	0	0	0	0	0	0	0	0	0	0	0	0	0	0	0	0	0	0
OTU1212	0	0	0	0	0	0	0	0	0	0	0	33	0	0	0	0	0	0	16	0	0	0	0	0	0	0	0	0	0	0	0	0	0	0	0	0	0	0	0	0	0	0	0	0	0	0	0	0	0
OTU1213	0	0	0	0	0	0	0	0	0	0	11	33	17	0	20	0	0	12	15	0	0	0	0	0	0	0	0	0	0	0	0	0	0	0	0	0	0	0	0	0	0	0	0	0	0	0	0	0	0
OTU1214	0	0	0	0	0	0	0	0	0	0	0	22	0	0	0	0	0	0	0	0	0	11	0	0	0	0	0	0	0	0	0	0	0	0	0	0	0	0	0	0	0	0	0	0	0	0	0	0	0
OTU1215	0	0	0	0	0	0	0	0	0	0	0	12	14	33	0	18	0	0	0	20	30	6	0	0	0	0	0	14	0	0	0	0	0	0	0	0	0	0	0	0	0	0	0	0	0	0	0	0	0
OTU1216	0	0	0	0	0	0	0	0	0	0	0	0	28	53	0	0	6	0	0	4	0	0	0	0	0	0	0	31	0	0	0	0	0	0	0	0	0	0	0	0	0	0	0	0	0	0	0	0	0
OTU1217	0	0	0	0	0	0	0	0	0	0	13	12	14	14	0	0	19	0	0	0	6	14	0	0	0	22	0	0	0	0	0	0	0	0	0	0	0	0	0	0	0	0	0	0	0	0	0	0	0
OTU1218	0	0	0	0	0	0	0	0	0	0	33	0	0	9	0	0	0	5	0	0	0	0	0	0	0	0	0	0	0	0	0	0	0	0	9	0	0	0	0	0	0	0	0	0	0	0	0	0	0
OTU1219	0	0	0	0	0	0	0	0	0	0	0	0	0	0	33	0	0	0	0	0	0	26	15	10	0	0	0	0	0	0	0	0	0	0	0	0	0	0	0	0	0	0	0	0	0	0	0	0	0
OTU1220	0	0	0	0	0	0	0	0	0	0	0	12	10	0	16	0	18	7	0	15	21	19	18	33	14	15	0	18	0	0	0	0	0	0	0	0	0	0	0	0	0	0	0	0	0	0	0	0	0
OTU1221	0	0	0	0	0	0	0	0	0	0	0	0	0	0	0	0	0	0	0	0	15	0	10	33	11	0	12	0	0	0	0	0	0	0	0	0	0	0	16	0	0	0	0	0	0	0	0	0	0
OTU1222	0	0	0	0	0	0	0	0	0	0	0	0	0	0	0	0	0	16	0	0	0	45	0	0	0	33	0	30	0	0	0	0	0	0	0	0	0	0	0	0	0	0	0	0	0	0	0	0	0
OTU1223	0	0	0	0	0	0	0	0	0	0	0	0	0	0	0	21	0	0	0	0	9	26	0	0	0	33	0	0	0	0	0	0	0	0	0	0	0	0	0	0	0	0	0	0	0	0	0	0	0
OTU1224	0	0	0	0	0	0	0	0	0	0	0	0	0	11	11	16	0	0	0	0	0	23	0	0	0	33	0	0	0	0	0	0	0	0	0	0	0	0	0	0	0	0	0	0	0	0	0	0	0
OTU1225	0	0	0	0	0	0	0	0	0	0	0	30	0	0	0	33	17	0	0	0	0	0	0	0	0	0	0	0	0	0	0	0	0	0	0	0	0	0	0	0	0	0	0	0	0	0	0	0	0
OTU1226	0	0	0	0	0	0	0	0	0	0	0	16	0	8	0	33	29	0	14	0	0	17	0	0	0	13	0	0	0	0	0	0	0	0	0	0	0	0	0	0	0	0	0	0	0	0	0	0	0
OTU1227	0	0	0	0	0	0	0	0	0	0	0	0	0	0	0	0	33	0	32	31	0	0	16	0	0	0	0	0	0	0	0	0	0	0	0	0	0	0	0	0	0	0	0	0	0	0	0	0	0
OTU1228	0	0	0	0	0	0	0	0	0	0	0	0	0	0	0	20	0	33	0	0	0	0	0	0	0	0	0	0	0	0	0	0	0	0	0	0	0	0	0	0	0	0	0	0	0	0	0	0	0
OTU1229	0	0	0	0	0	0	0	0	0	0	17	0	0	2	0	10	0	0	0	0	33	0	0	0	0	0	6	9	19	0	0	0	0	0	0	0	0	0	0	0	0	0	0	0	0	0	0	0	0
OTU1230	0	0	0	0	0	0	0	0	0	0	0	0	0	0	7	0	0	0	0	0	33	0	15	29	19	0	23	28	12	11	0	0	0	0	0	0	0	0	0	0	0	0	0	0	0	0	0	0	0
OTU1231	0	0	0	0	0	0	0	0	0	0	0	0	0	0	0	12	0	0	0	0	33	0	0	0	0	0	0	0	0	0	0	0	0	0	0	0	0	0	0	0	0	0	0	0	0	0	0	0	0
OTU1232	0	0	0	0	0	0	0	0	0	0	0	0	0	0	13	0	0	0	0	0	33	27	0	0	0	0	0	0	0	0	0	0	0	0	0	0	0	0	0	0	0	0	0	0	0	0	0	0	0
OTU1233	0	0	0	0	0	0	0	0	0	0	0	12	4	12	0	0	6	10	0	6	12	33	5	10	8	18	14	18	0	11	0	0	0	0	0	0	0	0	0	0	0	0	0	0	0	0	0	0	0
OTU1234	0	0	0	0	0	0	0	0	0	0	0	0	0	0	0	23	0	0	0	0	0	33	0	0	0	23	0	0	0	0	0	0	0	0	0	0	0	0	0	0	0	0	0	0	0	0	0	0	0
OTU1235	0	0	0	0	0	0	0	0	0	0	21	0	0	0	0	0	0	0	0	0	0	33	0	0	9	0	20	0	12	0	0	0	0	0	0	0	0	0	0	0	0	0	0	0	0	0	0	0	0
OTU1236	0	0	0	0	0	0	0	0	0	0	13	9	0	19	12	0	0	8	0	17	9	33	7	12	0	19	0	22	0	0	0	0	0	0	0	0	0	0	0	0	0	0	0	0	0	0	0	0	0
OTU1237	0	0	0	0	0	0	0	0	0	0	0	0	0	0	0	0	0	0	0	0	0	0	0	5	0	0	0	0	0	0	0	0	0	27	0	33	0	0	0	0	0	0	0	7	0	0	0	0	0
OTU1238	0	0	0	0	0	0	0	0	0	0	37	0	0	0	0	0	0	0	0	0	0	10	0	0	0	0	0	13	0	22	11	0	0	0	0	0	33	0	0	0	0	0	0	0	0	0	0	0	0
OTU1239	0	0	0	0	0	0	0	0	0	0	0	0	0	0	0	0	0	0	0	0	0	0	0	0	7	0	0	33	12	21	0	0	0	0	0	0	0	0	0	0	0	0	0	0	0	0	0	0	0
OTU1240	0	0	0	0	0	0	0	0	0	0	22	0	0	0	0	15	0	0	0	0	22	0	0	0	0	0	14	33	0	22	0	0	0	0	0	0	0	0	0	0	0	0	0	0	0	0	0	0	0
OTU1241	0	0	0	0	0	0	0	0	0	0	0	26	0	0	0	0	0	0	0	0	0	0	0	0	0	0	0	0	33	0	0	0	0	0	0	0	0	0	0	0	0	0	0	0	0	0	0	0	0
OTU1242	0	0	0	0	0	0	0	0	0	0	0	0	0	0	0	0	0	0	8	0	0	7	0	0	0	0	0	0	33	0	0	0	0	0	0	0	0	0	0	0	0	0	0	0	0	0	0	0	0
OTU1243	0	0	0	0	0	0	0	0	0	0	0	0	0	0	0	0	0	0	0	0	0	0	0	0	0	0	0	0	0	0	0	6	0	0	0	0	0	0	0	0	0	33	0	0	0	0	0	0	0
OTU1244	0	0	0	0	0	0	0	0	0	0	0	32	0	0	0	0	0	0	0	0	0	7	6	0	0	0	0	0	0	0	0	0	0	0	0	0	0	0	0	0	0	0	0	0	0	0	0	0	0
OTU1245	0	0	0	0	0	0	0	0	0	0	12	32	0	0	0	0	0	0	0	0	0	0	0	0	0	0	0	0	0	0	0	0	0	0	0	0	0	0	0	0	0	0	0	0	0	0	0	0	0
OTU1246	0	0	0	0	0	0	0	0	0	0	24	15	17	17	15	14	26	18	0	18	17	8	15	32	10	0	0	16	0	29	0	0	0	0	0	0	0	10	0	0	0	0	0	0	0	0	0	0	0
OTU1247	0	0	0	0	0	0	0	0	0	0	0	0	0	32	0	0	25	0	0	0	0	0	0	0	0	0	0	0	0	0	0	0	0	0	0	0	0	0	0	0	0	0	0	0	0	0	0	0	0
OTU1248	0	0	0	0	0	0	0	0	0	0	14	15	13	18	12	10	14	0	0	11	15	11	10	27	0	0	10	24	13	15	0	0	0	0	0	0	0	0	0	0	0	0	0	0	0	0	0	0	0
OTU1249	0	0	0	0	0	0	0	0	0	0	15	22	15	13	15	19	0	0	0	0	10	0	11	13	9	0	9	17	11	19	0	0	0	0	0	0	0	0	0	0	0	0	0	0	0	0	0	0	0
OTU1250	0	0	0	0	0	0	0	0	0	0	32	0	12	0	5	2	15	0	10	0	0	0	0	0	0	0	0	0	0	0	0	0	0	0	0	0	0	0	0	0	0	0	0	0	0	0	0	0	0
OTU1251	0	0	0	0	0	0	0	0	0	0	14	14	21	27	12	0	7	18	6	0	0	0	0	0	0	0	0	0	0	0	0	0	0	0	0	0	0	0	0	0	0	0	0	0	0	0	0	0	0
OTU1252	0	0	0	0	0	0	0	0	0	0	0	0	11	0	0	0	0	0	0	0	0	0	0	32	0	0	17	19	0	16	0	0	0	0	0	0	0	0	0	0	0	0	0	0	0	0	0	0	0
OTU1253	0	0	0	0	0	0	0	0	0	0	11	0	0	0	0	0	0	0	0	0	0	0	0	32	0	0	0	0	0	0	0	0	0	0	0	0	0	0	0	0	0	0	0	0	0	0	0	0	0
OTU1254	0	0	0	0	0	0	0	0	0	0	0	0	0	0	0	0	0	0	0	0	0	0	0	0	0	32	0	0	0	0	0	5	0	0	0	0	0	0	0	0	0	0	0	0	0	0	0	0	0
OTU1255	0	0	0	0	0	0	0	0	0	0	0	0	0	2	0	32	0	0	0	0	0	0	0	0	0	0	0	0	0	0	0	0	0	0	0	0	0	0	0	0	0	0	0	0	0	0	0	0	0
OTU1256	0	0	0	0	0	0	0	0	0	0	0	29	25	0	0	50	0	0	0	17	0	0	0	0	0	0	0	0	29	0	0	0	0	0	0	0	0	0	0	0	0	0	0	0	0	0	0	0	0
OTU1257	0	0	0	0	0	0	0	0	0	0	0	0	0	0	0	32	0	0	5	0	0	0	0	0	0	0	13	0	0	0	0	0	0	0	0	0	0	0	0	0	0	0	0	0	0	0	0	0	0
OTU1258	0	0	0	0	0	0	0	0	0	0	28	28	0	0	0	0	0	0	32	14	0	0	0	0	0	0	0	0	0	0	0	0	0	0	0	0	0	0	0	0	0	0	0	0	0	0	0	0	0
OTU1259	0	0	0	0	0	0	0	0	0	0	0	0	0	0	0	0	0	2	0	0	32	0	0	0	0	16	0	0	0	26	0	0	0	0	0	0	0	0	0	0	0	0	0	0	0	0	0	0	0
OTU1260	0	0	0	0	0	0	0	0	0	0	0	0	0	0	0	0	0	0	0	0	32	11	0	7	6	9	0	16	9	0	0	0	0	0	0	0	0	0	0	0	0	0	0	0	0	0	0	0	0
OTU1261	0	0	0	0	0	0	0	0	0	0	0	0	0	0	0	0	0	0	0	0	0	32	0	0	0	31	0	0	0	0	0	0	0	0	0	0	0	0	0	0	0	0	0	0	0	0	0	0	0
OTU1262	0	0	0	0	0	0	0	0	0	0	0	0	0	0	0	0	0	0	0	0	0	32	0	0	0	21	0	0	0	0	0	0	0	0	0	0	0	0	0	0	0	0	0	0	0	0	0	0	0
OTU1263	0	0	0	0	0	0	0	0	0	0	0	0	0	6	0	3	0	0	0	0	0	32	0	0	0	18	0	17	0	0	0	0	0	0	0	0	0	0	0	0	0	0	0	0	0	0	0	0	0
OTU1264	0	0	0	0	0	0	0	0	0	0	19	0	0	28	0	0	0	0	0	0	0	0	0	0	0	0	0	0	0	0	0	18	0	0	0	0	32	0	0	0	0	0	0	0	0	0	0	0	0
OTU1265	0	0	0	0	0	0	0	0	0	0	0	0	0	0	0	0	0	0	0	0	28	0	0	0	16	0	0	32	24	28	0	0	0	0	0	0	0	0	0	0	0	0	0	0	0	0	0	0	0
OTU1266	0	0	0	0	0	0	0	0	0	0	0	0	0	21	0	0	0	0	0	0	0	0	0	0	0	0	0	0	0	25	0	0	32	0	0	0	0	0	0	0	0	0	0	0	0	0	0	0	0
OTU1267	0	0	0	0	0	0	0	0	0	0	0	0	0	0	0	0	0	0	0	0	58	0	10	0	0	0	0	0	0	0	0	0	32	0	0	0	26	0	0	0	0	0	0	0	0	0	0	0	0
OTU1268	0	0	0	0	0	0	0	0	0	0	0	0	0	0	0	0	0	0	0	0	0	0	0	0	4	0	0	0	0	0	0	10	26	0	32	0	0	0	0	0	0	0	0	0	0	0	0	0	0
OTU1269	0	0	0	0	0	0	0	0	0	0	0	31	0	9	0	0	0	10	0	0	0	2	0	0	0	0	0	0	0	0	0	0	0	0	0	0	0	0	0	0	0	0	0	0	0	0	0	0	0
OTU1270	0	0	0	0	0	0	0	0	0	0	29	15	0	0	16	12	7	0	0	5	14	16	0	0	0	0	0	15	14	0	5	0	0	0	0	0	0	0	0	0	0	0	0	0	0	0	0	0	0
OTU1271	0	0	0	0	0	0	0	0	0	0	0	0	31	0	0	15	7	0	0	0	0	0	0	0	0	0	0	0	0	0	0	0	0	0	0	0	0	0	0	0	0	0	0	0	0	0	0	0	0
OTU1272	0	0	0	0	0	0	0	0	0	0	0	18	0	38	0	0	0	9	0	11	0	0	0	0	0	0	0	4	0	13	0	0	0	0	0	0	0	0	0	0	0	0	0	0	0	0	0	0	0
OTU1273	0	0	0	0	0	0	0	0	0	0	31	20	0	0	15	10	16	0	0	0	0	19	0	15	0	0	0	0	0	0	10	0	0	0	0	0	0	0	0	0	0	0	0	0	0	0	0	0	0
OTU1274	0	0	0	0	0	0	0	0	0	0	31	0	9	0	15	6	0	0	13	0	29	0	0	0	20	0	0	18	18	0	0	0	0	0	0	0	0	0	0	0	0	0	0	0	0	0	0	0	0
OTU1275	0	0	0	0	0	0	0	0	0	0	0	0	18	0	31	0	0	0	19	0	0	0	0	0	0	0	0	0	0	0	0	0	0	0	0	0	0	0	0	0	0	0	0	0	0	0	0	0	0
OTU1276	0	0	0	0	0	0	0	0	0	0	0	0	0	0	0	11	0	0	0	0	0	56	0	31	5	16	0	0	11	14	0	0	0	0	0	0	0	0	0	0	0	0	0	0	0	0	0	0	0
OTU1277	0	0	0	0	0	0	0	0	0	0	0	0	0	0	0	0	0	0	0	0	17	0	0	31	0	0	0	0	0	11	0	0	0	0	8	0	0	0	0	0	0	0	0	0	0	0	0	0	0
OTU1278	0	0	0	0	0	0	0	0	0	0	0	0	0	0	50	0	0	0	0	0	0	0	0	31	27	0	0	0	0	26	0	0	0	0	0	0	0	0	0	0	0	0	0	0	0	0	0	0	0
OTU1279	0	0	0	0	0	0	0	0	0	0	0	0	0	22	14	0	12	9	0	0	0	0	22	31	0	0	0	0	0	0	0	0	0	0	0	0	0	0	0	0	0	0	0	0	0	0	0	0	0
OTU1280	0	0	0	0	0	0	0	0	0	0	0	0	0	0	0	15	0	0	0	0	0	0	0	0	0	31	0	0	0	0	0	0	0	0	0	0	0	0	0	0	0	0	0	0	0	0	0	0	0
OTU1281	0	0	0	0	0	0	0	0	0	0	0	0	0	7	0	26	0	0	0	0	0	27	0	0	0	31	7	0	0	0	0	0	0	0	0	0	0	0	0	0	0	0	0	0	0	0	0	0	0
OTU1282	0	0	0	0	0	0	0	0	0	0	0	0	0	0	0	31	0	0	0	0	0	20	0	0	0	0	0	0	0	0	0	0	0	0	0	0	0	0	0	0	0	0	0	0	0	0	0	0	0
OTU1283	0	0	0	0	0	0	0	0	0	0	0	0	0	0	0	31	0	0	0	0	0	0	0	0	27	0	0	0	0	0	0	0	0	0	0	0	0	0	0	0	0	0	0	0	0	0	0	0	0
OTU1284	0	0	0	0	0	0	0	0	0	0	0	0	0	0	0	0	0	0	0	0	31	0	0	0	0	0	0	0	28	0	0	0	0	0	0	0	0	0	0	0	0	0	0	0	0	0	0	0	0
OTU1285	0	0	0	0	0	0	0	0	0	0	0	2	0	0	0	0	0	0	0	0	31	0	0	0	0	0	0	0	0	0	0	0	0	0	0	0	0	0	0	0	0	0	0	0	0	0	0	0	0
OTU1286	0	0	0	0	0	0	0	0	0	0	0	0	0	0	0	16	0	0	0	0	31	0	0	0	29	0	0	0	29	0	0	0	0	0	0	0	0	0	0	0	0	0	0	0	0	0	0	0	0
OTU1287	0	0	0	0	0	0	0	0	0	0	0	0	0	0	0	0	0	0	0	0	0	31	0	20	0	0	0	0	0	0	0	0	0	0	0	0	0	0	0	0	0	0	0	0	0	0	0	0	0
OTU1288	0	0	0	0	0	0	0	0	0	0	0	0	0	0	0	0	0	0	0	0	0	31	0	0	20	42	0	0	0	0	0	0	0	0	0	0	0	0	0	0	0	0	0	0	0	0	0	0	0
OTU1289	0	0	0	0	0	0	0	0	0	0	0	0	5	11	0	0	0	0	0	11	0	0	0	0	0	0	0	31	10	0	0	0	0	0	0	0	0	0	0	0	0	0	0	0	0	0	0	0	0
OTU1290	0	0	0	0	0	0	0	0	0	0	0	3	0	0	0	0	0	0	0	0	0	26	0	0	0	0	0	0	31	0	0	0	0	0	0	0	0	0	0	0	0	0	0	0	0	0	0	0	0
OTU1291	0	0	0	0	0	0	0	0	0	0	0	0	0	0	0	0	0	0	0	0	0	0	0	0	0	0	0	0	0	0	0	0	0	0	0	0	0	0	0	0	0	31	0	0	0	0	0	0	0
OTU1292	0	0	0	0	0	0	0	0	0	0	0	0	0	0	0	0	0	0	0	0	0	0	0	0	0	0	0	0	0	0	0	0	0	15	0	0	0	0	0	0	0	0	0	0	0	0	0	0	0
OTU1293	0	0	0	0	0	0	0	0	0	0	6	12	0	30	5	0	0	0	0	9	0	0	0	0	0	0	0	0	0	0	0	0	0	0	0	0	0	0	0	0	0	0	0	0	0	0	0	0	0
OTU1294	0	0	0	0	0	0	0	0	0	0	19	0	0	30	21	14	0	16	0	0	0	0	0	6	26	0	28	35	0	24	0	0	0	0	0	0	0	0	0	0	0	0	0	0	0	0	0	0	0
OTU1295	0	0	0	0	0	0	0	0	0	0	10	0	10	14	12	0	8	16	0	10	0	0	3	0	0	0	0	0	0	6	0	0	0	0	0	0	0	0	0	0	0	0	0	0	0	0	0	0	0
OTU1296	0	0	0	0	0	0	0	0	0	0	22	26	7	16	13	12	16	23	0	0	5	5	8	8	0	0	0	0	0	0	0	0	0	0	0	0	0	0	0	0	0	0	0	0	0	0	0	0	0
OTU1297	0	0	0	0	0	0	0	0	0	0	13	0	11	11	17	0	13	0	0	0	0	0	0	0	0	0	0	11	0	0	0	0	0	0	0	0	0	0	0	0	0	0	0	0	0	0	0	0	0
OTU1298	0	0	0	0	0	0	0	0	0	0	13	0	0	0	17	0	17	10	0	0	12	0	0	21	0	0	0	0	0	20	0	0	0	0	0	0	0	0	0	0	0	0	0	0	0	0	0	0	0
OTU1299	0	0	0	0	0	0	0	0	0	0	11	0	0	0	0	0	0	10	0	0	0	0	13	7	0	0	0	0	0	19	0	0	0	0	0	0	0	0	0	0	0	0	0	0	0	0	0	0	0
OTU1300	0	0	0	0	0	0	0	0	0	0	26	29	29	12	30	14	0	0	27	0	4	0	21	0	0	0	0	0	0	0	0	0	0	0	0	0	0	0	0	0	0	0	0	0	0	0	0	0	0
OTU1301	0	0	0	0	0	0	0	0	0	0	0	21	15	0	30	27	26	0	18	21	0	0	0	0	0	0	0	28	0	25	0	0	0	0	0	0	0	0	0	0	0	0	0	0	0	0	0	0	0
OTU1302	0	0	0	0	0	0	0	0	0	0	0	19	7	8	18	4	0	0	0	9	0	0	11	0	0	0	12	20	0	0	0	0	0	0	0	0	0	0	0	0	0	0	0	0	0	0	0	0	0
OTU1303	0	0	0	0	0	0	0	0	0	0	0	0	0	0	0	0	0	0	0	0	0	0	3	30	0	0	0	0	0	0	0	0	0	0	0	0	0	0	0	0	0	0	0	0	0	0	0	0	0
OTU1304	0	0	0	0	0	0	0	0	0	0	0	0	0	0	0	0	13	0	0	0	0	0	0	0	0	30	0	9	0	20	0	0	0	0	0	0	0	0	0	0	0	0	0	0	0	0	0	0	0
OTU1305	0	0	0	0	0	0	0	0	0	0	0	0	0	22	25	0	0	0	0	0	0	0	0	0	0	30	0	10	0	0	0	0	0	0	0	0	0	0	0	0	0	0	0	0	0	0	0	0	0
OTU1306	0	0	0	0	0	0	0	0	0	0	0	0	0	0	0	25	0	0	0	0	0	0	0	0	0	49	0	0	0	0	0	0	0	0	0	0	0	0	0	0	0	0	0	0	0	0	0	0	0
OTU1307	0	0	0	0	0	0	0	0	0	0	0	14	0	0	23	0	0	15	0	0	8	0	0	0	0	30	0	0	0	17	0	0	0	0	0	0	0	0	0	0	0	0	0	0	0	0	0	0	0
OTU1308	0	0	0	0	0	0	0	0	0	0	0	0	0	0	0	30	0	0	0	0	0	27	0	0	0	0	0	0	0	0	0	0	0	0	0	0	0	0	0	0	0	0	0	0	0	0	0	0	0
OTU1309	0	0	0	0	0	0	0	0	0	0	17	0	14	16	0	18	30	0	7	0	0	0	0	0	9	0	0	16	12	0	0	4	0	0	0	0	0	0	0	0	0	0	0	0	0	0	0	0	0
OTU1310	0	0	0	0	0	0	0	0	0	0	13	13	22	17	12	0	5	30	0	13	0	0	0	0	0	0	2	0	0	0	0	0	0	0	0	0	0	0	0	0	0	0	0	0	0	0	0	0	0
OTU1311	0	0	0	0	0	0	0	0	0	0	28	27	0	0	0	28	0	13	30	24	0	0	0	0	0	0	0	24	22	24	0	0	0	0	0	0	0	0	0	0	0	0	0	0	0	0	0	0	0
OTU1312	0	0	0	0	0	0	0	0	0	0	0	0	0	0	12	0	0	11	0	30	0	0	0	0	0	0	0	0	0	0	0	0	0	0	0	0	0	0	0	0	0	0	0	0	0	0	0	0	0
OTU1313	0	0	0	0	0	0	0	0	0	0	0	0	0	0	0	0	27	0	0	30	20	0	0	0	0	0	0	0	0	0	0	0	0	0	0	0	0	0	0	0	0	0	0	0	0	0	0	0	0
OTU1314	0	0	0	0	0	0	0	0	0	0	0	0	0	0	0	0	0	0	0	0	30	0	0	0	0	0	0	0	0	9	0	0	0	0	0	0	0	0	0	0	0	0	0	0	0	0	0	0	0
OTU1315	0	0	0	0	0	0	0	0	0	0	0	0	0	0	0	0	0	0	0	0	0	30	0	0	0	26	0	0	0	0	0	0	0	0	0	0	0	0	0	0	0	0	0	0	0	0	0	0	0
OTU1316	0	0	0	0	0	0	0	0	0	0	0	0	0	0	3	17	0	0	0	0	0	30	0	0	0	0	0	0	0	0	0	0	0	0	0	0	0	0	0	0	0	0	0	0	0	0	0	0	0
OTU1317	0	0	0	0	0	0	0	0	0	0	28	0	0	0	0	0	0	0	0	24	0	0	30	0	0	20	0	27	0	0	0	0	0	0	0	0	0	0	0	0	0	0	0	0	0	0	0	0	0
OTU1318	0	0	0	0	0	0	0	0	0	0	0	0	0	0	0	0	0	0	0	0	0	0	0	0	0	0	0	6	0	0	0	0	0	0	0	24	0	30	11	0	0	0	0	0	0	0	0	0	0
OTU1319	0	0	0	0	0	0	0	0	0	0	16	22	0	0	0	0	0	12	7	12	0	29	0	14	0	0	0	30	16	20	0	0	0	0	0	0	0	0	0	0	0	0	0	0	0	0	0	0	0
OTU1320	0	0	0	0	0	0	0	0	14	0	0	0	0	0	0	0	0	0	0	0	0	0	0	0	0	0	0	0	0	0	0	0	0	0	0	0	0	0	0	0	0	0	30	0	6	0	0	0	0
OTU1321	0	0	0	0	0	0	0	0	0	0	11	29	8	20	0	10	0	8	11	13	0	0	0	0	0	0	0	0	0	0	0	0	0	0	0	0	0	0	0	0	0	0	0	0	0	0	0	0	0
OTU1322	0	0	0	0	0	0	0	0	0	0	16	29	0	0	20	24	20	13	0	4	12	0	11	12	9	0	9	16	0	8	0	0	0	0	0	0	0	0	0	0	0	0	0	0	0	0	0	0	0
OTU1323	0	0	0	0	0	0	0	0	0	0	0	0	29	9	9	0	8	6	14	0	9	0	10	0	0	0	0	0	0	0	0	0	0	0	0	0	0	0	0	0	0	0	0	0	0	0	0	0	0
OTU1324	0	0	0	0	0	0	0	0	0	0	0	0	0	29	20	20	0	0	0	0	0	0	0	0	0	0	0	6	0	0	0	0	0	0	0	0	0	0	0	0	0	0	0	0	0	0	0	0	0
OTU1325	0	0	0	0	0	0	0	0	0	0	0	18	0	29	0	3	7	15	0	0	0	0	0	0	0	0	0	0	0	0	0	0	0	0	0	0	0	0	0	0	0	0	0	0	0	0	0	0	0
OTU1326	0	0	0	0	0	0	0	0	0	0	23	0	0	0	0	0	11	0	0	0	0	0	6	0	0	0	0	17	0	19	0	0	0	0	0	0	0	0	0	0	0	0	0	0	0	0	0	0	0
OTU1327	0	0	0	0	0	0	0	0	0	0	0	0	0	0	0	0	0	0	0	0	0	0	0	29	9	0	0	14	0	0	0	0	0	0	0	0	0	0	0	0	0	0	0	0	0	0	0	0	0
OTU1328	0	0	0	0	0	0	0	0	0	0	0	5	0	0	0	0	0	0	0	0	13	0	19	29	0	0	27	0	0	0	0	0	0	0	0	0	12	0	0	0	0	0	0	0	0	0	0	0	0
OTU1329	0	0	0	0	0	0	0	0	0	0	13	0	0	0	0	0	0	0	0	0	22	0	0	20	0	0	9	0	20	22	0	0	0	0	0	0	0	0	0	0	0	0	0	0	0	0	0	0	0
OTU1330	0	0	0	0	0	0	0	0	0	0	0	0	0	0	0	0	0	0	0	0	0	0	0	19	21	29	0	0	0	0	0	0	0	0	0	0	0	0	0	0	0	0	0	0	0	0	0	0	0
OTU1331	0	0	0	0	0	0	0	0	0	0	0	0	0	0	0	25	0	0	0	0	0	24	0	0	0	29	0	0	0	0	0	0	0	0	0	0	0	0	0	0	0	0	0	0	0	0	0	0	0
OTU1332	0	0	0	0	0	0	0	0	0	0	0	0	0	18	12	23	9	20	9	13	0	14	0	0	0	8	0	0	5	0	0	0	0	0	0	0	0	0	0	0	0	0	0	0	0	0	0	0	0
OTU1333	0	0	0	0	0	0	0	0	0	0	0	0	0	0	9	3	0	0	5	29	0	0	0	0	0	0	0	0	0	12	0	0	0	0	0	0	0	0	0	0	0	0	0	0	0	0	0	0	0
OTU1334	0	0	0	0	0	0	0	0	0	0	0	0	0	0	0	0	0	0	0	0	17	0	0	0	0	0	8	21	0	12	0	0	0	0	0	0	0	0	0	0	0	0	0	0	0	0	0	0	0
OTU1335	0	0	0	0	0	0	0	0	0	0	0	0	0	10	0	0	0	0	0	0	7	0	0	0	0	0	0	0	0	0	0	0	0	0	0	29	0	0	0	0	0	0	0	0	0	0	0	0	0
OTU1336	0	0	0	0	0	0	0	0	0	0	0	0	0	0	0	0	0	0	0	0	0	0	0	0	0	0	0	0	0	0	10	0	0	0	11	0	29	0	0	0	0	0	0	0	0	6	0	0	0
OTU1337	0	0	0	0	0	0	0	0	0	0	0	0	0	0	0	0	0	0	0	0	0	0	0	0	0	0	22	29	0	0	0	0	0	0	0	0	0	0	0	0	0	0	0	0	0	0	0	0	0
OTU1338	0	0	0	0	0	0	0	0	0	0	0	2	0	0	0	0	0	0	0	0	0	0	0	0	0	0	0	0	29	0	0	0	0	0	0	0	0	0	0	0	0	0	0	0	0	0	0	0	0
OTU1339	0	0	0	0	0	0	0	0	0	0	0	28	0	0	0	0	0	0	0	0	0	0	0	0	0	0	0	0	29	0	0	0	0	0	0	0	0	0	0	0	0	0	0	0	0	0	0	0	0
OTU1340	0	0	0	0	0	0	0	0	0	0	0	0	0	0	0	0	0	0	0	0	0	0	0	0	0	0	0	0	0	0	0	0	0	0	0	0	0	0	0	0	29	0	0	0	0	14	0	0	0
OTU1341	0	0	0	0	22	0	18	0	0	0	0	0	0	0	0	0	0	0	0	0	0	0	0	0	0	0	0	0	0	0	0	0	0	0	0	0	0	0	0	0	0	0	0	0	0	0	0	0	0
OTU1342	0	0	0	0	0	0	0	0	0	0	0	28	0	21	8	0	10	9	0	0	0	0	0	0	0	0	0	0	0	0	0	0	0	0	0	0	0	0	0	0	0	0	0	0	0	0	0	0	0
OTU1343	0	0	0	0	0	0	0	0	0	0	0	28	22	0	25	27	0	25	0	0	0	0	0	0	0	0	0	0	0	0	0	0	0	0	0	0	0	0	0	0	0	0	0	0	0	0	0	0	0
OTU1344	0	0	0	0	0	0	0	0	0	0	0	28	0	0	0	0	2	0	0	0	0	9	0	0	0	0	0	0	0	0	0	0	0	0	0	0	0	0	0	0	0	0	0	0	0	0	0	0	0
OTU1345	0	0	0	0	0	0	0	0	0	0	0	28	0	16	0	0	0	0	0	0	0	0	0	0	0	0	0	0	0	0	0	0	0	0	0	0	0	0	0	0	0	0	0	0	0	0	0	0	0
OTU1346	0	0	0	0	0	0	0	0	0	0	0	28	11	0	0	0	0	0	0	0	0	0	17	0	0	0	0	0	0	0	0	0	0	0	0	0	0	0	0	0	0	0	0	0	0	0	0	0	0
OTU1347	0	0	0	0	0	0	0	0	0	0	0	28	0	0	0	0	0	11	6	0	0	0	0	5	0	0	0	0	0	0	0	0	0	0	0	0	0	0	0	0	0	0	0	0	0	0	0	0	0
OTU1348	0	0	0	0	0	0	0	0	0	0	21	28	0	0	0	0	0	20	24	0	0	0	0	0	16	0	0	0	8	0	0	0	0	0	0	0	0	0	0	0	0	0	0	0	0	0	0	0	0
OTU1349	0	0	0	0	0	0	0	0	0	0	0	28	0	0	0	26	9	15	12	26	0	0	0	0	0	0	0	0	0	0	0	0	0	0	0	0	0	0	0	0	0	0	0	0	0	0	0	0	0
OTU1350	0	0	0	0	0	0	0	0	0	0	0	28	14	0	0	0	0	0	0	0	0	0	0	0	0	0	0	0	0	0	0	0	0	0	0	0	0	0	0	0	0	0	0	0	0	0	0	0	0
OTU1351	0	0	0	0	0	0	0	0	0	0	0	28	0	0	0	0	0	0	0	10	0	0	0	0	0	0	0	12	0	0	0	0	0	0	0	0	0	0	0	0	0	0	0	0	0	0	0	0	0
OTU1352	0	0	0	0	0	0	0	0	0	0	0	10	18	24	0	0	0	0	15	0	0	0	0	0	0	0	14	0	23	0	0	0	0	0	0	0	0	0	0	0	0	0	0	0	0	0	0	0	0
OTU1353	0	0	0	0	0	0	0	0	0	0	15	0	28	0	23	0	0	9	8	0	2	0	17	0	23	0	0	0	0	15	0	0	0	0	0	0	0	0	0	0	0	0	0	0	0	0	0	0	0
OTU1354	0	0	0	0	0	0	0	0	0	0	0	0	0	28	14	0	0	0	0	0	0	0	0	0	0	0	0	0	0	0	0	0	0	0	0	0	0	0	0	0	0	0	0	0	0	0	0	0	0
OTU1355	0	0	0	0	0	0	0	0	0	0	11	0	28	28	0	0	0	19	0	0	0	0	0	0	0	0	0	0	0	0	0	0	0	0	0	0	0	0	0	0	0	0	0	0	0	0	0	0	0
OTU1356	0	0	0	0	0	0	0	0	0	0	0	21	0	28	14	0	18	10	0	14	0	0	0	0	0	0	0	0	7	0	0	0	0	0	0	0	0	0	0	0	0	0	0	0	0	0	0	0	0
OTU1357	0	0	0	0	0	0	0	0	0	0	0	0	0	28	0	0	18	0	0	19	0	0	0	9	0	0	0	0	0	0	0	0	0	0	0	0	0	0	0	0	0	0	0	0	0	0	0	0	0
OTU1358	0	0	0	0	0	0	0	0	0	0	0	0	0	28	0	12	0	17	0	14	22	0	0	0	0	0	0	23	6	13	0	0	0	0	0	0	0	0	0	0	0	0	0	0	0	0	0	0	0
OTU1359	0	0	0	0	0	0	0	0	0	0	19	0	0	9	0	0	0	0	0	0	0	0	0	0	5	0	0	0	0	0	0	0	0	0	0	0	0	0	0	0	0	0	0	0	0	0	0	0	0
OTU1360	0	0	0	0	0	0	0	0	0	0	28	64	0	0	5	0	0	0	35	0	0	0	0	0	23	0	18	0	0	75	0	0	0	0	0	0	0	0	0	0	0	0	0	0	0	0	0	0	0
OTU1361	0	0	0	0	0	0	0	0	0	0	28	0	0	0	0	0	16	0	0	14	0	0	16	0	12	0	0	19	0	0	0	0	0	0	0	0	0	0	0	0	0	0	0	0	0	0	0	0	0
OTU1362	0	0	0	0	0	0	0	0	0	0	16	13	0	16	11	0	15	0	0	22	13	0	0	0	8	0	0	12	0	18	0	0	0	0	0	0	0	0	0	0	0	0	0	0	0	0	0	0	0
OTU1363	0	0	0	0	0	0	0	0	0	0	0	17	17	24	28	0	0	16	24	19	0	0	9	0	0	0	0	0	0	0	0	0	0	0	0	0	0	0	0	0	0	0	0	0	0	0	0	0	0
OTU1364	0	0	0	0	0	0	0	0	0	0	0	14	0	8	28	9	0	19	16	0	0	0	0	0	5	5	0	0	0	0	0	0	0	0	0	0	0	0	0	0	0	0	0	0	0	0	0	0	0
OTU1365	0	0	0	0	0	0	0	0	0	0	0	0	0	18	28	16	0	0	0	22	0	0	0	0	0	0	0	18	0	0	0	0	0	0	0	0	0	0	0	0	0	0	0	0	0	0	0	0	0
OTU1366	0	0	0	0	0	0	0	0	0	0	15	10	0	15	15	13	11	27	0	0	0	0	0	0	0	0	0	0	0	0	0	0	0	0	0	0	0	0	0	0	0	0	0	0	0	0	0	0	0
OTU1367	0	0	0	0	0	0	0	0	0	0	0	0	0	0	0	0	0	0	0	0	0	20	0	28	0	0	7	8	18	13	0	3	0	0	0	0	0	0	0	0	0	0	0	0	0	0	0	0	0
OTU1368	0	0	0	0	0	0	0	0	0	0	0	0	0	0	0	0	0	0	0	0	0	4	0	28	0	0	0	0	9	0	0	0	0	0	0	0	0	0	0	0	0	0	0	0	0	0	0	0	0
OTU1369	0	0	0	0	0	0	0	0	0	0	0	0	0	0	0	0	0	0	0	0	18	0	7	28	0	0	0	0	0	0	0	0	0	0	0	0	0	0	0	0	0	0	0	0	0	0	0	0	0
OTU1370	0	0	0	0	0	0	0	0	0	0	23	0	0	27	0	0	0	0	17	0	0	0	0	28	25	0	16	49	20	0	0	0	0	0	0	0	0	0	0	0	0	0	0	0	0	0	0	0	0
OTU1371	0	0	0	0	0	0	0	0	0	0	0	0	0	0	0	0	0	0	0	0	0	0	0	28	0	0	0	5	0	7	0	0	0	11	0	0	0	0	0	0	0	0	0	0	0	0	0	0	0
OTU1372	0	0	0	0	0	0	0	0	0	0	0	0	0	0	0	0	0	15	0	0	0	0	0	13	0	0	0	0	0	0	0	0	0	0	0	0	0	0	0	0	0	0	0	0	0	0	0	0	0
OTU1373	0	0	0	0	0	0	0	0	0	0	0	0	0	0	0	0	0	0	0	0	0	0	0	7	28	0	6	13	0	12	0	0	0	0	0	0	0	0	0	0	0	0	0	0	0	0	0	0	0
OTU1374	0	0	0	0	0	0	0	0	0	0	0	0	0	0	14	33	28	25	0	0	0	0	0	0	0	0	8	0	0	35	0	0	0	0	0	0	0	0	0	0	0	0	0	0	0	0	0	0	0
OTU1375	0	0	0	0	0	0	0	0	0	0	6	7	8	27	0	0	0	28	2	0	0	0	0	0	0	0	0	0	0	0	0	0	0	0	0	0	0	0	0	0	0	0	0	0	0	0	0	0	0
OTU1376	0	0	0	0	0	0	0	0	0	0	0	18	14	22	13	0	18	9	8	13	0	0	9	0	0	0	0	7	0	19	0	0	0	0	0	0	0	0	0	0	0	0	0	0	0	0	0	0	0
OTU1377	0	0	0	0	0	0	0	0	0	0	23	23	40	13	14	13	20	11	0	0	28	0	23	12	0	0	0	25	0	0	0	0	0	0	0	0	0	0	0	0	0	0	0	0	0	0	0	0	0
OTU1378	0	0	0	0	0	0	0	0	0	0	0	0	15	0	0	24	12	0	0	0	0	28	0	0	0	0	0	0	0	0	0	0	0	0	0	0	0	0	0	0	0	0	0	0	0	0	0	0	0
OTU1379	0	0	0	0	0	0	0	0	0	0	0	0	0	0	0	0	0	0	0	0	0	0	0	0	0	0	28	12	0	0	0	0	0	0	0	0	0	0	0	0	0	0	0	0	0	0	0	0	0
OTU1380	0	0	0	0	0	0	0	0	0	0	0	0	0	0	0	0	0	0	0	0	26	0	0	20	0	11	0	0	3	10	0	0	0	0	0	28	0	0	0	0	0	0	0	0	0	0	0	0	0
OTU1381	0	0	0	0	0	0	0	0	0	0	0	0	0	0	8	0	0	0	0	0	0	0	13	0	7	0	10	0	0	0	0	0	0	0	0	0	28	0	0	0	0	0	0	0	0	0	0	0	0
OTU1382	0	0	0	0	0	0	0	0	0	0	0	0	0	0	0	0	0	0	0	0	0	0	25	0	0	0	22	28	0	0	0	0	0	0	0	0	0	0	0	0	0	0	0	0	0	0	0	0	0
OTU1383	0	0	0	0	0	0	0	0	0	0	0	0	0	0	0	0	0	0	0	0	0	0	0	0	3	0	0	28	0	6	0	0	0	0	0	0	0	0	0	0	0	0	0	0	0	0	0	0	0
OTU1384	0	0	0	0	0	0	0	0	0	0	0	0	0	0	0	0	0	0	0	0	13	0	11	0	0	0	16	28	0	10	0	0	0	0	0	0	0	0	0	0	0	0	0	0	0	0	0	0	0
OTU1385	0	0	0	0	0	0	0	0	0	0	15	0	0	0	16	0	0	0	5	0	0	0	0	0	0	0	0	0	0	0	28	0	0	0	0	0	0	0	0	0	0	0	0	0	0	0	0	0	0
OTU1386	0	0	0	0	0	0	0	0	0	0	0	0	0	0	0	0	0	0	0	0	3	0	0	0	0	0	0	0	0	0	0	0	28	0	0	0	0	0	0	0	0	0	0	0	0	0	0	0	0
OTU1387	0	0	0	0	0	0	0	0	0	0	0	9	0	17	0	0	0	11	0	0	0	0	24	0	0	0	19	0	17	0	0	0	0	0	0	0	0	0	0	0	0	28	0	0	0	0	0	0	0
OTU1388	0	0	0	0	0	0	0	0	0	10	0	0	0	0	0	0	0	0	0	0	0	0	0	0	0	0	0	0	0	0	0	0	0	0	0	0	0	0	0	0	0	0	0	0	0	0	0	0	0
OTU1389	0	0	0	0	0	0	0	0	0	0	23	27	0	11	6	7	6	23	0	0	25	0	7	10	8	0	8	13	0	21	0	0	0	0	0	0	0	0	0	0	0	0	0	0	0	0	0	0	0
OTU1390	0	0	0	0	0	0	0	0	0	0	0	27	14	6	0	0	23	0	0	0	0	0	0	0	0	0	0	0	0	0	0	0	0	0	0	0	0	0	0	0	0	0	0	0	0	0	0	0	0
OTU1391	0	0	0	0	0	0	0	0	0	0	0	27	0	0	0	0	0	0	15	0	0	0	0	0	0	0	0	0	0	0	0	0	0	0	0	0	0	0	0	0	0	0	0	0	0	0	0	0	0
OTU1392	0	0	0	0	0	0	0	0	0	0	0	15	12	0	17	12	14	18	0	0	6	8	0	0	0	0	4	9	16	0	0	0	0	0	0	0	0	0	0	0	0	0	0	0	0	0	0	0	0
OTU1393	0	0	0	0	0	0	0	0	0	0	0	0	0	27	10	24	0	0	0	0	0	0	0	0	0	14	0	0	0	0	0	0	0	0	0	0	0	0	0	0	0	0	0	0	0	0	0	0	0
OTU1394	0	0	0	0	0	0	0	0	0	0	18	15	0	27	0	0	0	0	0	0	0	0	0	0	0	0	0	0	0	0	0	0	0	0	0	0	0	0	0	0	0	0	0	0	0	0	0	0	0
OTU1395	0	0	0	0	0	0	0	0	0	0	0	0	0	27	0	0	0	0	0	26	0	0	0	0	0	0	0	0	0	0	0	0	0	0	0	0	0	0	0	0	0	0	0	0	0	0	0	0	0
OTU1396	0	0	0	0	0	0	0	0	0	0	0	0	0	27	9	0	0	0	0	0	0	0	0	0	0	3	0	0	0	0	0	0	0	0	0	0	0	0	0	0	0	0	0	0	0	0	0	0	0
OTU1397	0	0	0	0	0	0	0	0	0	0	27	18	0	25	0	0	0	0	0	0	5	0	0	0	0	0	0	0	0	0	0	0	0	0	0	0	0	0	0	0	0	0	0	0	0	0	0	0	0
OTU1398	0	0	0	0	0	0	0	0	0	0	31	16	0	0	0	0	17	12	0	0	0	0	0	0	0	0	0	0	0	0	0	0	0	0	0	0	0	0	0	0	0	0	0	0	0	0	0	0	0
OTU1399	0	0	0	0	0	0	0	0	0	0	0	18	0	13	27	0	0	0	19	0	0	0	12	0	0	0	15	0	0	21	0	0	0	0	0	0	0	0	0	0	0	0	0	0	0	0	0	0	0
OTU1400	0	0	0	0	0	0	0	0	0	0	21	4	21	3	27	0	8	11	3	14	0	0	0	0	0	0	0	0	0	0	0	0	0	0	0	0	0	0	0	0	0	0	0	0	0	0	0	0	0
OTU1401	0	0	0	0	0	0	0	0	0	0	11	0	23	13	20	0	0	0	7	12	0	0	0	0	0	0	0	0	0	0	0	0	0	0	0	0	0	0	0	0	0	0	0	0	0	0	0	0	0
OTU1402	0	0	0	0	0	0	0	0	0	0	0	0	6	0	18	0	0	0	0	0	0	0	7	27	0	0	8	23	0	0	0	0	0	0	0	0	0	0	0	0	0	0	0	0	0	0	0	0	0
OTU1403	0	0	0	0	0	0	0	0	0	0	0	0	0	0	0	0	0	0	0	0	0	10	0	27	0	0	0	0	0	0	0	0	0	0	0	0	0	0	0	0	0	0	0	0	0	0	0	0	0
OTU1404	0	0	0	0	0	0	0	0	0	0	10	0	0	0	0	0	0	0	0	0	0	0	0	27	0	0	0	0	0	0	0	0	0	0	0	0	0	0	0	0	0	0	0	0	0	0	0	0	0
OTU1405	0	0	0	0	0	0	0	0	0	0	0	0	21	0	21	26	0	15	0	25	15	0	0	0	27	16	0	0	0	26	0	0	0	0	0	0	0	0	0	0	0	0	0	0	0	0	0	0	0
OTU1406	0	0	0	0	0	0	0	0	0	0	0	0	0	0	0	0	0	0	0	0	0	0	0	0	27	0	0	0	20	0	0	0	0	0	0	0	0	0	0	0	0	0	0	0	0	0	0	0	0
OTU1407	0	0	0	0	0	0	0	0	0	0	0	0	0	0	0	0	0	0	0	0	19	0	0	17	17	0	8	10	13	0	0	0	0	0	0	0	0	0	0	0	0	0	0	0	0	0	0	0	0
OTU1408	0	0	0	0	0	0	0	0	0	0	0	0	0	0	9	0	11	0	5	0	0	10	0	0	12	0	8	0	0	0	0	0	0	0	0	0	0	0	0	0	0	0	0	0	0	0	0	0	0
OTU1409	0	0	0	0	0	0	0	0	0	0	0	0	0	0	0	22	0	0	0	0	0	17	0	0	0	27	0	0	0	0	0	0	0	0	0	0	0	0	0	0	0	0	0	0	0	0	0	0	0
OTU1410	0	0	0	0	0	0	0	0	0	0	0	0	0	0	0	0	0	0	0	0	0	23	0	0	0	27	0	0	0	0	0	0	0	0	0	0	0	0	0	0	0	0	0	0	0	0	0	0	0
OTU1411	0	0	0	0	0	0	0	0	0	0	0	0	0	6	0	0	9	0	0	0	0	0	0	0	0	27	0	0	0	0	0	0	0	0	0	0	0	0	0	0	0	0	0	0	0	0	0	0	0
OTU1412	0	0	0	0	0	0	0	0	0	0	0	0	0	16	0	27	0	0	0	0	0	0	0	0	0	0	0	0	0	0	0	0	0	0	0	0	0	0	0	0	0	0	0	0	0	0	0	0	0
OTU1413	0	0	0	0	0	0	0	0	0	0	18	0	0	0	0	27	0	0	0	0	0	0	0	23	0	0	0	26	0	20	0	0	0	0	0	0	0	0	0	0	0	0	0	0	0	0	0	0	0
OTU1414	0	0	0	0	0	0	0	0	0	0	22	0	0	23	0	0	0	27	0	0	0	0	0	0	0	0	0	0	0	0	0	0	0	0	0	0	0	0	0	0	0	0	0	0	0	0	0	0	0
OTU1415	0	0	0	0	0	0	0	0	0	0	0	12	0	22	24	15	0	27	0	0	14	0	9	0	8	0	0	0	20	12	0	0	0	0	0	0	0	0	0	0	0	0	0	0	0	0	0	0	0
OTU1416	0	0	0	0	0	0	0	0	0	0	0	20	26	0	18	0	19	27	19	15	0	0	0	0	0	0	0	0	0	0	0	0	0	0	0	0	0	0	0	0	0	0	0	0	0	0	0	0	0
OTU1417	0	0	0	0	0	0	0	0	0	0	14	0	0	0	0	0	0	0	0	0	27	0	0	0	0	0	0	0	0	0	0	14	0	7	0	0	0	0	0	0	0	0	0	0	0	0	0	0	0
OTU1418	0	0	0	0	0	0	0	0	0	0	31	0	0	0	0	0	0	0	0	0	30	0	0	0	0	0	0	0	0	0	0	0	0	0	0	0	0	0	0	0	0	0	0	0	0	0	0	0	0
OTU1419	0	0	0	0	0	0	0	0	0	0	0	0	0	0	14	0	0	0	0	0	27	0	0	0	0	0	5	0	0	0	0	0	0	0	0	0	0	0	0	0	0	0	0	0	0	0	0	0	0
OTU1420	0	0	0	0	0	0	0	0	0	0	0	0	0	0	0	0	0	0	0	0	0	27	0	0	0	13	0	0	0	0	0	0	0	0	0	0	0	0	0	0	0	0	0	0	0	0	0	0	0
OTU1421	0	0	0	0	0	0	0	0	0	0	0	0	0	0	0	44	0	0	0	0	0	27	0	0	0	0	0	0	0	0	0	0	0	0	0	0	0	0	0	0	0	0	0	0	0	0	0	0	0
OTU1422	0	0	0	0	0	0	0	0	0	0	0	0	0	0	0	0	0	0	0	0	0	27	0	4	0	12	0	5	0	0	0	0	0	0	0	0	0	0	0	0	0	0	0	0	0	0	0	0	0
OTU1423	0	0	0	0	0	0	0	0	0	0	0	0	0	0	0	0	0	0	0	0	0	0	3	0	0	0	27	0	0	0	0	0	0	0	0	0	0	0	0	0	0	0	0	0	0	0	0	0	0
OTU1424	0	0	0	0	0	0	0	0	0	0	0	0	0	0	0	0	0	0	0	0	0	0	0	0	0	0	0	0	0	0	0	16	0	0	0	27	0	0	0	0	0	0	0	0	0	0	0	0	0
OTU1425	0	0	0	0	0	0	0	0	0	0	7	0	17	0	0	0	0	0	0	0	0	0	0	17	0	0	0	27	0	0	0	0	0	0	0	0	0	0	0	0	0	0	0	0	0	0	0	0	0
OTU1426	0	0	0	0	0	0	0	0	0	0	0	0	0	0	0	0	17	0	0	0	0	0	0	0	0	0	0	0	0	0	27	0	0	0	0	0	0	0	0	0	0	0	0	0	0	0	0	0	0
OTU1427	0	0	0	0	0	0	0	0	0	0	10	0	0	0	0	0	0	0	0	0	0	4	0	0	0	0	0	0	0	0	0	0	27	0	0	0	0	0	0	0	0	0	0	0	0	0	0	0	0
OTU1428	0	0	0	0	0	0	0	0	0	0	0	26	0	0	25	0	0	0	21	22	0	16	21	0	0	0	0	0	0	0	0	0	0	0	0	0	0	0	0	0	0	0	0	0	0	0	0	0	0
OTU1429	0	0	0	0	0	0	0	0	0	0	0	26	0	26	14	0	0	0	0	0	0	0	0	0	0	0	0	0	0	12	0	0	0	0	0	0	0	0	0	0	0	0	0	0	0	0	0	0	0
OTU1430	0	0	0	0	0	0	0	0	0	0	22	26	0	0	0	12	20	2	11	21	0	14	18	0	10	0	10	0	0	8	0	0	0	0	0	0	0	0	0	0	0	0	0	0	0	0	0	0	0
OTU1431	0	0	0	0	0	0	0	0	0	0	0	18	0	0	0	0	0	0	8	0	0	0	0	0	0	0	0	0	0	0	0	0	0	0	0	0	0	0	0	0	0	0	0	0	0	0	0	0	0
OTU1432	0	0	0	0	0	0	0	0	0	0	0	10	0	16	11	0	13	7	0	0	0	0	0	0	0	0	0	0	0	0	0	0	0	0	0	0	0	0	0	0	0	0	0	0	0	0	0	0	0
OTU1433	0	0	0	0	0	0	0	0	0	0	0	0	26	0	0	0	11	0	0	0	0	0	0	0	0	0	0	0	0	0	0	0	0	0	0	0	0	0	0	0	0	0	0	0	0	0	0	0	0
OTU1434	0	0	0	0	0	0	0	0	0	0	22	20	0	50	9	9	0	7	16	0	0	0	0	0	0	4	0	0	0	0	0	0	0	0	0	0	0	0	0	0	0	0	0	0	0	0	0	0	0
OTU1435	0	0	0	0	0	0	0	0	0	0	7	12	9	26	11	0	11	13	7	19	0	0	0	0	0	0	0	9	0	6	0	0	0	0	0	0	0	0	0	0	0	0	0	0	0	0	0	0	0
OTU1436	0	0	0	0	0	0	0	0	0	0	0	0	23	26	26	0	21	0	0	0	0	0	0	0	0	0	7	0	0	0	0	0	0	0	0	0	0	0	0	0	0	0	0	0	0	0	0	0	0
OTU1437	0	0	0	0	0	0	0	0	0	0	16	0	0	26	0	0	0	12	0	0	0	0	0	11	0	0	0	15	0	0	0	0	0	0	0	0	0	0	0	0	0	0	0	0	0	0	0	0	0
OTU1438	0	0	0	0	0	0	0	0	0	0	6	0	0	19	7	0	0	9	0	0	0	0	0	0	0	0	0	0	0	0	0	0	0	0	0	0	0	0	0	0	0	0	0	0	0	0	0	0	0
OTU1439	0	0	0	0	0	0	0	0	0	0	14	13	0	17	4	0	0	13	9	8	0	0	0	0	0	0	0	0	0	0	0	0	0	0	0	0	0	0	0	0	0	0	0	0	0	0	0	0	0
OTU1440	0	0	0	0	0	0	0	0	0	0	0	0	11	10	16	0	12	0	0	14	0	0	0	0	0	0	0	0	0	0	0	0	0	0	0	0	0	0	0	0	0	0	0	0	0	0	0	0	0
OTU1441	0	0	0	0	0	0	0	0	0	0	26	11	7	0	11	0	10	0	0	0	0	0	0	0	18	0	0	0	0	0	0	0	0	0	0	0	0	0	0	0	0	0	0	0	0	0	0	0	0
OTU1442	0	0	0	0	0	0	0	0	0	0	17	0	0	0	0	8	9	0	0	5	0	0	0	0	12	0	0	0	13	0	0	0	0	0	0	0	0	0	0	0	0	0	0	0	0	0	0	0	0
OTU1443	0	0	0	0	0	0	0	0	0	0	17	0	14	0	0	0	0	0	0	0	0	0	0	0	0	0	0	16	0	9	0	0	0	0	0	0	0	0	0	0	0	0	0	0	0	0	0	0	0
OTU1444	0	0	0	0	0	0	0	0	0	0	0	9	0	0	26	0	0	0	0	0	0	0	0	0	0	0	0	0	0	0	0	0	0	0	0	0	0	0	0	0	0	0	0	0	0	0	0	0	0
OTU1445	0	0	0	0	0	0	0	0	0	0	9	12	0	0	12	6	0	14	0	0	17	0	0	26	0	0	0	19	0	0	0	0	0	0	0	0	0	0	0	0	0	0	0	0	0	0	0	0	0
OTU1446	0	0	0	0	0	0	0	0	0	0	0	0	0	0	3	0	0	0	0	0	12	0	0	26	0	0	0	0	0	0	0	0	0	0	0	0	0	0	0	0	0	0	0	0	0	0	0	0	0
OTU1447	0	0	0	0	0	0	0	0	0	0	0	0	0	0	0	0	0	0	0	0	0	0	0	26	0	0	0	0	0	0	0	0	0	0	0	23	0	0	0	0	0	0	0	0	0	0	0	0	0
OTU1448	0	0	0	0	0	0	0	0	0	0	0	0	0	0	0	0	0	0	0	0	0	0	0	26	0	0	0	0	10	0	0	0	0	0	0	0	0	0	0	0	0	0	0	0	0	0	0	0	0
OTU1449	0	0	0	0	0	0	0	0	0	0	0	0	0	0	0	0	0	0	0	0	0	0	10	26	0	0	0	0	0	0	0	0	0	0	0	0	0	0	0	0	0	0	0	0	0	0	0	0	0
OTU1450	0	0	0	0	0	0	0	0	0	0	0	0	0	0	0	0	0	0	0	0	0	18	0	0	8	10	0	18	0	0	0	0	0	0	0	10	0	0	0	0	0	0	0	0	0	0	0	0	0
OTU1451	0	0	0	0	0	0	0	0	0	0	0	0	0	0	0	24	0	0	0	0	0	0	0	0	0	26	0	0	0	0	0	0	0	0	0	0	0	0	0	0	0	0	0	0	0	0	0	0	0
OTU1452	0	0	0	0	0	0	0	0	0	0	0	0	0	0	0	10	2	0	0	0	0	18	0	0	0	26	0	0	0	0	0	0	0	0	0	0	0	0	0	0	0	0	0	0	0	0	0	0	0
OTU1453	0	0	0	0	0	0	0	0	0	0	0	0	0	0	0	0	0	0	0	0	0	0	0	0	10	26	0	0	0	0	0	0	0	0	0	0	0	0	0	0	0	0	0	0	0	0	0	0	0
OTU1454	0	0	0	0	0	0	0	0	0	0	0	0	0	0	0	21	0	0	0	0	0	0	0	0	5	26	0	0	0	0	0	0	0	0	0	0	0	0	0	0	0	0	0	0	0	0	0	0	0
OTU1455	0	0	0	0	0	0	0	0	0	0	0	0	0	0	0	11	0	0	0	0	0	19	0	0	0	26	0	0	0	0	0	0	0	0	0	0	0	0	0	0	0	0	0	0	0	0	0	0	0
OTU1456	0	0	0	0	0	0	0	0	0	0	0	0	0	0	0	26	0	0	0	0	0	0	0	0	0	0	0	12	17	0	0	0	0	0	0	0	0	0	0	0	0	0	0	0	0	0	0	0	0
OTU1457	0	0	0	0	0	0	0	0	0	0	0	0	0	0	0	26	0	0	0	0	0	13	0	0	0	0	0	0	0	0	0	0	0	0	0	0	0	0	0	0	0	0	0	0	0	0	0	0	0
OTU1458	0	0	0	0	0	0	0	0	0	0	0	0	0	0	0	26	0	0	0	0	0	21	0	0	0	21	0	0	0	0	0	0	0	0	0	0	0	0	0	0	0	0	0	0	0	0	0	0	0
OTU1459	0	0	0	0	0	0	0	0	0	0	0	0	0	0	0	21	26	0	0	0	0	31	0	0	0	0	0	0	0	0	0	0	0	0	0	0	0	0	0	0	0	0	0	0	0	0	0	0	0
OTU1460	0	0	0	0	0	0	0	0	0	0	0	0	0	0	0	0	26	18	0	0	0	0	0	0	0	0	19	19	0	17	0	0	0	0	0	0	0	0	0	0	0	0	0	0	0	0	0	0	0
OTU1461	0	0	0	0	0	0	0	0	0	0	0	0	0	0	0	0	0	0	0	0	0	26	0	0	0	16	0	0	0	0	0	0	0	0	0	0	0	0	0	0	0	0	0	0	0	0	0	0	0
OTU1462	0	0	0	0	0	0	0	0	0	0	0	0	0	0	0	0	15	0	0	0	0	26	0	0	10	23	0	25	0	22	0	0	0	0	0	0	0	0	0	0	0	0	0	0	0	0	0	0	0
OTU1463	0	0	0	0	0	0	0	0	0	0	0	0	0	0	0	0	0	0	0	0	0	26	0	0	0	17	0	0	0	0	0	0	0	0	0	0	0	0	0	0	0	0	0	0	0	0	0	0	0
OTU1464	0	0	0	0	0	0	0	0	0	0	0	0	0	0	0	0	0	0	0	0	0	26	0	0	0	23	0	0	0	0	0	0	0	0	0	0	0	0	0	0	0	0	0	0	0	0	0	0	0
OTU1465	0	0	0	0	0	0	0	0	0	0	0	0	0	0	0	0	0	0	0	0	0	26	0	0	0	6	0	0	0	0	0	0	0	0	0	0	0	0	0	0	0	0	0	0	0	0	0	0	0
OTU1466	0	0	0	0	0	0	0	0	0	0	21	0	0	0	24	0	0	0	0	0	0	0	21	0	17	0	0	26	0	0	0	0	0	0	0	0	0	0	0	0	0	0	0	0	0	0	0	0	0
OTU1467	0	0	0	0	0	0	0	0	0	0	0	0	0	13	9	0	10	6	7	11	0	0	0	0	0	0	10	26	0	13	0	0	0	0	0	0	0	0	0	0	0	0	0	0	0	0	0	0	0
OTU1468	0	0	0	0	0	0	0	0	0	0	0	0	0	0	0	0	0	0	18	0	0	0	0	0	20	0	0	26	0	0	0	0	0	0	0	0	0	0	0	0	0	0	0	0	0	0	0	0	0
OTU1469	0	0	0	0	0	0	0	0	0	0	12	13	0	0	0	0	0	0	0	0	0	0	0	0	0	0	0	15	0	26	0	0	0	0	0	0	0	0	0	0	0	0	0	0	0	0	0	0	0
OTU1470	0	0	0	0	0	0	0	0	0	0	22	0	0	0	18	0	25	10	0	14	19	7	0	0	17	0	21	18	0	47	0	0	0	0	0	0	0	0	0	0	0	0	0	0	0	0	0	0	0
OTU1471	0	0	0	0	0	0	0	0	0	0	0	0	0	37	0	0	20	0	0	11	16	0	0	0	0	0	31	20	5	26	0	0	0	0	0	0	0	0	0	0	0	0	0	0	0	0	0	0	0
OTU1472	0	0	0	0	0	0	0	0	0	0	0	0	0	0	0	0	0	0	0	0	0	0	0	0	0	0	0	21	0	26	0	0	0	0	0	0	0	0	0	0	0	0	0	0	0	0	0	0	0
OTU1473	0	0	0	0	0	0	0	0	0	0	0	0	0	0	0	0	0	8	0	0	0	0	0	0	0	0	0	0	0	0	0	0	0	26	0	0	0	0	0	0	0	0	0	0	0	0	0	0	0
OTU1474	0	0	0	0	0	0	0	0	0	0	0	25	0	0	13	0	10	0	0	0	0	0	0	0	0	0	0	0	0	0	0	0	0	0	0	0	0	0	0	0	0	0	0	0	0	0	0	0	0
OTU1475	0	0	0	0	0	0	0	0	0	0	0	21	0	0	20	0	0	0	14	0	4	0	0	0	8	0	0	0	0	0	0	0	0	0	0	0	0	0	0	0	0	0	0	0	0	0	0	0	0
OTU1476	0	0	0	0	0	0	0	0	0	0	0	11	13	25	0	0	0	23	0	9	0	0	0	6	7	8	0	0	0	0	0	0	0	0	0	0	0	0	0	0	0	0	0	0	0	0	0	0	0
OTU1477	0	0	0	0	0	0	0	0	0	0	0	0	0	25	0	13	0	0	0	12	0	2	0	0	0	2	0	0	0	0	0	0	0	0	0	0	0	0	0	0	0	0	0	0	0	0	0	0	0
OTU1478	0	0	0	0	0	0	0	0	0	0	13	8	9	25	0	0	6	18	15	0	0	0	0	0	0	0	0	8	0	14	0	0	0	0	0	0	0	0	0	0	0	0	0	0	0	0	0	0	0
OTU1479	0	0	0	0	0	0	0	0	0	0	10	0	0	25	0	0	0	0	0	0	0	0	0	0	0	0	0	0	0	0	0	0	0	0	0	0	0	0	0	0	0	0	0	0	0	0	0	0	0
OTU1480	0	0	0	0	0	0	0	0	0	0	25	0	0	0	0	16	0	0	16	21	19	0	0	0	17	0	0	0	19	0	0	0	0	0	0	0	0	0	0	0	0	0	0	0	0	0	0	0	0
OTU1481	0	0	0	0	0	0	0	0	0	0	25	0	0	14	0	0	0	12	0	0	0	0	0	0	0	0	0	19	12	16	0	0	0	0	0	0	0	0	0	0	0	0	0	0	0	0	0	0	0
OTU1482	0	0	0	0	0	0	0	0	0	0	14	0	0	0	25	0	0	0	0	33	0	0	0	0	0	0	0	0	19	0	0	0	0	0	0	0	0	0	0	0	0	0	0	0	0	0	0	0	0
OTU1483	0	0	0	0	0	0	0	0	0	0	10	11	0	11	0	0	0	0	0	0	20	13	17	0	3	0	0	15	0	0	0	0	0	0	0	0	0	0	0	0	0	0	0	0	0	0	0	0	0
OTU1484	0	0	0	0	0	0	0	0	0	0	0	0	0	0	0	0	0	0	0	2	0	0	0	25	0	0	0	0	0	0	0	0	0	0	0	0	0	0	0	0	0	0	0	0	0	0	0	0	0
OTU1485	0	0	0	0	0	0	0	0	0	0	13	0	0	0	0	11	0	0	0	0	18	0	0	25	0	0	0	24	0	0	0	0	0	0	0	0	0	0	0	0	0	0	0	0	0	0	0	0	0
OTU1486	0	0	0	0	0	0	0	0	0	0	0	0	0	0	0	0	0	0	0	0	0	25	0	0	0	25	0	0	0	0	0	0	0	0	0	0	0	0	0	0	0	0	0	0	0	0	0	0	0
OTU1487	0	0	0	0	0	0	0	0	0	0	0	19	0	0	0	0	0	0	0	0	0	0	0	13	0	25	9	18	0	17	0	0	0	0	0	0	0	0	0	0	0	0	0	0	0	0	0	0	0
OTU1488	0	0	0	0	0	0	0	0	0	0	0	0	0	0	0	14	0	0	0	0	0	16	0	0	0	25	0	0	0	0	0	0	0	0	0	0	0	0	0	0	0	0	0	0	0	0	0	0	0
OTU1489	0	0	0	0	0	0	0	0	0	0	0	0	0	0	18	0	0	0	0	0	0	19	0	0	0	25	0	0	0	19	0	0	0	0	0	0	0	0	0	0	0	0	0	0	0	0	0	0	0
OTU1490	0	0	0	0	0	0	11	0	0	0	0	0	0	0	0	0	0	0	0	0	0	0	0	0	5	25	0	0	0	0	0	0	0	0	0	0	0	0	0	0	0	0	0	0	0	0	0	0	0
OTU1491	0	0	0	0	0	0	0	0	0	0	0	0	0	9	0	25	0	14	0	0	0	0	0	0	0	0	0	0	0	0	0	0	0	0	0	0	0	0	0	0	0	0	0	0	0	0	0	0	0
OTU1492	0	0	0	0	0	0	0	0	0	0	0	0	0	11	0	25	11	7	0	0	0	13	0	12	0	0	0	8	0	0	0	0	0	0	0	0	0	0	0	0	0	0	0	0	0	0	0	0	0
OTU1493	0	0	0	0	0	0	0	0	0	0	0	0	16	0	13	0	25	0	0	0	0	0	0	6	0	0	0	0	0	0	0	0	0	0	0	0	0	0	0	0	0	0	0	0	0	0	0	0	0
OTU1494	0	0	0	0	0	0	0	0	0	0	0	0	0	0	0	0	10	0	8	0	3	0	0	0	0	0	0	15	0	7	0	0	0	0	0	0	0	0	0	0	0	0	0	0	0	0	0	0	0
OTU1495	0	0	0	0	0	0	0	0	0	0	0	0	18	18	10	10	7	25	0	11	0	0	10	0	15	0	0	0	0	10	0	0	0	0	0	0	0	0	0	0	0	0	0	0	0	0	0	0	0
OTU1496	0	0	0	0	0	0	0	0	0	0	0	0	0	0	0	0	0	0	25	0	0	0	0	0	0	0	0	0	15	0	0	0	0	0	0	0	0	0	0	0	0	0	0	0	0	0	0	0	0
OTU1497	0	0	0	0	0	0	0	0	0	0	0	0	0	0	0	0	0	0	0	0	25	0	0	0	0	0	0	0	0	11	0	0	0	0	0	0	0	0	0	0	0	0	0	0	0	0	0	0	0
OTU1498	0	0	0	0	0	0	0	0	0	0	0	0	0	0	0	0	0	0	0	0	25	0	0	0	0	0	18	0	0	0	11	0	0	0	0	0	0	0	0	0	0	0	0	0	0	0	0	0	0
OTU1499	0	0	0	0	0	0	0	0	0	0	0	9	0	0	0	0	0	0	0	0	0	25	0	0	0	0	0	0	0	0	0	0	0	0	0	0	0	0	0	0	0	0	0	0	0	0	0	0	0
OTU1500	0	0	0	0	0	0	0	0	0	0	0	0	0	0	0	0	0	20	0	0	0	0	0	0	0	0	25	0	0	16	0	0	0	0	0	0	0	0	0	0	0	0	0	0	0	0	0	0	0
OTU1501	0	0	0	0	0	0	0	0	0	0	0	0	0	0	0	0	0	0	9	0	0	0	0	0	0	0	0	25	2	0	0	0	0	0	0	0	0	0	0	0	0	0	0	0	0	0	0	0	0
OTU1502	0	0	0	0	0	0	0	0	0	0	17	0	0	0	0	0	0	0	0	0	18	0	9	12	9	0	0	25	6	0	11	0	0	0	0	0	0	0	0	0	0	0	0	0	0	0	0	0	0
OTU1503	0	0	0	0	0	0	0	0	0	0	0	0	0	0	0	0	0	0	0	0	0	0	0	0	0	0	0	6	0	25	0	0	0	0	0	0	0	0	0	0	0	0	0	0	0	0	0	0	0
OTU1504	0	0	0	0	0	0	0	0	0	0	0	0	0	0	0	7	13	0	0	11	0	0	12	0	0	0	0	0	0	25	0	0	0	0	0	0	0	0	0	0	0	0	0	0	0	0	0	0	0
OTU1505	0	0	0	0	0	0	0	0	0	0	0	0	0	0	0	0	0	0	0	0	0	0	0	2	0	0	0	0	0	0	0	25	0	0	0	0	0	0	22	0	0	0	0	0	0	0	0	0	0
OTU1506	0	0	0	0	0	0	0	0	0	0	0	0	0	0	3	0	0	0	0	0	0	0	0	0	0	0	0	0	0	0	0	0	35	0	0	0	0	0	0	0	0	0	0	0	0	0	0	0	0
OTU1507	0	0	0	0	0	0	0	5	0	0	0	0	0	0	0	0	0	0	0	0	0	0	0	0	0	0	0	0	0	0	0	0	0	0	0	0	0	0	0	0	0	0	6	0	0	0	0	0	0
OTU1508	0	0	0	0	0	0	0	0	0	0	0	0	0	0	0	0	0	0	0	0	0	0	0	0	0	0	0	0	0	0	0	0	0	0	0	0	0	0	0	0	0	0	0	0	0	25	0	0	0
OTU1509	0	0	0	0	0	0	0	0	0	0	0	24	0	0	0	21	23	0	0	0	0	16	0	0	0	0	0	0	0	0	0	0	0	0	0	0	0	0	0	0	0	0	0	0	0	0	0	0	0
OTU1510	0	0	0	0	0	0	0	0	0	0	12	0	24	0	7	0	16	0	0	0	0	0	5	0	0	0	0	0	0	0	0	0	0	0	0	0	0	0	0	0	0	0	0	0	0	0	0	0	0
OTU1511	0	0	0	0	0	0	0	0	0	0	0	0	0	24	0	16	0	5	0	0	0	0	0	0	0	0	0	0	0	0	0	0	0	0	0	0	0	0	0	0	0	0	0	0	0	0	0	0	0
OTU1512	0	0	0	0	0	0	0	0	0	0	0	15	0	24	0	0	13	11	8	8	0	0	6	0	0	0	0	0	0	0	0	0	0	0	0	0	0	0	0	0	0	0	0	0	0	0	0	0	0
OTU1513	0	0	0	0	0	0	0	0	0	0	14	0	17	24	14	0	0	18	11	0	0	0	0	0	0	0	0	0	0	0	0	0	0	0	0	0	0	0	0	0	0	0	0	0	0	0	0	0	0
OTU1514	0	0	0	0	0	0	0	0	0	0	24	13	14	14	22	20	0	8	4	0	5	20	8	0	0	0	11	0	0	0	0	0	0	0	0	0	0	0	0	0	0	0	0	0	0	0	0	0	0
OTU1515	0	0	0	0	0	0	0	0	0	0	24	0	11	15	23	20	0	0	0	10	0	0	0	0	0	0	0	0	0	0	0	0	0	0	0	0	0	0	0	0	0	0	0	0	0	0	0	0	0
OTU1516	0	0	0	0	0	0	0	0	0	0	24	0	0	0	0	0	0	0	11	12	0	0	0	0	9	0	0	10	0	11	0	0	0	0	0	0	0	0	0	0	0	0	0	0	0	0	0	0	0
OTU1517	0	0	0	0	0	0	0	0	0	0	24	22	0	0	0	0	0	0	22	0	0	0	0	0	0	0	0	0	0	0	0	0	0	0	0	0	0	0	0	0	0	0	0	0	0	0	0	0	0
OTU1518	0	0	0	0	0	0	0	0	0	0	10	0	0	0	4	0	0	0	10	5	10	0	0	0	0	0	7	0	14	0	0	0	0	0	0	0	0	0	0	0	0	0	0	0	0	0	0	0	0
OTU1519	0	0	0	0	0	0	0	0	0	0	8	0	0	0	0	16	6	0	0	0	0	0	0	0	0	0	0	0	0	0	0	0	0	0	0	0	0	0	0	0	0	0	0	0	0	0	0	0	0
OTU1520	0	0	0	0	0	0	0	0	0	0	0	0	0	0	24	0	0	0	0	9	0	0	0	0	17	0	0	0	0	0	0	0	0	0	0	0	0	0	0	0	0	0	0	0	0	0	0	0	0
OTU1521	0	0	0	0	0	0	0	0	0	0	0	21	10	0	24	16	22	0	11	0	0	0	0	0	0	0	0	0	0	0	0	0	0	0	0	0	0	0	0	0	0	0	0	0	0	0	0	0	0
OTU1522	0	0	0	0	0	0	0	0	0	0	0	0	0	0	0	0	0	0	0	0	0	0	0	24	0	4	0	0	0	0	0	0	0	0	0	0	0	0	0	0	0	0	0	0	0	0	0	0	0
OTU1523	0	0	0	0	0	0	0	0	0	0	0	0	0	0	13	0	5	0	8	0	30	22	0	30	6	5	14	18	11	10	0	0	0	0	0	0	0	0	0	0	0	0	0	0	0	0	0	0	0
OTU1524	0	0	0	0	0	0	0	0	0	0	2	0	0	0	0	0	24	0	0	20	0	0	0	0	0	0	0	0	0	0	0	0	0	0	0	0	0	0	0	0	0	0	0	0	0	0	0	0	0
OTU1525	0	0	0	0	0	0	0	0	0	0	0	0	0	0	0	0	24	0	0	17	0	0	0	0	0	0	0	0	0	0	0	0	0	0	0	0	0	0	0	0	0	0	0	0	0	0	0	0	0
OTU1526	0	0	0	0	0	0	0	0	0	0	22	17	13	0	13	0	24	13	0	18	0	0	5	0	0	0	0	0	0	0	0	0	0	0	0	0	0	0	0	0	0	0	0	0	0	0	0	0	0
OTU1527	0	0	0	0	0	0	0	0	0	0	11	0	9	0	21	0	24	0	0	0	0	0	0	0	0	0	0	0	0	13	0	0	0	0	0	0	0	0	0	0	0	0	0	0	0	0	0	0	0
OTU1528	0	0	0	0	0	0	0	0	0	0	17	0	0	16	0	0	0	0	24	0	0	0	0	0	0	0	0	0	0	0	0	0	0	0	0	0	0	0	0	0	0	0	0	0	0	0	0	0	0
OTU1529	0	0	0	0	0	0	0	0	0	0	0	0	10	0	18	9	0	0	24	0	0	0	0	0	0	0	0	0	0	0	0	0	0	0	0	0	0	0	0	0	0	0	0	0	0	0	0	0	0
OTU1530	0	0	0	0	0	0	0	0	0	0	3	0	0	0	0	0	0	0	24	0	0	0	0	0	0	0	0	0	0	0	0	0	0	0	0	0	0	0	0	0	0	0	0	0	0	0	0	0	0
OTU1531	0	0	0	0	0	0	0	0	0	0	0	0	0	0	0	0	19	0	8	0	0	0	16	0	0	0	0	0	0	0	0	0	0	0	0	0	0	0	0	0	0	0	0	0	0	0	0	0	0
OTU1532	0	0	0	0	0	0	0	0	0	0	0	0	0	21	0	0	0	0	0	24	0	0	0	0	0	0	0	0	0	0	0	0	0	0	0	0	0	0	0	0	0	0	0	0	0	0	0	0	0
OTU1533	0	0	0	0	0	0	0	0	0	0	0	0	0	0	0	17	0	0	0	0	24	0	0	0	0	0	0	0	0	0	0	0	0	0	0	0	0	0	0	0	0	0	0	0	0	0	0	0	0
OTU1534	0	0	0	0	0	0	0	0	0	0	0	0	0	0	0	9	0	0	0	0	0	24	0	0	0	12	0	0	0	0	0	0	0	0	0	0	0	0	0	0	0	0	0	0	0	0	0	0	0
OTU1535	0	0	0	0	0	0	0	0	0	0	0	11	10	0	6	0	0	0	0	0	9	24	0	0	0	0	5	0	6	0	0	0	0	0	0	0	0	0	0	0	0	0	0	0	0	0	0	0	0
OTU1536	0	0	0	0	0	0	0	0	0	0	0	0	0	0	0	11	0	0	0	0	0	24	0	0	0	19	0	0	0	0	0	0	0	0	0	0	0	0	0	0	0	0	0	0	0	0	0	0	0
OTU1537	0	0	0	0	0	0	0	0	0	0	0	2	0	0	0	0	3	0	0	0	4	46	24	0	0	14	0	19	0	0	0	0	0	0	0	0	0	0	0	0	0	0	0	0	0	0	0	0	0
OTU1538	0	0	0	0	0	0	0	0	0	0	0	0	0	5	0	0	0	0	0	0	0	24	0	0	0	13	0	0	0	0	0	0	0	0	0	0	0	0	0	0	0	0	0	0	0	0	0	0	0
OTU1539	0	0	0	0	0	0	0	0	0	0	0	0	0	5	0	6	0	0	0	0	0	24	0	0	0	14	0	0	0	0	0	0	0	0	0	0	0	0	0	0	0	0	0	0	0	0	0	0	0
OTU1540	0	0	0	0	0	0	0	0	0	0	0	0	0	0	0	0	0	0	0	0	0	24	0	0	0	23	0	0	0	0	0	0	0	0	0	0	0	0	0	0	0	0	0	0	0	0	0	0	0
OTU1541	0	0	0	0	0	0	0	0	0	0	19	0	0	0	0	23	0	20	0	0	19	0	0	0	0	21	24	20	0	0	0	0	0	0	0	0	0	0	0	0	0	0	0	0	0	0	0	0	0
OTU1542	0	0	0	0	0	0	0	0	0	0	0	0	0	0	0	0	0	0	0	0	0	0	0	0	0	0	0	0	0	0	15	0	0	18	0	0	24	0	0	0	0	0	0	0	0	0	0	0	0
OTU1543	0	0	0	0	0	0	0	0	0	0	0	0	0	0	0	0	0	0	0	0	0	0	0	0	0	0	0	24	0	8	0	0	0	0	0	0	0	0	0	0	0	0	0	0	0	0	0	0	0
OTU1544	0	0	0	0	0	0	0	0	0	0	0	0	0	0	10	0	0	0	0	0	0	0	0	0	11	0	17	24	0	0	0	0	0	0	0	0	0	0	0	0	0	0	0	0	0	0	0	0	0
OTU1545	0	0	0	0	0	0	0	0	0	0	0	0	0	0	0	0	0	0	6	0	13	0	0	0	13	0	16	24	17	19	0	0	0	0	0	0	0	0	0	0	0	0	0	0	0	0	0	0	0
OTU1546	0	0	0	0	0	0	0	0	0	0	0	18	0	0	0	0	13	17	0	0	0	17	0	0	0	0	0	24	0	23	0	0	0	0	0	0	0	0	0	0	0	0	0	0	0	0	0	0	0
OTU1547	0	0	0	0	0	0	0	0	0	0	0	0	0	0	0	0	17	0	0	0	20	0	13	0	0	0	0	24	0	0	0	0	0	0	0	0	0	0	0	0	0	0	0	0	0	0	0	0	0
OTU1548	0	0	0	0	0	0	0	0	0	0	0	12	0	0	10	0	13	0	10	0	0	6	0	0	0	0	10	0	0	24	0	0	0	0	0	0	0	0	0	0	0	0	0	0	0	0	0	0	0
OTU1549	0	0	0	0	0	0	0	0	0	0	0	0	0	0	0	0	0	0	0	0	0	0	0	0	0	0	0	12	0	24	0	0	0	0	0	0	0	0	0	0	0	0	0	0	0	0	0	0	0
OTU1550	0	0	0	0	0	0	0	0	0	0	12	0	8	0	0	0	0	0	0	2	0	0	0	0	0	0	0	0	0	24	0	0	0	0	0	0	0	0	0	0	0	0	0	0	0	0	0	0	0
OTU1551	0	0	0	0	0	0	0	0	0	0	0	0	0	0	0	7	0	0	0	0	0	0	0	4	0	5	0	0	0	0	24	0	0	0	0	0	0	0	0	0	0	0	0	0	0	0	0	0	0
OTU1552	0	0	0	0	0	0	0	0	0	0	0	0	10	0	0	0	0	0	0	0	15	0	0	0	0	0	0	21	0	0	0	24	0	0	0	0	41	0	0	0	0	0	0	0	0	0	0	0	0
OTU1553	0	0	0	0	0	0	0	0	0	0	21	23	0	0	0	0	0	20	0	0	0	0	0	0	0	15	9	0	19	0	0	0	0	0	0	0	0	0	0	0	0	0	0	0	0	0	0	0	0
OTU1554	0	0	0	0	0	0	0	0	0	0	14	23	0	0	13	16	0	0	12	11	0	0	0	0	0	0	0	0	0	0	0	0	0	0	0	0	0	0	0	0	0	0	0	0	0	0	0	0	0
OTU1555	0	0	0	0	0	0	0	0	0	0	0	23	0	17	0	0	0	10	0	0	0	0	7	0	0	0	0	0	0	18	0	0	0	0	0	0	0	0	0	0	0	0	0	0	0	0	0	0	0
OTU1556	0	0	0	0	0	0	0	0	0	0	0	23	0	0	9	0	0	0	16	0	9	0	0	5	0	0	0	0	0	0	0	0	0	0	0	0	0	0	0	0	0	0	0	0	0	0	0	0	0
OTU1557	0	0	0	0	0	0	0	0	0	0	0	0	23	0	0	0	0	0	0	0	21	0	0	0	0	0	0	0	0	0	0	0	0	0	0	0	0	0	0	0	0	0	0	0	0	0	0	0	0
OTU1558	0	0	0	0	0	0	0	0	0	0	0	0	23	7	0	0	0	0	0	0	0	0	0	0	0	0	0	0	0	0	0	0	0	0	0	0	0	0	0	0	0	0	0	0	0	0	0	0	0
OTU1559	0	0	0	0	0	0	0	0	0	0	0	0	23	0	0	0	0	0	0	0	0	0	0	0	0	0	0	0	21	0	0	0	0	0	0	0	0	0	0	0	0	0	0	0	0	0	0	0	0
OTU1560	0	0	0	0	0	0	0	0	0	0	0	9	23	0	0	0	0	0	0	18	0	0	0	0	0	0	0	0	0	0	0	0	0	0	0	0	0	0	0	0	0	0	0	0	0	0	0	0	0
OTU1561	0	0	0	0	0	0	0	0	0	0	0	29	23	0	11	20	0	17	10	11	19	0	14	19	0	0	0	0	23	15	0	0	0	0	0	0	0	0	0	0	0	0	0	0	0	0	0	0	0
OTU1562	0	0	0	0	0	0	0	0	0	0	0	0	23	0	23	9	0	22	17	0	0	0	0	0	0	0	0	0	0	0	0	0	0	0	0	0	0	0	0	0	0	0	0	0	0	0	0	0	0
OTU1563	0	0	0	0	0	0	0	0	0	0	0	0	23	0	9	5	0	15	0	0	0	0	0	0	0	0	0	0	0	4	0	0	0	0	0	0	0	0	0	0	0	0	0	0	0	0	0	0	0
OTU1564	0	0	0	0	0	0	0	0	0	0	0	0	23	6	0	0	14	0	0	0	18	0	10	8	0	0	9	0	0	13	0	0	0	0	0	0	0	0	0	0	0	0	0	0	0	0	0	0	0
OTU1565	0	0	0	0	0	0	0	0	0	0	14	9	11	0	13	0	0	0	3	0	14	0	0	0	18	0	8	15	12	18	0	0	0	0	0	0	0	0	0	0	0	0	0	0	0	0	0	0	0
OTU1566	0	0	0	0	0	0	0	0	0	0	0	17	0	23	0	0	0	0	7	0	0	0	0	0	0	0	0	0	0	0	0	0	0	0	0	0	0	0	0	0	0	0	0	0	0	0	0	0	0
OTU1567	0	0	0	0	0	0	0	0	0	0	0	0	0	23	0	0	0	22	0	0	0	0	0	11	0	0	0	0	0	0	0	0	0	0	0	0	0	0	0	0	0	0	0	0	0	0	0	0	0
OTU1568	0	0	0	0	0	0	0	0	0	0	12	18	7	12	7	13	0	11	10	0	0	18	0	5	0	15	0	5	8	9	0	0	0	0	0	0	0	0	0	0	0	0	0	0	0	0	0	0	0
OTU1569	0	0	0	0	0	0	0	0	0	0	23	0	0	0	0	0	0	0	0	16	0	0	0	20	0	0	0	0	0	0	0	0	0	0	0	0	0	0	0	0	0	0	0	0	0	0	0	0	0
OTU1570	0	0	0	0	0	0	0	0	0	0	0	0	0	0	23	0	0	0	0	0	18	0	0	0	0	0	0	0	0	0	0	0	0	0	0	0	0	0	0	0	0	0	0	0	0	0	0	0	0
OTU1571	0	0	0	0	0	0	0	0	0	0	0	0	0	16	23	0	11	0	0	0	0	0	0	0	0	0	0	0	0	0	0	0	0	0	0	0	0	0	0	0	0	0	0	0	0	0	0	0	0
OTU1572	0	0	0	0	0	0	0	0	0	0	0	0	0	0	13	10	0	0	0	0	0	0	0	0	2	0	0	7	0	0	0	0	0	0	0	0	0	0	0	0	0	0	0	0	0	0	0	0	0
OTU1573	0	0	0	0	0	0	0	0	0	0	0	0	0	0	0	0	0	0	0	0	17	6	0	23	0	0	13	16	13	0	0	0	0	0	0	0	0	0	0	0	0	0	0	0	0	0	0	0	0
OTU1574	0	0	0	0	0	0	0	0	0	0	0	0	0	0	0	0	0	0	0	0	0	0	0	23	6	0	0	0	0	0	0	0	0	0	0	0	0	0	0	0	0	0	0	0	0	0	0	0	0
OTU1575	0	0	0	0	0	0	0	0	0	0	0	12	0	0	0	0	0	0	0	0	0	0	0	0	23	0	0	0	0	0	0	0	0	0	0	0	0	0	0	0	0	0	0	0	0	0	0	0	0
OTU1576	0	0	0	0	0	0	0	0	0	0	0	0	0	0	0	0	0	0	0	0	0	16	0	0	0	23	0	0	0	0	0	0	0	0	0	0	0	0	0	0	0	0	0	0	0	0	0	0	0
OTU1577	0	0	0	0	0	0	0	0	0	0	0	12	0	0	0	23	0	0	0	0	0	0	0	0	0	0	0	0	0	0	0	0	0	0	0	0	0	0	0	0	0	0	0	0	0	0	0	0	0
OTU1578	0	0	0	0	0	0	0	0	0	0	0	0	0	0	0	23	0	0	0	0	0	0	0	0	0	5	0	0	0	0	0	0	0	0	0	0	0	0	0	0	0	0	0	0	0	0	0	0	0
OTU1579	0	0	0	0	0	0	0	0	0	0	0	13	0	12	0	8	0	0	0	3	0	0	0	16	6	17	0	0	15	0	0	0	0	0	0	0	0	0	0	0	0	0	0	0	0	0	0	0	0
OTU1580	0	0	0	0	0	0	0	0	0	0	0	0	0	0	0	11	0	23	0	0	0	0	0	0	0	0	0	0	0	0	0	0	0	0	0	0	0	0	0	0	0	0	0	0	0	0	0	0	0
OTU1581	0	0	0	0	0	0	0	0	0	0	0	17	5	0	0	0	0	23	0	0	0	0	0	0	0	0	0	5	0	6	0	0	0	0	0	0	0	0	0	0	0	0	0	0	0	0	0	0	0
OTU1582	0	0	0	0	0	0	0	0	0	0	0	0	0	0	0	0	8	0	0	0	23	0	0	0	6	0	0	0	0	0	27	0	0	0	0	0	0	0	0	0	0	0	0	0	0	0	0	0	0
OTU1583	0	0	0	0	0	0	0	0	0	0	0	16	0	11	0	0	0	0	0	0	23	0	9	0	0	0	0	0	0	0	0	0	0	0	0	0	0	0	0	0	0	0	0	0	0	0	0	0	0
OTU1584	0	0	0	0	0	0	0	0	0	0	16	0	0	0	0	0	0	0	0	0	23	0	21	0	14	9	0	20	0	19	0	0	0	0	0	0	0	0	0	0	0	0	0	0	0	0	0	0	0
OTU1585	0	0	0	0	0	0	0	0	0	0	0	0	0	0	0	0	11	0	0	0	14	0	0	0	0	0	0	0	0	9	0	0	0	0	0	0	0	0	0	0	0	0	0	0	0	0	0	0	0
OTU1586	0	0	0	0	0	0	0	0	0	0	0	0	0	0	0	7	0	0	0	0	0	23	0	0	0	21	0	0	0	0	0	0	0	0	0	0	0	0	0	0	0	0	0	0	0	0	0	0	0
OTU1587	0	0	0	0	0	0	0	0	0	0	0	0	0	0	0	0	0	0	0	0	0	25	0	0	0	0	15	0	0	15	0	0	0	0	0	0	0	0	0	0	0	0	0	0	0	0	0	0	0
OTU1588	0	0	0	0	0	0	0	0	0	0	0	0	0	0	0	14	0	0	0	0	0	23	0	0	0	0	0	0	0	0	0	0	0	0	0	0	0	0	0	0	0	0	0	0	0	0	0	0	0
OTU1589	0	0	0	0	0	0	0	0	0	0	0	0	10	0	10	0	7	0	0	7	0	0	23	0	0	0	0	14	11	21	0	0	0	0	0	0	0	0	0	0	0	0	0	0	0	0	0	0	0
OTU1590	0	0	0	0	0	0	0	0	0	0	8	0	0	0	0	0	10	13	0	0	12	0	23	0	0	0	0	0	0	0	0	0	0	0	0	0	0	0	0	0	0	0	0	0	0	0	0	0	0
OTU1591	0	0	0	0	0	0	0	0	0	0	20	0	0	0	0	0	0	0	0	0	11	0	0	0	0	0	0	23	10	0	0	0	0	0	0	0	0	0	0	0	0	0	0	0	0	0	0	0	0
OTU1592	0	0	0	0	0	0	0	0	0	0	0	0	0	0	0	0	0	0	0	0	11	0	0	15	0	0	10	23	20	0	0	0	0	0	0	0	0	0	0	0	0	0	0	0	0	0	0	0	0
OTU1593	0	0	0	0	0	0	0	0	0	0	11	0	0	0	0	0	0	0	0	0	11	0	8	13	0	0	6	10	23	0	0	0	0	0	0	0	0	0	0	0	0	0	0	0	0	0	0	0	0
OTU1594	0	0	0	0	0	0	0	0	0	0	13	0	0	0	0	0	0	0	6	0	0	0	0	0	0	0	0	0	0	23	0	0	0	0	0	0	0	0	0	0	0	0	0	0	0	0	0	0	0
OTU1595	0	0	0	0	0	0	0	0	0	0	0	0	0	0	0	0	0	0	0	0	0	0	0	0	0	0	0	0	0	0	10	23	0	0	0	19	0	0	0	0	0	0	0	0	0	0	0	0	0
OTU1596	0	0	0	0	0	0	8	0	0	0	0	0	0	0	0	0	0	0	0	0	0	0	0	0	0	0	0	0	0	0	0	0	0	0	0	0	0	0	0	0	0	0	0	0	0	0	0	23	21
OTU1597	0	0	0	0	0	0	0	0	0	0	0	0	0	0	0	0	0	0	0	0	0	0	0	16	0	0	0	0	0	0	0	0	0	0	0	0	0	0	0	0	0	0	0	0	0	0	0	0	0
OTU1598	0	0	0	0	22	0	0	0	0	11	0	0	0	0	0	0	0	0	0	0	0	0	0	0	0	0	0	0	0	0	0	0	0	0	0	0	0	0	0	0	0	0	0	0	0	7	0	0	0
OTU1599	0	0	0	0	0	0	0	0	0	0	0	22	0	0	0	19	0	0	0	8	0	0	0	0	0	0	0	0	0	0	0	0	0	0	0	0	0	0	0	0	0	0	0	0	0	0	0	0	0
OTU1600	0	0	0	0	0	0	0	0	0	0	0	22	0	0	0	21	18	0	0	0	0	0	0	0	0	0	0	0	0	0	0	0	0	0	0	0	0	0	0	0	0	0	0	0	0	0	0	0	0
OTU1601	0	0	0	0	0	0	0	0	0	0	0	22	0	11	0	0	0	9	0	11	0	0	0	0	0	0	0	0	0	0	0	0	0	0	0	0	0	0	0	0	0	0	0	0	0	0	0	0	0
OTU1602	0	0	0	0	0	0	0	0	0	0	0	0	7	0	7	0	0	0	8	0	0	38	0	5	5	29	7	0	13	0	0	0	0	0	0	0	0	0	0	0	0	0	0	0	0	0	0	0	0
OTU1603	0	0	0	0	0	0	0	0	0	0	11	10	0	22	15	15	11	20	0	0	0	0	0	0	0	0	3	0	0	0	0	0	0	0	0	0	0	0	0	0	0	0	0	0	0	0	0	0	0
OTU1604	0	0	0	0	0	0	0	0	0	0	20	0	0	22	0	0	0	0	0	0	0	0	0	0	0	0	0	0	0	0	0	0	0	0	0	0	0	0	0	0	0	0	0	0	0	0	0	0	0
OTU1605	0	0	0	0	0	0	0	0	0	0	0	0	0	22	0	0	0	0	0	0	0	0	0	0	8	0	0	0	0	0	0	0	0	0	0	0	0	0	0	0	0	0	0	0	0	0	0	0	0
OTU1606	0	0	0	0	0	0	0	0	0	0	0	0	0	22	0	0	0	0	15	0	0	0	0	0	0	0	0	0	0	0	0	0	0	0	0	0	0	0	0	0	0	0	0	0	0	0	0	0	0
OTU1607	0	0	0	0	0	0	0	0	0	0	5	7	0	17	0	0	0	0	0	0	0	0	0	0	0	0	0	0	0	0	0	0	0	0	0	0	0	0	0	0	0	0	0	0	0	0	0	0	0
OTU1608	0	0	0	0	0	0	0	0	0	0	12	19	0	15	7	0	15	4	6	0	0	0	0	0	0	0	0	0	0	0	0	0	0	0	0	0	0	0	0	0	0	0	0	0	0	0	0	0	0
OTU1609	0	0	0	0	0	0	0	0	0	0	18	0	6	19	20	0	14	13	0	0	0	0	8	0	6	0	0	0	0	0	0	0	0	0	0	0	0	0	0	0	0	0	0	0	0	0	0	0	0
OTU1610	0	0	0	0	0	0	0	0	0	0	22	0	0	0	0	0	0	21	0	0	0	0	0	0	19	0	0	0	0	0	0	0	0	0	0	0	0	0	0	0	0	0	0	0	0	0	0	0	0
OTU1611	0	0	0	0	0	0	0	0	0	0	22	0	19	0	0	0	0	0	0	0	17	0	0	0	0	0	0	0	0	0	0	9	0	0	0	0	0	0	0	0	0	0	0	0	0	0	0	0	0
OTU1612	0	0	0	0	0	0	0	0	0	0	22	0	0	0	11	0	0	0	16	0	0	0	0	0	0	0	0	0	1	0	0	0	0	0	0	0	0	0	0	0	0	0	0	0	0	0	0	0	0
OTU1613	0	0	0	0	0	0	0	0	0	0	0	0	0	0	22	0	0	0	19	22	14	0	0	0	0	0	0	0	0	0	0	0	0	0	0	0	0	0	0	0	0	0	0	0	0	0	0	0	0
OTU1614	0	0	0	0	0	0	0	0	0	0	0	0	13	8	22	0	17	0	0	8	0	0	0	0	0	0	0	0	0	0	0	0	0	0	0	0	0	0	0	0	0	0	0	0	0	0	0	0	0
OTU1615	0	0	0	0	0	0	0	0	0	0	20	0	6	7	13	0	0	0	0	0	0	0	0	0	0	0	9	21	0	22	0	0	0	0	0	0	0	0	0	0	0	0	0	0	0	0	0	0	0
OTU1616	0	0	0	0	0	0	0	0	0	0	21	0	0	0	0	0	0	0	0	0	17	0	0	22	0	0	0	8	0	0	0	0	0	0	0	0	0	0	0	0	0	0	0	0	0	0	0	0	0
OTU1617	0	0	0	0	0	0	0	0	0	0	0	0	0	0	5	0	0	0	0	0	0	0	0	0	0	22	0	0	0	0	0	0	0	0	0	0	0	0	0	0	0	0	0	0	0	0	0	0	0
OTU1618	0	0	0	0	0	0	0	0	0	0	0	0	0	13	0	11	0	0	0	0	0	0	0	9	5	22	0	0	0	0	0	0	0	0	0	0	0	0	0	0	0	0	0	0	0	0	0	0	0
OTU1619	0	0	0	0	0	0	0	0	0	0	0	13	0	17	0	22	7	0	0	0	0	0	0	0	0	0	0	0	0	5	0	0	0	0	0	0	0	0	0	0	0	0	0	0	0	0	0	0	0
OTU1620	0	0	0	0	0	0	0	0	0	0	0	0	0	0	0	22	0	0	0	0	0	7	0	0	0	7	0	0	0	0	0	0	0	0	0	0	0	0	0	0	0	0	0	0	0	0	0	0	0
OTU1621	0	0	0	0	0	0	0	0	0	0	0	0	0	0	0	22	0	10	0	9	0	4	6	0	0	0	0	0	0	0	0	0	0	0	0	0	0	0	0	0	0	0	0	0	0	0	0	0	0
OTU1622	0	0	0	0	0	0	0	0	0	0	0	19	8	0	7	22	0	22	14	9	12	0	9	0	9	0	0	8	0	0	0	0	0	0	0	0	0	0	0	0	0	0	0	0	0	0	0	0	0
OTU1623	0	0	0	0	0	0	0	0	0	0	0	0	20	0	0	0	0	22	0	19	0	18	0	0	0	8	0	0	0	0	0	0	0	0	0	0	0	0	0	0	0	0	0	0	0	0	0	0	0
OTU1624	0	0	0	0	0	0	0	0	0	0	0	3	3	0	0	16	0	3	0	0	0	22	0	0	0	17	0	0	0	6	0	0	0	0	0	0	0	0	0	0	0	0	0	0	0	0	0	0	0
OTU1625	0	0	0	0	0	0	0	0	0	0	0	0	0	0	0	14	0	0	0	0	0	22	0	0	0	0	0	0	0	0	0	0	0	0	0	0	0	0	0	0	0	0	0	0	0	0	0	0	0
OTU1626	0	0	0	0	0	0	0	0	0	0	0	0	0	0	0	8	0	0	0	0	3	22	0	0	0	17	0	0	0	0	0	0	0	0	0	0	0	0	0	0	0	0	0	0	0	0	0	0	0
OTU1627	0	0	0	0	0	0	0	0	0	0	0	0	0	0	6	10	0	0	4	0	0	11	10	6	0	0	0	22	0	0	0	0	0	0	0	0	0	0	0	0	0	0	0	0	0	0	0	0	0
OTU1628	0	0	0	0	0	0	0	0	0	0	6	0	0	0	0	0	0	0	0	0	17	7	15	0	0	0	12	22	0	0	0	0	0	0	0	0	0	0	0	0	0	0	0	0	0	0	0	0	0
OTU1629	0	0	0	0	0	0	0	0	0	0	7	0	0	8	13	0	0	0	19	0	0	0	0	0	0	0	0	22	0	0	0	0	0	0	0	0	0	0	0	0	0	0	0	0	0	0	0	0	0
OTU1630	0	0	0	0	0	0	0	0	0	0	0	0	0	0	0	0	0	0	0	0	0	0	0	0	0	0	0	0	0	0	0	22	0	0	0	0	0	0	0	9	0	0	0	0	0	0	0	0	0
OTU1631	0	0	0	3	0	0	0	0	0	0	0	0	0	0	0	0	0	0	0	0	0	0	0	0	0	0	0	0	0	0	0	0	0	0	0	0	0	0	0	0	0	0	0	22	0	0	0	0	0
OTU1632	0	0	0	10	0	0	0	0	0	0	0	0	0	0	0	0	0	0	0	0	0	0	0	0	0	0	0	0	0	0	0	0	0	0	0	0	0	0	0	0	0	0	0	0	0	0	0	0	0
OTU1633	0	0	0	0	0	0	0	0	7	0	0	0	0	0	0	0	0	0	0	0	0	0	0	0	0	0	0	0	0	0	0	0	0	0	0	0	0	0	0	0	0	0	0	0	0	0	0	0	0
OTU1634	0	0	0	0	0	0	21	0	0	0	0	0	0	0	0	0	0	0	0	0	0	0	0	0	0	0	0	0	0	0	0	0	0	0	0	0	0	0	0	0	0	0	0	0	0	0	0	0	0
OTU1635	0	0	0	0	0	0	0	0	0	0	0	21	0	18	0	10	0	0	0	0	0	0	0	0	0	0	0	0	0	0	0	0	0	0	0	0	0	0	0	0	0	0	0	0	0	0	0	0	0
OTU1636	0	0	0	0	0	0	0	0	0	0	0	21	0	0	0	0	0	0	0	0	0	16	0	0	0	0	0	0	8	3	0	0	0	0	0	0	0	0	0	0	0	0	0	0	0	0	0	0	0
OTU1637	0	0	0	0	0	0	0	0	0	0	11	0	21	0	0	0	0	0	0	0	0	0	0	0	0	0	0	0	0	0	0	0	0	0	0	0	0	0	0	0	0	0	0	0	0	0	0	0	0
OTU1638	0	0	0	0	0	0	0	0	0	0	17	0	21	0	0	0	0	0	5	0	0	0	0	9	0	0	0	0	0	12	0	0	0	0	0	0	0	0	0	0	0	0	0	0	0	0	0	0	0
OTU1639	0	0	0	0	0	0	0	0	0	0	0	0	21	0	0	0	5	0	0	0	0	0	0	0	0	0	0	0	0	0	0	0	0	0	0	0	0	0	0	0	0	0	0	0	0	0	0	0	0
OTU1640	0	0	0	0	0	0	0	0	0	0	0	2	21	21	0	0	4	0	0	0	2	0	10	2	0	0	0	0	0	0	0	0	0	0	0	0	0	0	0	0	0	0	0	0	0	0	0	0	0
OTU1641	0	0	0	0	0	0	0	0	0	0	0	0	15	0	0	6	0	0	0	0	0	0	0	0	0	0	0	0	0	0	0	0	0	0	0	0	0	0	0	0	0	0	0	0	0	0	0	0	0
OTU1642	0	0	0	0	0	0	0	0	0	0	0	8	8	6	5	0	13	6	6	0	0	0	4	0	0	0	0	0	0	0	0	0	0	0	0	0	0	0	0	0	0	0	0	0	0	0	0	0	0
OTU1643	0	0	0	0	0	0	0	0	0	0	0	0	4	21	0	10	0	14	9	10	10	0	0	10	0	0	0	0	6	0	0	0	0	0	0	0	0	0	0	0	0	0	0	0	0	0	0	0	0
OTU1644	0	0	0	0	0	0	0	0	0	0	0	0	0	21	0	0	0	0	0	0	0	6	0	0	0	0	0	0	0	0	0	0	0	0	0	0	0	0	0	0	0	0	0	0	0	0	0	0	0
OTU1645	0	0	0	0	0	0	0	0	0	0	0	0	0	21	0	0	0	0	19	0	0	0	0	0	0	0	0	0	0	0	0	0	0	0	0	0	0	0	0	0	0	0	0	0	0	0	0	0	0
OTU1646	0	0	0	0	0	0	0	0	0	0	0	8	0	21	0	9	0	12	0	10	0	0	0	0	0	0	0	0	0	0	0	0	0	0	0	0	0	0	0	0	0	0	0	0	0	0	0	0	0
OTU1647	0	0	0	0	0	0	0	0	0	0	9	13	9	21	0	0	14	16	0	0	0	0	0	0	0	0	0	0	0	0	0	0	0	0	0	0	0	0	0	0	0	0	0	0	0	0	0	0	0
OTU1648	0	0	0	0	0	0	0	0	0	0	13	14	0	21	0	0	12	15	0	0	0	0	0	0	0	0	0	0	0	11	0	0	0	0	0	0	0	0	0	0	0	0	0	0	0	0	0	0	0
OTU1649	0	0	0	0	0	0	0	0	0	0	0	0	0	13	0	0	0	8	0	0	4	0	0	0	0	0	0	0	0	3	0	0	0	0	0	0	0	0	0	0	0	0	0	0	0	0	0	0	0
OTU1650	0	0	0	0	0	0	0	0	0	0	28	0	0	0	0	10	0	18	9	0	0	20	0	0	0	0	0	0	0	0	0	0	0	0	0	0	0	0	0	0	0	0	0	0	0	0	0	0	0
OTU1651	0	0	0	0	0	0	0	0	0	0	21	20	11	7	18	0	0	14	11	12	15	7	0	0	0	0	0	0	20	0	0	0	0	0	0	0	0	0	0	0	0	0	0	0	0	0	0	0	0
OTU1652	0	0	0	0	0	0	0	0	0	0	21	0	13	0	6	0	0	0	4	0	0	0	0	0	0	0	0	0	0	0	0	0	0	0	0	0	0	0	0	0	0	0	0	0	0	0	0	0	0
OTU1653	0	0	0	0	0	0	0	0	0	0	21	0	0	0	0	0	0	0	0	0	0	0	0	4	0	0	0	0	0	0	0	0	0	0	0	0	0	0	0	0	0	0	0	0	0	0	0	0	0
OTU1654	0	0	0	0	0	0	0	0	0	0	21	0	0	0	0	0	0	13	0	0	0	0	0	0	0	0	0	0	0	0	0	0	0	0	0	0	0	0	0	0	0	0	0	0	0	0	0	0	0
OTU1655	0	0	0	0	0	0	0	0	0	0	12	0	0	12	0	5	0	0	9	0	0	0	0	0	0	0	0	0	0	0	0	0	0	0	0	0	0	0	0	0	0	0	0	0	0	0	0	0	0
OTU1656	0	0	0	0	0	0	0	0	0	0	17	0	0	0	21	0	0	0	0	17	0	0	0	0	0	0	0	0	0	6	0	0	0	0	0	0	0	0	0	0	0	0	0	0	0	0	0	0	0
OTU1657	0	0	0	0	0	0	0	0	0	0	0	0	0	16	21	14	13	16	0	0	0	0	0	0	0	0	0	0	0	0	0	0	0	0	0	0	0	0	0	0	0	0	0	0	0	0	0	0	0
OTU1658	0	0	0	0	0	0	0	0	0	0	0	0	0	0	21	0	12	0	0	0	0	0	0	0	0	0	0	0	0	0	0	0	0	0	0	0	0	0	0	0	0	0	0	0	0	0	0	0	0
OTU1659	0	0	0	0	0	0	0	0	0	0	0	0	14	0	9	12	6	5	0	0	0	3	11	0	0	0	0	0	0	0	0	0	0	0	0	0	0	0	0	0	0	0	0	0	0	0	0	0	0
OTU1660	0	0	0	0	0	0	0	0	0	0	0	0	0	0	0	0	13	0	9	0	0	0	0	21	11	0	0	0	0	17	0	0	0	0	0	0	0	0	0	0	0	0	0	0	0	0	0	0	0
OTU1661	0	0	0	0	0	0	0	0	0	0	0	0	0	0	16	0	0	0	0	0	0	0	0	21	0	0	0	0	0	0	12	0	0	0	0	8	0	0	0	0	0	0	0	0	0	0	0	0	0
OTU1662	0	0	0	0	0	0	0	0	0	0	0	0	0	11	0	0	0	0	7	0	0	0	0	9	0	0	0	8	0	12	0	0	0	0	0	0	0	0	0	0	0	0	0	0	0	0	0	0	0
OTU1663	0	0	0	0	0	0	0	0	0	0	0	0	0	0	0	0	0	0	0	0	0	12	0	0	0	21	0	0	0	0	0	0	0	0	0	0	0	0	0	0	0	0	0	0	0	0	0	0	0
OTU1664	0	0	0	0	0	0	0	0	0	0	0	0	4	0	0	0	0	0	9	0	0	0	0	0	0	21	0	0	0	15	0	0	0	0	0	0	0	0	0	0	0	0	0	0	0	0	0	0	0
OTU1665	0	0	0	0	0	0	0	0	0	0	0	0	0	0	0	21	0	0	0	0	0	15	0	0	0	0	0	0	0	0	0	0	0	0	0	0	0	0	0	0	0	0	0	0	0	0	0	0	0
OTU1666	0	0	0	0	0	0	0	0	0	0	0	0	0	10	6	21	0	0	0	8	0	9	0	0	10	0	0	0	0	0	0	0	0	0	0	0	0	0	0	0	0	0	0	0	0	0	0	0	0
OTU1667	0	0	0	0	0	0	0	0	0	0	18	0	0	0	24	0	21	0	12	0	9	6	15	0	0	0	0	0	0	0	0	0	0	0	0	0	0	0	0	0	0	0	0	0	0	0	0	0	0
OTU1668	0	0	0	0	0	0	0	0	0	0	0	0	0	8	0	0	21	0	0	0	0	0	0	0	0	0	0	0	0	0	0	0	0	0	0	0	0	0	0	0	0	0	0	0	0	0	0	0	0
OTU1669	0	0	0	0	0	0	0	0	0	0	16	0	0	0	0	0	0	0	21	0	0	0	0	0	0	0	0	0	0	0	0	0	0	0	0	0	0	0	0	0	0	0	0	0	0	0	0	0	0
OTU1670	0	0	0	0	0	0	0	0	0	0	0	0	0	0	0	0	0	0	0	0	21	15	0	0	0	0	0	0	0	0	0	0	0	0	0	0	0	18	8	0	0	0	0	0	0	0	0	0	0
OTU1671	0	0	0	0	0	0	0	0	0	0	0	0	0	0	0	0	0	0	0	0	21	21	0	0	0	4	0	8	0	0	0	0	0	0	0	0	0	0	0	0	0	0	0	0	0	0	0	0	0
OTU1672	0	0	0	0	0	0	0	0	0	0	0	0	0	0	0	6	0	4	0	9	5	0	0	0	0	0	0	0	0	16	0	0	0	0	0	0	0	0	0	0	0	0	0	0	0	0	0	0	0
OTU1673	0	0	0	0	0	0	0	0	0	0	0	0	0	0	0	0	0	0	0	0	18	21	0	0	0	0	0	14	0	0	0	0	0	0	0	0	0	0	0	0	0	0	0	0	0	0	0	0	0
OTU1674	0	0	0	0	0	0	0	0	0	0	0	0	0	0	0	16	0	0	0	0	4	21	0	0	0	15	0	0	0	0	0	0	0	0	0	0	0	0	0	0	0	0	0	0	0	0	0	0	0
OTU1675	0	0	0	0	0	0	0	0	0	0	0	0	0	0	0	0	0	0	0	0	0	21	0	0	0	20	0	0	0	0	0	0	0	0	0	0	0	0	0	0	0	0	0	0	0	0	0	0	0
OTU1676	0	0	0	0	0	0	0	0	0	0	0	0	0	0	0	13	0	0	0	0	0	21	0	0	0	0	0	0	0	0	0	0	0	0	0	0	0	0	0	0	0	0	0	0	0	0	0	0	0
OTU1677	0	0	0	0	0	0	0	0	0	0	0	0	16	0	0	0	0	0	0	2	0	0	0	18	0	0	0	21	13	15	0	0	0	0	0	0	0	0	0	0	0	0	0	0	0	0	0	0	0
OTU1678	0	0	0	0	0	0	0	0	0	0	0	0	0	7	0	7	0	0	0	0	12	0	0	0	0	0	15	21	0	0	0	0	0	0	0	0	0	0	0	0	0	0	0	0	0	0	0	0	0
OTU1679	0	0	0	0	0	0	0	0	0	0	0	0	5	0	2	0	0	0	12	0	0	0	1	19	10	0	0	1	20	0	0	0	0	0	0	0	0	0	0	0	0	0	0	0	0	0	0	0	0
OTU1680	0	0	0	0	0	0	0	0	0	0	0	0	0	0	0	0	0	0	0	0	0	0	15	20	0	0	0	20	21	0	0	0	0	0	0	0	0	0	0	0	0	0	0	0	0	0	0	0	0
OTU1681	0	0	0	0	0	0	0	0	0	0	0	0	14	0	18	0	0	0	0	17	13	0	10	0	0	0	0	10	16	21	0	0	0	0	0	0	0	0	0	0	0	0	0	0	0	0	0	0	0
OTU1682	0	0	0	0	0	0	0	0	0	0	0	14	0	0	9	19	10	0	14	17	0	0	9	0	20	0	12	0	0	21	0	0	0	0	0	0	0	0	0	0	0	0	0	0	0	0	0	0	0
OTU1683	0	0	0	0	0	0	0	0	0	0	0	0	0	0	0	0	0	0	0	0	0	0	0	0	0	0	0	0	0	0	0	0	0	0	0	0	0	0	0	0	0	0	0	0	21	0	0	0	0
OTU1684	0	0	0	0	0	0	9	0	0	0	0	0	0	0	0	0	0	0	0	0	0	0	0	0	0	0	0	0	0	0	0	0	0	0	0	0	0	0	0	0	0	0	0	0	0	21	0	0	0
OTU1685	0	0	0	0	20	0	0	0	0	0	0	0	0	0	0	0	0	0	0	0	0	0	0	0	0	0	0	0	0	0	0	0	0	0	0	0	0	0	0	0	0	0	0	0	0	0	0	0	0
OTU1686	0	0	0	0	0	0	0	20	0	4	0	0	0	0	0	0	0	0	0	0	0	0	0	0	0	0	0	0	0	0	0	0	0	0	0	0	0	0	0	0	0	0	0	0	0	0	0	0	18
OTU1687	0	0	0	0	0	0	0	0	0	0	0	20	14	0	0	0	12	0	0	0	0	0	0	0	0	0	0	0	0	0	0	0	0	0	0	0	0	0	0	0	0	0	0	0	0	0	0	0	0
OTU1688	0	0	0	0	0	0	0	0	0	0	0	20	0	14	0	0	0	0	0	17	0	0	0	0	0	0	0	0	0	0	0	0	0	0	0	0	0	0	0	0	0	0	0	0	0	0	0	0	0
OTU1689	0	0	0	0	0	0	0	0	0	0	0	20	14	0	0	0	0	0	0	12	0	0	0	0	0	0	0	0	0	0	0	0	0	0	0	0	0	0	0	0	0	0	0	0	0	0	0	0	0
OTU1690	0	0	0	0	0	0	0	0	0	0	18	20	0	0	14	0	0	0	0	0	13	0	0	0	0	0	0	0	0	0	0	0	0	0	0	0	0	0	0	0	0	0	0	0	0	0	0	0	0
OTU1691	0	0	0	0	0	0	0	0	0	0	0	20	0	20	0	18	0	0	17	0	0	0	0	0	0	0	0	0	8	0	0	0	0	0	0	0	0	0	0	0	0	0	0	0	0	0	0	0	0
OTU1692	0	0	0	0	0	0	0	0	0	0	11	20	0	0	0	0	0	0	0	0	0	0	0	0	0	0	0	0	0	0	0	0	0	0	0	0	0	0	0	0	0	0	0	0	0	0	0	0	0
OTU1693	0	0	0	0	0	0	0	0	0	0	0	20	20	0	0	0	0	0	0	0	0	0	0	0	0	0	0	0	0	11	0	0	0	0	0	0	0	0	0	0	0	0	0	0	0	0	0	0	0
OTU1694	0	0	0	0	0	0	0	0	0	0	0	0	20	0	8	0	0	0	0	7	0	0	0	0	0	0	0	0	0	0	0	0	0	0	0	0	0	0	0	0	0	0	0	0	0	0	0	0	0
OTU1695	0	0	0	0	0	0	0	0	0	0	0	0	20	0	0	0	0	19	17	0	0	0	0	0	0	0	0	0	0	0	0	0	0	0	0	0	0	0	0	0	0	0	0	0	0	0	0	0	0
OTU1696	0	0	0	0	0	0	0	0	0	0	0	0	0	20	0	0	11	8	0	0	0	0	0	0	0	0	0	0	0	0	0	0	0	0	0	0	0	0	0	0	0	0	0	0	0	0	0	0	0
OTU1697	0	0	0	0	0	0	0	0	0	0	0	13	0	20	8	0	7	0	7	0	0	0	0	0	0	0	0	0	0	0	0	0	0	0	0	0	0	0	0	0	0	0	0	0	0	0	0	0	0
OTU1698	0	0	0	0	0	0	0	0	0	0	0	5	6	9	0	0	9	11	0	0	0	0	0	0	0	0	0	0	0	7	0	0	0	0	0	0	0	0	0	0	0	0	0	0	0	0	0	0	0
OTU1699	0	0	0	0	0	0	0	0	0	0	20	11	8	0	0	11	0	0	6	7	0	0	0	0	19	0	0	13	0	14	0	0	0	0	0	0	0	0	0	0	0	0	0	0	0	0	0	0	0
OTU1700	0	0	0	0	0	0	0	0	0	0	8	0	10	0	20	10	0	0	0	4	11	0	11	0	0	0	0	8	0	0	0	0	0	0	0	0	0	0	0	0	0	0	0	0	0	0	0	0	0
OTU1701	0	0	0	0	0	0	0	0	0	0	0	0	0	0	20	11	0	0	12	0	0	0	0	0	0	0	0	0	0	0	0	0	0	0	0	0	0	0	0	0	0	0	0	0	0	0	0	0	0
OTU1702	0	0	0	0	0	0	0	0	0	0	0	0	0	0	0	0	0	0	0	0	0	10	0	20	0	0	0	0	0	0	0	0	0	0	0	0	0	0	0	0	0	0	0	0	0	0	0	0	0
OTU1703	0	0	0	0	0	0	0	0	0	0	0	0	0	0	0	0	0	0	0	0	0	0	11	8	20	0	15	16	0	0	0	0	0	0	0	0	0	0	0	0	0	0	0	0	0	0	0	0	0
OTU1704	0	0	0	0	0	0	0	0	0	0	0	0	0	0	18	0	0	0	0	0	0	0	0	0	20	0	0	0	0	0	0	0	0	0	0	0	0	0	0	0	0	0	0	0	0	0	0	0	0
OTU1705	0	0	0	0	0	0	0	0	0	0	0	9	0	0	0	0	0	7	0	0	8	0	3	15	20	0	0	11	0	0	0	0	0	0	0	0	0	0	0	0	0	0	0	0	0	0	0	0	0
OTU1706	0	0	0	0	0	0	0	0	0	0	0	0	0	0	0	0	0	0	0	0	0	0	0	9	0	20	0	0	0	0	0	0	0	0	0	0	0	0	0	0	0	0	0	0	0	0	0	0	0
OTU1707	0	0	0	0	0	0	0	0	0	0	0	0	0	0	15	20	0	0	0	0	0	0	0	0	0	0	0	0	0	0	0	0	0	0	0	0	0	0	0	0	0	0	0	0	0	0	0	0	0
OTU1708	0	0	0	0	0	0	0	0	0	0	0	0	0	0	0	20	0	0	0	5	0	0	0	0	0	0	0	0	0	0	0	0	0	0	0	0	0	0	0	0	0	0	0	0	0	0	0	0	0
OTU1709	0	0	0	0	0	0	0	0	0	0	0	0	0	0	0	20	0	0	0	0	0	0	0	0	0	7	0	19	0	0	0	0	0	0	0	0	0	0	0	0	0	0	0	0	0	0	0	0	0
OTU1710	0	0	0	0	0	0	0	0	0	0	0	8	0	16	0	20	0	0	0	13	0	9	0	0	0	0	0	0	0	0	0	0	0	0	0	0	0	0	0	0	0	0	0	0	0	0	0	0	0
OTU1711	0	0	0	0	0	0	0	0	0	0	16	0	0	0	0	20	11	0	0	0	11	19	2	0	16	0	0	0	11	18	0	0	0	0	0	18	0	0	0	0	0	0	0	0	0	0	0	0	0
OTU1712	0	0	0	0	0	0	0	0	0	0	0	0	0	0	0	0	20	0	0	0	0	0	0	0	0	0	20	0	0	0	0	0	0	0	0	0	0	0	0	0	0	0	0	0	0	0	0	0	0
OTU1713	0	0	0	0	0	0	0	0	0	0	0	0	0	0	7	0	0	20	0	0	0	0	0	0	0	0	0	0	0	0	0	0	0	0	0	0	0	0	0	0	0	0	0	0	0	0	0	0	0
OTU1714	0	0	0	0	0	0	0	0	0	0	0	0	0	15	0	12	0	13	7	0	0	0	0	0	0	0	0	0	0	0	0	0	0	0	0	0	0	0	0	0	0	0	0	0	0	0	0	0	0
OTU1715	0	0	0	0	0	0	0	0	0	0	0	0	0	4	0	0	0	0	0	0	0	20	0	0	0	0	0	0	0	0	0	0	0	0	0	0	0	0	0	0	0	0	0	0	0	0	0	0	0
OTU1716	0	0	0	0	0	0	0	0	0	0	12	4	5	9	0	0	8	0	0	0	0	20	0	0	14	0	0	0	13	18	0	0	0	0	0	0	0	0	0	0	0	0	0	0	0	0	0	0	0
OTU1717	0	0	0	0	0	0	0	0	0	0	0	0	0	0	0	0	0	0	0	0	0	20	0	0	0	16	0	0	0	0	0	0	0	0	0	0	0	0	0	0	0	0	0	0	0	0	0	0	0
OTU1718	0	0	0	0	0	0	0	0	0	0	0	0	0	0	0	0	13	0	0	0	0	0	31	0	0	0	0	0	0	0	0	0	0	0	0	0	0	0	0	0	0	0	0	0	0	0	0	0	0
OTU1719	0	0	0	0	0	0	0	0	0	0	0	0	0	0	0	0	0	0	0	0	0	0	8	0	0	0	0	0	0	12	0	0	0	0	0	0	0	0	0	0	0	0	0	0	0	0	0	0	0
OTU1720	0	0	0	0	0	0	0	0	0	0	0	3	0	0	0	0	0	0	0	0	0	0	7	0	0	0	20	14	0	0	0	0	0	0	0	0	0	0	0	0	0	0	0	0	0	0	0	0	0
OTU1721	0	0	0	0	0	0	0	0	0	0	10	0	0	0	0	0	0	0	0	0	12	0	0	0	0	0	20	0	0	0	0	0	0	0	0	0	0	0	0	0	0	0	0	0	0	0	0	0	0
OTU1722	0	0	0	0	0	0	0	0	0	0	0	0	0	0	0	0	0	0	0	0	19	0	0	0	0	0	0	9	12	0	0	0	0	0	0	0	20	0	0	0	0	0	0	0	0	0	0	0	0
OTU1723	0	0	0	0	0	0	0	0	0	0	0	0	0	0	0	0	4	0	0	0	12	0	0	0	0	0	0	20	0	6	0	0	0	0	0	0	0	0	0	0	0	0	0	0	0	0	0	0	0
OTU1724	0	0	0	0	0	0	0	0	0	0	0	0	0	0	0	5	0	3	0	0	0	16	0	0	12	0	0	20	0	0	0	0	0	0	0	0	0	0	0	0	0	0	0	0	0	0	0	0	0
OTU1725	0	0	0	0	0	0	0	0	0	0	5	0	0	10	13	11	0	5	0	0	11	11	0	19	0	0	0	20	0	8	0	0	0	0	0	0	0	0	0	0	0	0	0	0	0	0	0	0	0
OTU1726	0	0	0	0	0	0	18	0	0	0	0	0	0	0	0	0	0	0	0	0	0	0	0	0	0	0	0	20	0	0	0	0	0	0	0	0	0	0	0	0	0	0	0	0	0	0	0	0	0
OTU1727	0	0	0	0	0	0	0	0	0	0	0	0	0	0	11	0	0	0	0	0	0	0	0	18	0	0	0	0	0	20	0	0	0	0	0	0	0	0	0	0	0	0	0	0	0	0	0	0	0
OTU1728	0	0	0	0	0	0	0	0	0	0	0	0	0	0	0	0	0	0	0	0	0	0	0	0	0	0	0	0	0	0	0	0	0	0	0	0	0	0	0	0	12	19	0	0	0	0	0	0	20
OTU1729	0	0	0	0	19	0	0	14	10	13	0	0	0	0	0	0	0	0	0	0	0	0	0	0	0	0	0	0	0	0	0	0	0	0	0	0	0	0	0	0	0	0	0	0	0	0	0	0	0
OTU1730	0	0	0	0	0	0	0	0	0	0	10	19	0	0	0	0	0	0	0	0	0	0	0	0	0	0	0	0	0	0	0	0	0	0	0	0	0	0	0	0	0	0	0	0	0	0	0	0	0
OTU1731	0	0	0	0	0	0	0	0	0	0	14	19	0	15	0	0	0	0	0	0	0	0	0	0	0	0	0	0	0	0	0	0	0	0	0	0	0	0	0	0	0	0	0	0	0	0	0	0	0
OTU1732	0	0	0	0	0	0	0	0	0	0	8	19	0	0	0	0	0	0	0	12	0	0	0	0	0	0	0	0	0	0	0	0	0	0	0	0	0	0	0	0	0	0	0	0	0	0	0	0	0
OTU1733	0	0	0	0	0	0	0	0	0	0	0	19	0	19	0	0	0	17	0	7	0	0	2	0	0	0	0	0	0	0	0	0	0	0	0	0	0	0	0	0	0	0	0	0	0	0	0	0	0
OTU1734	0	0	0	0	0	0	0	0	0	0	18	19	0	0	18	0	0	0	0	0	0	0	0	0	0	0	0	0	0	0	0	0	0	0	0	0	0	0	0	0	0	0	0	0	0	0	0	0	0
OTU1735	0	0	0	0	0	0	0	0	0	0	0	19	0	0	0	0	0	0	0	0	0	0	7	0	0	0	0	0	17	0	0	0	0	0	0	0	0	0	0	0	0	0	0	0	0	0	0	0	0
OTU1736	0	0	0	0	0	0	0	0	0	0	10	19	12	19	0	0	7	14	0	0	0	0	0	0	0	0	0	0	0	0	0	0	0	0	0	0	0	0	0	0	0	0	0	0	0	0	0	0	0
OTU1737	0	0	0	0	0	0	0	0	0	0	0	0	19	0	0	0	0	0	5	0	0	0	0	0	0	0	0	0	0	6	0	0	0	0	0	0	0	0	0	0	0	0	0	0	0	0	0	0	0
OTU1738	0	0	0	0	0	0	0	0	0	0	0	0	0	19	0	0	0	0	0	0	0	0	4	0	0	0	0	0	0	0	0	0	0	0	0	0	0	0	0	0	0	0	0	0	0	0	0	0	0
OTU1739	0	0	0	0	0	0	0	0	0	0	0	13	0	19	0	0	0	0	0	0	0	0	0	0	0	0	0	11	0	0	0	0	0	0	0	0	0	0	0	0	0	0	0	0	0	0	0	0	0
OTU1740	0	0	0	0	0	0	0	0	0	0	0	0	5	19	0	0	0	0	0	0	0	0	0	0	0	0	0	0	0	0	0	0	0	0	0	0	0	0	0	0	0	0	0	0	0	0	0	0	0
OTU1741	0	0	0	0	0	0	0	0	0	0	11	14	6	8	0	12	7	7	4	0	0	6	0	0	0	0	0	0	0	10	0	0	0	0	0	0	0	0	0	0	0	0	0	0	0	0	0	0	0
OTU1742	0	0	0	0	0	0	0	0	0	0	10	0	0	12	19	0	0	8	0	0	0	0	2	0	0	0	0	0	0	0	0	0	0	0	0	0	0	0	0	0	0	0	0	0	0	0	0	0	0
OTU1743	0	0	0	0	0	0	0	0	0	0	13	0	0	0	19	0	0	0	0	11	0	0	0	0	0	0	0	0	11	0	0	0	0	0	0	0	0	0	0	0	0	0	0	0	0	0	0	0	0
OTU1744	0	0	0	0	0	0	0	0	0	0	0	0	0	0	0	6	0	0	0	0	15	0	6	19	0	10	8	13	0	6	0	0	0	0	0	0	0	0	0	0	0	0	0	0	0	0	0	0	0
OTU1745	0	0	0	0	0	0	0	0	0	0	0	0	0	0	0	0	0	0	0	0	0	17	0	19	0	0	0	0	0	0	0	0	0	0	0	0	0	0	0	0	0	0	0	0	0	0	0	0	0
OTU1746	0	0	0	0	0	0	0	0	0	0	0	0	0	0	0	0	0	0	0	0	12	0	0	19	0	0	0	0	0	0	0	0	0	0	0	0	0	0	0	0	0	0	0	0	0	0	0	0	0
OTU1747	0	0	0	0	0	0	0	0	0	0	0	0	0	0	0	0	0	11	0	0	0	3	0	0	8	0	0	0	0	0	0	0	0	0	0	0	0	0	0	0	0	0	0	0	0	0	0	0	0
OTU1748	0	0	0	0	0	0	0	0	0	0	0	5	0	0	5	19	0	4	0	0	0	0	0	0	0	16	0	0	0	0	0	0	0	0	0	0	0	0	0	0	0	0	0	0	0	0	0	0	0
OTU1749	0	0	0	0	0	0	0	0	0	0	0	0	0	0	0	19	0	4	0	0	0	0	0	0	0	0	0	0	0	0	0	0	0	0	0	0	0	0	0	0	0	0	0	0	0	0	0	0	0
OTU1750	0	0	0	0	0	0	0	0	0	0	0	10	0	0	0	19	0	0	0	0	0	3	0	0	0	0	0	0	0	0	0	0	0	0	0	0	0	0	0	0	0	0	0	0	0	0	0	0	0
OTU1751	0	0	0	0	0	0	0	0	0	0	10	14	0	6	0	0	19	0	0	0	0	0	0	0	0	0	0	2	0	0	0	0	0	0	0	0	0	0	0	0	0	0	0	0	0	0	0	0	0
OTU1752	0	0	0	0	0	0	0	0	0	0	0	0	0	0	16	0	0	0	9	19	0	0	0	0	0	0	0	0	0	0	0	0	0	0	0	0	0	0	0	0	0	0	0	0	0	0	0	0	0
OTU1753	0	0	0	0	0	0	0	0	0	0	0	14	10	11	13	6	5	0	11	19	0	0	0	0	0	0	0	0	0	0	0	0	0	0	0	0	0	0	0	0	0	0	0	0	0	0	0	0	0
OTU1754	0	0	0	0	0	0	0	0	0	0	15	0	0	9	0	7	0	7	0	0	19	0	0	0	13	0	11	0	0	0	0	0	0	0	0	0	0	0	0	0	0	0	0	0	0	0	0	0	0
OTU1755	0	0	0	0	0	0	0	0	0	0	4	0	0	0	0	0	0	0	0	0	19	0	10	0	0	0	0	8	5	0	0	0	0	0	0	0	0	0	0	0	0	0	0	0	0	0	0	0	0
OTU1756	0	0	0	0	0	0	0	0	0	0	0	0	0	0	0	3	0	0	0	0	33	0	12	0	0	0	0	0	0	11	0	0	0	0	0	0	0	0	0	0	0	0	0	0	0	0	0	0	0
OTU1757	0	0	0	0	0	0	0	0	0	0	0	0	0	0	0	0	0	0	0	0	0	19	0	0	0	9	0	0	0	0	0	0	0	0	0	0	0	0	0	0	0	0	0	0	0	0	0	0	0
OTU1758	0	0	0	0	0	0	0	0	0	0	0	0	0	0	0	5	0	0	0	0	0	19	0	0	0	0	0	0	0	0	0	0	0	0	0	0	0	0	0	0	0	0	0	0	0	0	0	0	0
OTU1759	0	0	0	0	0	0	0	0	0	0	0	0	0	0	0	5	7	16	0	8	12	19	10	0	0	0	0	0	0	0	0	0	0	0	0	0	0	0	0	0	0	0	0	0	0	0	0	0	0
OTU1760	0	0	0	0	0	0	0	0	0	0	0	0	0	0	0	0	0	0	0	0	0	19	0	0	0	0	10	0	0	10	0	0	0	0	0	0	0	0	0	0	0	0	0	0	0	0	0	0	0
OTU1761	0	0	0	0	0	0	0	0	0	0	0	0	0	0	0	6	0	0	0	0	0	19	0	0	0	0	0	0	0	0	0	0	0	0	0	0	0	0	0	0	0	0	0	0	0	0	0	0	0
OTU1762	0	0	0	0	0	0	0	0	0	0	0	0	0	0	0	0	0	0	0	0	0	19	0	0	0	0	0	10	0	0	0	0	0	0	0	0	0	0	0	0	0	0	0	0	0	0	0	0	0
OTU1763	0	0	0	0	0	0	0	0	0	0	0	15	0	11	0	0	0	9	0	0	0	0	0	0	11	0	19	0	13	0	0	0	0	0	0	0	0	0	0	0	0	0	0	0	0	0	0	0	0
OTU1764	0	0	0	0	0	0	0	0	0	0	16	0	0	0	0	0	0	0	7	10	0	0	0	0	0	0	19	0	0	0	0	0	0	0	0	0	0	0	0	0	0	0	0	0	0	0	0	0	0
OTU1765	0	0	0	0	0	0	0	0	0	0	0	0	0	0	0	0	11	0	0	0	0	0	0	0	0	0	0	19	0	0	0	0	0	0	0	0	0	0	0	0	0	0	0	0	0	0	0	0	0
OTU1766	0	0	0	0	0	0	0	0	0	0	0	0	0	0	0	0	0	0	18	0	0	12	0	0	0	2	3	16	19	0	0	0	0	0	0	0	0	0	0	0	0	0	0	0	0	0	0	0	0
OTU1767	0	0	0	0	0	0	0	0	0	0	0	0	0	0	0	0	0	0	0	10	0	0	0	11	13	0	9	0	0	19	0	0	0	0	0	0	0	0	0	0	0	0	0	0	0	0	0	0	0
OTU1768	0	0	0	0	0	0	0	0	0	0	0	0	0	0	0	0	0	0	0	0	0	0	0	0	0	0	0	0	0	0	0	0	19	0	12	0	0	0	0	0	0	0	0	0	0	0	0	0	0
OTU1769	0	0	0	0	0	0	0	0	0	0	0	18	0	0	0	0	0	12	6	0	0	0	0	0	0	0	0	0	0	2	0	0	0	0	0	0	0	0	0	0	0	0	0	0	0	0	0	0	0
OTU1770	0	0	0	0	0	0	0	0	0	0	13	18	0	0	0	0	0	0	0	0	0	0	0	0	0	0	0	0	0	0	0	0	0	0	0	0	0	0	0	0	0	0	0	0	0	0	0	0	0
OTU1771	0	0	0	0	0	0	0	0	0	0	0	18	0	0	3	0	0	0	5	0	0	0	0	0	0	0	0	0	0	0	0	0	0	0	0	0	0	0	0	0	0	0	0	0	0	0	0	0	0
OTU1772	0	0	0	0	0	0	0	0	0	0	0	0	18	0	0	0	0	0	0	0	0	0	0	0	0	0	0	0	0	0	0	0	8	0	0	0	0	0	0	0	0	0	0	0	0	0	0	0	0
OTU1773	0	0	0	0	0	0	0	0	0	0	0	0	18	0	0	0	0	0	0	0	0	0	0	14	0	0	0	0	0	0	0	0	0	0	0	0	0	0	0	0	0	0	0	0	0	0	0	0	0
OTU1774	0	0	0	0	0	0	0	0	0	0	0	17	0	18	0	0	0	0	0	0	0	0	0	0	0	0	0	0	0	0	0	0	0	0	0	0	0	0	0	0	0	0	0	0	0	0	0	0	0
OTU1775	0	0	0	0	0	0	0	0	0	0	10	0	0	18	0	0	17	0	0	0	0	0	0	0	0	0	0	0	0	0	0	0	0	0	0	0	0	0	0	0	0	0	0	0	0	0	0	0	0
OTU1776	0	0	0	0	0	0	0	0	0	0	0	0	16	18	0	0	14	0	0	0	14	0	8	0	0	0	0	0	14	0	0	0	0	0	0	0	0	0	0	0	0	0	0	0	0	0	0	0	0
OTU1777	0	0	0	0	0	0	0	0	0	0	7	0	0	18	0	0	6	0	0	8	0	0	0	0	0	0	0	0	0	0	0	0	0	0	0	0	0	0	0	0	0	0	0	0	0	0	0	0	0
OTU1778	0	0	0	0	0	0	0	0	0	0	0	0	7	18	0	9	0	6	0	0	0	0	9	0	0	0	0	0	0	0	0	0	0	0	0	0	0	0	0	0	0	0	0	0	0	0	0	0	0
OTU1779	0	0	0	0	0	0	0	0	0	0	18	0	0	0	0	0	9	0	0	0	0	0	0	0	0	0	0	0	0	14	0	0	0	0	0	0	0	0	0	0	0	0	0	0	0	0	0	0	0
OTU1780	0	0	0	0	0	0	0	0	0	0	18	0	12	0	0	0	0	0	0	0	14	0	0	0	0	0	0	0	0	0	0	0	0	0	0	0	0	0	0	0	0	0	0	0	0	0	0	0	0
OTU1781	0	0	0	0	0	0	0	0	0	0	18	0	0	0	0	0	0	0	0	0	0	0	0	0	0	0	0	10	0	6	0	0	0	0	0	0	0	0	0	0	0	0	0	0	0	0	0	0	0
OTU1782	0	0	0	0	0	0	0	0	0	0	18	0	0	0	0	0	0	0	0	0	11	0	0	0	18	0	0	0	0	13	0	0	0	0	0	0	0	0	0	0	0	0	0	0	0	0	0	0	0
OTU1783	0	0	0	0	0	0	0	0	0	0	18	0	0	0	5	9	13	8	0	0	6	0	0	5	0	0	0	0	0	0	0	0	11	0	0	0	0	0	0	0	0	0	0	0	0	0	0	0	0
OTU1784	0	0	0	0	0	0	0	0	0	0	18	0	0	0	0	0	17	0	0	0	0	0	0	0	0	0	0	17	0	0	0	0	0	0	0	0	0	0	0	0	0	0	0	0	0	0	0	0	0
OTU1785	0	0	0	0	0	0	0	0	0	0	18	0	0	10	0	8	0	0	0	0	14	0	0	0	0	0	0	17	9	0	0	0	0	0	0	0	0	0	0	0	0	0	0	0	0	0	0	0	0
OTU1786	0	0	0	0	0	0	0	0	0	0	0	0	0	4	18	0	0	0	0	0	0	0	0	0	0	0	0	0	0	0	0	0	0	0	0	0	0	0	0	0	0	0	0	0	0	0	0	0	0
OTU1787	0	0	0	0	0	0	0	0	0	0	0	0	7	0	18	10	16	0	0	15	0	0	0	0	0	0	0	0	0	0	0	0	0	0	0	0	0	0	0	0	0	0	0	0	0	0	0	0	0
OTU1788	0	0	0	0	0	0	0	0	0	0	12	0	0	0	0	0	0	0	0	0	0	0	0	18	0	0	0	0	0	0	0	0	0	0	0	0	0	0	0	0	0	0	0	0	0	0	0	0	0
OTU1789	0	0	0	0	0	0	0	0	0	0	0	0	0	0	0	0	0	0	0	0	14	0	0	18	0	0	0	0	0	13	0	0	0	0	0	0	0	0	0	0	0	0	0	0	0	0	0	0	0
OTU1790	0	0	0	0	0	0	0	0	0	0	17	0	0	0	0	0	0	0	0	0	0	0	0	18	0	0	0	0	0	0	0	0	0	0	0	0	0	0	0	0	0	0	0	0	0	0	0	0	0
OTU1791	0	0	0	0	0	0	0	0	0	0	0	0	0	0	0	0	0	0	0	0	13	9	7	18	0	0	0	0	0	0	0	0	0	0	0	0	0	0	0	0	0	0	0	0	0	0	0	0	0
OTU1792	0	0	0	0	0	0	0	0	0	0	0	0	0	0	0	18	0	0	0	0	0	14	0	0	0	11	0	0	0	0	0	0	0	0	0	0	0	0	0	0	0	0	0	0	0	0	0	0	0
OTU1793	0	0	0	0	0	0	0	0	0	0	0	0	0	9	0	18	10	0	0	0	0	0	0	0	0	0	0	6	0	0	0	0	0	0	0	0	0	0	0	0	0	0	0	0	0	0	0	0	0
OTU1794	0	0	0	0	0	0	0	0	0	0	0	0	0	0	0	18	0	0	0	0	11	15	0	12	0	10	0	7	0	8	0	0	12	0	0	0	0	0	0	0	0	0	0	0	0	0	0	0	0
OTU1795	0	0	0	0	0	0	0	0	0	0	8	0	0	0	0	0	18	7	0	0	0	0	7	0	0	0	0	2	0	0	0	0	0	0	0	0	0	0	0	0	0	0	0	0	0	0	0	0	0
OTU1796	0	0	0	0	0	0	0	0	0	0	0	9	9	0	0	0	0	18	13	0	0	0	0	0	0	0	0	0	0	0	0	0	0	0	0	0	0	0	0	0	0	0	0	0	0	0	0	0	0
OTU1797	0	0	0	0	0	0	0	0	0	0	14	0	0	0	0	0	0	0	18	16	0	0	0	0	0	0	0	0	0	0	0	0	0	0	0	0	0	0	0	0	0	0	0	0	0	0	0	0	0
OTU1798	0	0	0	0	0	0	0	0	0	0	16	0	0	15	17	0	0	0	9	18	0	0	0	0	0	0	0	0	0	0	0	0	0	0	0	0	0	0	0	0	0	0	0	0	0	0	0	0	0
OTU1799	0	0	0	0	0	0	0	0	0	0	0	8	0	15	11	0	0	0	0	9	18	8	0	14	0	0	6	0	0	16	0	0	0	0	0	0	0	0	0	0	0	0	0	0	0	0	0	0	0
OTU1800	0	0	0	0	0	0	0	0	0	0	0	0	0	11	0	0	0	0	0	0	18	13	0	0	8	0	12	15	13	14	0	0	0	0	0	0	0	0	0	0	0	0	0	0	0	0	0	0	0
OTU1801	0	0	0	0	0	0	0	0	0	0	0	0	0	16	0	0	0	0	0	7	7	11	0	0	14	9	0	11	0	0	0	0	0	0	0	0	0	0	0	0	0	0	0	0	0	0	0	0	0
OTU1802	0	0	0	0	0	0	0	0	0	0	0	0	0	0	0	0	0	0	0	0	0	18	0	0	0	0	0	9	0	0	0	0	0	0	0	0	0	0	0	0	0	0	0	0	0	0	0	0	0
OTU1803	0	0	0	0	0	0	0	0	0	0	0	0	0	0	0	0	0	0	0	0	0	18	0	0	0	13	5	0	0	0	0	0	0	0	0	0	0	0	0	0	0	0	0	0	0	0	0	0	0
OTU1804	0	0	0	0	0	0	0	0	0	0	0	0	0	0	0	10	0	0	0	0	0	18	0	0	0	0	0	0	0	0	0	0	0	0	0	0	0	0	0	0	0	0	0	0	0	0	0	0	0
OTU1805	0	0	0	0	0	0	0	0	0	0	0	0	0	4	0	0	0	0	0	0	0	18	0	0	0	0	3	0	0	0	0	0	0	0	0	0	0	0	0	0	0	0	0	0	0	0	0	0	0
OTU1806	0	0	0	0	0	0	0	0	0	0	0	7	0	0	0	30	0	0	16	0	0	18	0	0	0	15	0	0	0	0	0	0	0	0	0	0	0	0	0	0	0	0	0	0	0	0	0	0	0
OTU1807	0	0	0	0	0	0	0	0	0	0	0	0	0	0	0	9	6	0	0	0	0	18	0	0	0	0	0	0	0	0	0	0	0	0	0	0	0	0	0	0	0	0	0	0	0	0	0	0	0
OTU1808	0	0	0	0	0	0	0	0	0	0	0	0	0	0	17	0	0	0	0	0	0	18	0	0	0	0	0	16	0	0	0	0	0	0	0	0	0	0	0	0	0	0	0	0	0	0	0	0	0
OTU1809	0	0	0	0	0	0	0	0	0	0	0	0	0	0	0	0	0	0	7	0	0	0	0	0	0	0	18	0	0	0	0	0	0	0	0	0	0	0	0	0	0	0	0	0	0	0	0	0	0
OTU1810	0	0	0	0	0	0	0	0	0	0	0	0	0	0	10	0	15	0	8	14	12	0	11	0	0	0	18	11	3	14	0	0	0	0	0	0	0	0	0	0	0	0	0	0	0	0	0	0	0
OTU1811	0	0	0	0	0	0	0	0	0	0	0	0	0	0	0	3	0	0	0	0	4	0	0	0	0	0	16	18	0	0	0	0	0	0	0	0	0	0	0	0	0	0	0	0	0	0	0	0	0
OTU1812	0	0	0	0	0	0	0	0	0	0	0	0	0	0	0	0	0	0	0	0	0	0	0	0	0	0	0	18	0	10	0	0	0	0	0	0	0	0	0	0	0	0	0	0	0	0	0	0	0
OTU1813	0	0	0	0	0	0	0	0	0	0	10	13	0	0	12	0	0	8	0	11	0	0	0	0	0	0	7	0	8	18	0	0	0	0	0	0	0	0	0	0	0	0	0	0	0	0	0	0	0
OTU1814	0	0	0	0	0	0	0	0	0	0	11	0	0	0	0	0	0	0	0	0	0	0	0	0	0	0	0	0	7	18	0	8	0	0	0	0	0	0	0	0	0	0	0	0	0	0	0	0	0
OTU1815	0	0	0	0	0	0	0	0	0	0	0	16	0	0	0	0	0	0	0	0	0	0	0	0	0	0	0	0	0	0	0	0	18	0	0	0	0	0	0	0	0	0	0	0	0	0	0	0	0
OTU1816	0	0	0	0	0	0	0	0	0	0	0	0	0	0	0	0	0	0	2	0	0	0	0	0	0	0	0	0	0	0	0	0	0	0	0	0	0	0	0	0	0	0	0	0	0	0	0	0	18
OTU1817	0	0	0	0	0	0	0	0	14	0	0	0	0	0	0	0	0	0	0	0	0	0	0	0	0	0	0	0	0	0	0	0	0	0	0	0	0	0	0	0	0	0	0	0	0	18	0	0	0
OTU1818	0	0	0	0	0	0	0	0	2	17	0	0	0	0	0	0	0	0	0	0	0	0	0	0	0	0	0	0	0	0	0	0	0	0	0	0	0	0	0	0	0	0	0	0	0	0	0	0	0
OTU1819	0	0	0	0	0	17	0	0	0	0	0	11	0	0	7	10	0	0	0	0	9	8	0	0	4	7	0	5	0	0	0	0	0	0	0	0	0	0	0	0	0	0	0	0	0	0	0	0	0
OTU1820	0	0	0	0	0	0	0	0	0	0	0	17	0	0	0	0	0	0	0	0	0	0	0	0	0	0	0	0	11	0	0	0	0	0	0	0	0	0	0	0	0	0	0	0	0	0	0	0	0
OTU1821	0	0	0	0	0	0	0	0	0	0	0	10	17	6	8	0	0	0	0	5	17	0	0	0	8	0	0	16	0	0	0	0	0	0	0	0	0	0	0	0	0	0	0	0	0	0	0	0	0
OTU1822	0	0	0	0	0	0	0	0	0	0	0	0	17	4	9	8	0	9	0	0	0	0	0	0	0	0	0	0	0	0	0	0	0	0	0	0	0	0	0	0	0	0	0	0	0	0	0	0	0
OTU1823	0	0	0	0	0	0	0	0	0	0	0	14	0	17	0	0	0	0	0	0	0	0	0	0	0	0	0	0	0	0	0	0	0	0	0	0	0	0	0	0	0	0	0	0	0	0	0	0	0
OTU1824	0	0	0	0	0	0	0	0	0	0	0	0	12	17	0	0	0	0	0	0	0	0	0	0	0	0	0	0	0	0	0	0	0	0	0	0	0	0	0	0	0	0	0	0	0	0	0	0	0
OTU1825	0	0	0	0	0	0	0	0	0	0	0	15	0	17	0	0	0	0	0	0	0	0	0	0	0	0	0	0	0	9	0	0	0	0	0	0	0	0	0	0	0	0	0	0	0	0	0	0	0
OTU1826	0	0	0	0	0	0	0	0	0	0	0	0	15	17	0	0	0	0	0	0	0	0	0	0	0	0	0	0	0	0	0	0	0	0	0	0	0	0	0	0	0	0	0	0	0	0	0	0	0
OTU1827	0	0	0	0	0	0	0	0	0	0	0	0	0	17	0	0	0	0	0	3	0	0	0	0	0	0	0	0	0	0	0	0	0	0	0	0	0	0	0	0	0	0	0	0	0	0	0	0	0
OTU1828	0	0	0	0	0	0	0	0	0	0	3	0	5	17	0	0	7	0	6	0	0	0	6	0	0	0	0	0	0	0	0	0	0	0	0	0	0	0	0	0	0	0	0	0	0	0	0	0	0
OTU1829	0	0	0	0	0	0	0	0	0	0	0	0	8	5	17	0	12	8	0	0	0	0	0	0	12	0	0	4	4	16	0	0	0	0	0	0	0	0	0	0	0	0	0	0	0	0	0	0	0
OTU1830	0	0	0	0	0	0	0	0	0	0	0	0	9	9	17	0	0	9	0	0	0	0	0	0	9	0	0	0	0	0	0	0	0	0	0	0	0	0	0	0	0	0	0	0	0	0	0	0	0
OTU1831	0	0	0	0	0	0	0	0	0	0	0	8	0	0	17	0	0	0	0	0	0	0	0	0	0	0	0	0	0	0	0	0	0	0	0	0	0	0	0	0	0	0	0	0	0	0	0	0	0
OTU1832	0	0	0	0	0	0	0	0	0	0	0	6	0	0	0	0	0	0	0	0	6	0	0	17	0	0	0	0	12	0	0	0	0	0	0	0	0	0	0	0	0	0	0	0	0	0	0	0	0
OTU1833	0	0	0	0	0	0	0	0	0	0	0	0	0	0	0	0	0	0	0	0	10	0	7	17	0	0	0	15	0	0	0	0	0	0	0	0	0	0	0	0	0	0	0	0	0	0	0	0	0
OTU1834	0	0	0	0	0	0	0	0	0	0	0	0	0	0	0	14	0	0	0	0	0	14	0	0	0	17	0	0	0	0	0	0	0	0	0	0	0	0	0	0	0	0	0	0	0	0	0	0	0
OTU1835	0	0	0	0	0	0	0	0	0	0	0	0	0	0	0	17	0	0	0	0	0	0	0	0	0	17	0	0	0	0	0	0	0	0	0	0	0	0	0	0	0	0	0	0	0	0	0	0	0
OTU1836	0	0	0	0	0	0	0	0	0	0	0	0	0	0	0	0	0	0	0	0	0	12	0	0	0	17	0	0	0	0	0	0	0	0	0	0	0	0	0	0	0	0	0	0	0	0	0	0	0
OTU1837	0	0	0	0	0	0	0	0	0	0	0	0	0	0	0	17	0	0	0	0	0	7	0	0	0	0	0	0	0	0	0	0	0	0	0	0	0	0	0	0	0	0	0	0	0	0	0	0	0
OTU1838	0	0	0	0	0	0	0	0	0	0	0	0	0	0	0	17	0	0	0	0	0	6	0	0	0	0	0	0	0	0	0	0	0	0	0	0	0	0	0	0	0	0	0	0	0	0	0	0	0
OTU1839	0	0	0	0	0	0	0	0	0	0	0	0	0	0	0	17	0	4	0	0	0	5	0	0	0	0	0	0	0	0	0	0	0	0	0	0	0	0	0	0	0	0	0	0	0	0	0	0	0
OTU1840	0	0	0	0	0	0	0	0	0	0	0	0	0	0	0	17	0	7	0	0	0	0	0	0	0	0	0	0	0	0	0	0	0	0	0	0	0	0	0	0	0	0	0	0	0	0	0	0	0
OTU1841	0	0	0	0	0	0	0	0	0	0	2	0	0	0	0	17	0	0	0	0	0	0	0	0	0	0	0	0	0	0	0	0	0	0	0	0	0	0	0	0	0	0	0	0	0	0	0	0	0
OTU1842	0	0	0	0	0	0	0	0	0	0	0	0	0	0	0	0	17	0	13	0	0	0	0	0	0	0	0	0	0	0	0	0	0	0	0	0	0	0	0	0	0	0	0	0	0	0	0	0	0
OTU1843	0	0	0	0	0	0	0	0	0	0	6	0	10	0	15	0	0	17	0	0	0	0	0	0	0	0	0	0	0	0	0	0	0	0	0	0	0	0	0	0	0	0	0	0	0	0	0	0	0
OTU1844	0	0	0	0	0	0	0	0	0	0	0	0	10	0	0	9	9	17	0	7	0	0	0	0	0	0	0	0	0	7	0	0	0	0	0	0	0	0	0	0	0	0	0	0	0	0	0	0	0
OTU1845	0	0	0	0	0	0	0	0	0	0	0	0	0	0	0	0	0	17	0	0	0	0	10	0	0	0	0	0	0	0	0	0	0	0	0	0	0	0	0	0	0	0	0	0	0	0	0	0	0
OTU1846	0	0	0	0	0	0	0	0	0	0	0	0	0	0	0	0	0	0	17	0	0	6	0	0	0	0	0	0	0	0	0	0	0	0	0	0	0	0	0	0	0	0	0	0	0	0	0	0	0
OTU1847	0	0	0	0	0	0	0	0	0	0	0	0	11	0	5	0	11	8	0	17	0	0	0	0	5	0	0	0	0	0	0	0	0	0	0	0	0	0	0	0	0	0	0	0	0	0	0	0	0
OTU1848	0	0	0	0	0	0	0	0	0	0	9	0	0	0	0	0	0	0	0	0	17	0	0	11	0	0	12	0	0	0	0	0	0	0	0	0	0	0	0	0	0	0	0	0	0	0	0	0	0
OTU1849	0	0	0	0	0	0	0	0	0	0	0	0	0	0	0	9	0	0	0	0	0	17	0	0	0	0	0	0	0	0	0	0	0	0	0	0	0	0	0	0	0	0	0	0	0	0	0	0	0
OTU1850	0	0	0	0	0	0	0	0	0	0	0	0	0	0	0	12	0	0	0	0	0	17	0	0	0	0	0	0	0	0	0	0	0	0	0	0	0	0	0	0	0	0	0	0	0	0	0	0	0
OTU1851	0	0	0	0	0	0	0	0	0	0	0	0	0	0	0	0	0	0	0	0	0	17	0	0	0	0	0	0	0	28	0	0	0	0	0	0	0	0	0	0	0	0	0	0	0	0	0	0	0
OTU1852	0	0	0	0	0	0	0	0	0	0	0	0	0	0	0	0	0	0	0	0	0	17	0	0	0	12	0	0	0	0	0	0	0	0	0	0	0	0	0	0	0	0	0	0	0	0	0	0	0
OTU1853	0	0	0	0	0	0	0	0	0	0	0	0	3	5	0	0	0	0	0	0	0	17	0	0	0	0	0	0	0	8	0	0	0	0	0	0	0	0	0	0	0	0	0	0	0	0	0	0	0
OTU1854	0	0	0	0	0	0	0	0	0	0	0	0	0	0	0	0	0	0	0	0	3	17	0	0	0	13	0	0	0	0	0	0	0	0	0	0	0	0	0	0	0	0	0	0	0	0	0	0	0
OTU1855	0	0	0	0	0	0	0	0	0	0	0	0	0	0	0	4	0	0	0	0	0	17	0	0	0	0	0	0	0	0	0	0	0	0	0	0	0	0	0	0	0	0	0	0	0	0	0	0	0
OTU1856	0	0	0	0	0	0	0	0	0	0	14	0	0	7	0	0	8	0	0	0	13	0	17	9	0	0	13	12	0	0	0	0	0	0	0	0	0	0	0	0	0	0	0	0	0	0	0	0	0
OTU1857	0	0	0	0	0	0	0	0	0	0	13	0	0	0	0	0	0	14	0	0	0	0	17	0	0	0	0	0	0	11	0	0	0	0	0	0	0	0	0	0	0	0	0	0	0	0	0	0	0
OTU1858	0	0	0	0	0	0	0	0	0	0	0	0	10	0	0	0	0	0	0	0	0	0	0	13	0	0	17	0	0	0	0	0	0	0	0	0	0	0	0	0	0	0	0	0	0	0	0	0	0
OTU1859	0	0	0	0	0	0	0	0	0	0	7	0	0	7	0	0	4	8	6	0	0	7	0	0	0	0	8	17	0	8	0	0	0	0	0	0	0	0	0	0	0	0	0	0	0	0	0	0	0
OTU1860	0	0	0	0	0	0	0	0	0	0	0	0	0	0	0	0	0	0	0	0	0	0	0	0	0	10	0	17	0	14	0	0	0	0	0	0	0	0	0	0	0	0	0	0	0	0	0	0	0
OTU1861	0	0	0	0	0	0	0	0	0	0	0	19	0	0	0	0	0	0	11	0	0	0	0	0	0	0	10	17	16	0	0	0	0	0	0	0	0	0	0	0	0	0	0	0	0	0	0	0	0
OTU1862	0	0	0	0	0	0	0	0	0	0	0	0	0	6	0	0	0	0	0	0	0	0	0	12	0	0	0	0	17	0	0	0	0	0	0	0	0	0	0	0	0	0	0	0	0	0	0	0	0
OTU1863	0	0	0	0	0	0	0	0	0	0	0	0	0	0	0	0	0	0	0	7	0	0	0	6	0	0	0	0	0	17	0	0	0	0	0	0	0	0	0	0	0	0	0	0	0	0	0	0	0
OTU1864	0	0	0	0	0	0	0	0	0	0	0	0	0	0	0	0	0	0	0	0	0	0	0	0	10	0	0	0	0	17	0	0	0	0	0	0	0	0	0	0	0	0	0	0	0	0	0	0	0
OTU1865	0	0	0	0	0	0	0	0	0	12	0	0	0	0	0	0	0	0	0	0	0	0	0	0	0	0	0	0	0	0	0	0	0	0	0	0	0	0	0	0	17	0	0	0	0	0	0	0	0
OTU1866	0	0	0	0	0	0	0	0	0	0	0	0	0	0	0	0	0	0	0	0	0	0	0	0	0	0	0	0	0	0	0	0	0	0	0	0	0	0	0	0	0	6	0	17	0	0	0	0	0
OTU1867	0	0	0	0	16	0	0	0	0	0	0	0	0	0	0	0	0	0	0	0	0	0	0	0	0	0	0	0	0	0	0	0	0	0	0	0	0	0	0	0	0	0	0	0	0	0	0	0	0
OTU1868	0	0	0	0	0	0	0	0	0	0	0	16	10	0	12	0	0	0	0	0	0	0	10	0	0	0	0	10	3	0	0	0	0	0	0	0	0	0	0	0	0	0	0	0	0	0	0	0	0
OTU1869	0	0	0	0	0	0	0	0	0	0	10	22	0	0	0	5	0	8	0	8	0	0	0	0	0	0	0	0	0	0	0	0	0	0	0	0	0	0	0	0	0	0	0	0	0	0	0	0	0
OTU1870	0	0	0	0	0	0	0	0	0	0	0	16	0	0	0	0	0	0	0	0	0	0	0	0	0	5	0	0	0	0	0	0	0	0	0	0	0	0	0	0	0	0	0	0	0	0	0	0	0
OTU1871	0	0	0	0	0	0	0	0	0	0	12	16	4	0	12	7	0	11	11	13	0	0	10	0	0	0	0	0	0	0	0	0	0	0	0	0	0	0	0	0	0	0	0	0	0	0	0	0	0
OTU1872	0	0	0	0	0	0	0	0	0	0	0	14	2	6	0	0	0	0	0	0	0	0	0	0	0	0	0	0	0	0	0	0	0	0	0	0	0	0	0	0	0	0	0	0	0	0	0	0	0
OTU1873	0	0	0	0	0	0	0	0	0	0	13	0	16	10	0	16	0	0	0	0	0	0	0	0	0	0	0	7	0	0	0	0	0	0	0	0	0	0	0	0	0	0	0	0	0	0	0	0	0
OTU1874	0	0	0	0	0	0	0	0	0	0	13	0	16	0	0	0	0	0	0	0	0	0	0	0	0	0	0	0	0	0	0	0	0	0	0	0	0	0	0	0	0	0	0	0	0	0	0	0	0
OTU1875	0	0	0	0	0	0	0	0	0	0	0	0	0	16	0	0	0	15	0	0	0	0	0	0	0	0	0	0	0	0	0	0	0	0	0	0	0	0	0	0	0	0	0	0	0	0	0	0	0
OTU1876	0	0	0	0	0	0	0	0	0	0	12	0	0	16	15	0	0	0	0	0	0	0	0	0	0	0	6	0	0	0	0	0	0	0	0	0	0	0	0	0	0	0	0	0	0	0	0	0	0
OTU1877	0	0	0	0	0	0	0	0	0	0	8	0	0	16	0	0	0	0	0	5	0	0	0	0	0	0	0	0	0	0	0	0	0	0	0	0	0	0	0	0	0	0	0	0	0	0	0	0	0
OTU1878	0	0	0	0	0	0	0	0	0	0	0	0	6	16	0	9	4	7	4	0	0	5	4	0	0	0	0	0	0	11	0	0	0	0	0	0	0	0	0	0	0	0	0	0	0	0	0	0	0
OTU1879	0	0	0	0	0	0	0	0	0	0	16	14	8	0	0	0	0	0	0	0	0	0	0	0	0	0	0	0	0	0	0	0	0	0	0	0	0	0	0	0	0	0	0	0	0	0	0	0	0
OTU1880	0	0	0	0	0	0	0	0	0	11	16	15	0	0	0	0	16	5	0	0	0	0	0	0	0	0	0	0	0	0	0	0	12	0	0	0	0	0	0	0	0	0	0	0	0	0	0	0	0
OTU1881	0	0	0	0	0	0	0	0	0	0	16	0	11	0	0	0	11	0	0	0	0	0	0	0	0	0	0	0	0	0	0	0	0	0	0	0	0	0	0	0	0	0	0	0	0	0	0	0	0
OTU1882	0	0	0	0	0	0	0	0	0	0	16	0	0	0	0	0	0	9	0	0	0	0	0	0	0	0	0	0	0	0	0	0	0	0	0	0	0	0	0	0	0	0	0	0	0	0	0	0	0
OTU1883	0	0	0	0	0	0	0	0	0	0	16	0	0	12	0	0	0	9	0	0	0	0	11	8	0	21	0	0	0	0	0	0	0	0	0	0	0	0	0	0	0	0	0	0	0	0	0	0	0
OTU1884	0	0	0	0	0	0	0	0	0	0	16	0	6	14	5	0	0	7	5	0	0	0	0	0	0	0	6	0	0	0	0	0	0	0	0	0	0	0	0	0	0	0	0	0	0	0	0	0	0
OTU1885	0	0	0	0	0	0	0	0	0	0	0	0	0	0	16	0	0	0	0	0	0	0	0	0	0	0	0	0	13	0	0	0	0	0	0	0	0	0	0	0	0	0	0	0	0	0	0	0	0
OTU1886	0	0	0	0	0	0	0	0	0	0	0	0	0	12	16	0	0	13	0	0	0	0	0	0	0	0	0	0	0	0	0	0	0	0	0	0	0	0	0	0	0	0	0	0	0	0	0	0	0
OTU1887	0	0	0	0	0	0	0	0	0	0	0	0	0	0	16	6	6	0	0	0	0	0	0	0	0	0	0	0	0	0	0	0	0	0	0	0	0	0	0	0	0	0	0	0	0	0	0	0	0
OTU1888	0	0	0	0	0	0	0	0	0	0	0	14	11	0	16	0	12	11	0	9	0	0	0	0	0	0	0	0	0	0	0	0	0	0	0	0	0	0	0	0	0	0	0	0	0	0	0	0	0
OTU1889	0	0	0	0	0	0	0	0	0	0	10	0	0	12	7	10	12	9	0	0	9	0	0	0	7	0	0	0	0	0	0	0	0	0	0	0	0	0	0	0	0	0	0	0	0	0	0	0	0
OTU1890	0	0	0	0	0	0	0	0	0	0	0	0	0	0	0	0	0	0	0	0	7	13	0	16	0	0	4	0	9	0	0	0	0	0	0	0	0	0	0	0	0	0	0	0	0	0	0	0	0
OTU1891	0	0	0	0	0	0	0	0	0	0	0	0	0	4	0	0	0	0	9	0	14	0	0	16	8	0	0	0	0	0	0	0	0	0	0	0	0	0	0	0	0	0	0	0	0	0	0	0	0
OTU1892	0	0	0	0	0	0	0	0	0	0	0	0	0	0	0	0	0	0	0	0	0	0	0	16	7	0	0	6	7	0	0	0	0	0	0	0	0	0	0	0	0	0	0	0	0	0	0	0	0
OTU1893	0	0	0	0	0	0	0	0	0	0	0	0	0	0	0	0	0	0	0	0	3	11	0	5	0	0	0	0	0	0	0	0	0	0	0	0	0	0	0	0	0	0	0	0	0	0	0	0	0
OTU1894	0	0	0	0	0	0	0	0	0	0	5	0	2	0	0	13	0	0	0	0	0	11	0	0	0	16	0	0	0	6	0	0	0	0	0	0	0	0	0	0	0	0	0	0	0	0	0	0	0
OTU1895	0	0	0	0	0	0	0	0	0	0	0	0	0	0	0	0	0	0	0	0	0	0	0	0	0	16	4	0	8	0	0	0	0	0	0	0	0	0	0	0	0	0	0	0	0	0	0	0	0
OTU1896	0	0	0	0	0	0	0	0	0	0	0	0	0	8	0	16	0	0	0	0	0	0	0	0	0	0	0	0	0	0	0	0	0	0	0	0	0	0	0	0	0	0	0	0	0	0	0	0	0
OTU1897	0	0	0	0	0	0	0	0	0	0	7	0	0	6	0	16	0	9	0	0	4	0	0	0	8	0	0	12	0	14	0	0	0	0	0	0	0	0	0	0	0	0	0	0	0	0	0	0	0
OTU1898	0	0	0	0	0	0	0	0	0	0	0	0	0	0	0	16	9	0	0	0	0	0	0	0	0	0	0	0	0	0	0	0	0	0	0	0	0	0	0	0	0	0	0	0	0	0	0	0	0
OTU1899	0	0	0	0	0	0	0	0	0	0	0	10	0	0	0	16	0	0	0	0	0	0	0	0	0	0	0	0	0	0	0	0	0	0	0	0	0	0	0	0	0	0	0	0	0	0	0	0	0
OTU1900	0	0	0	0	0	0	0	0	0	0	0	0	0	0	0	0	16	0	0	0	0	0	0	0	4	0	0	0	0	0	0	0	0	0	0	0	0	0	0	0	0	0	0	0	0	0	0	0	0
OTU1901	0	0	0	0	0	0	0	0	0	0	0	0	0	0	0	0	16	0	0	0	0	0	0	0	0	13	0	0	5	0	0	0	0	0	0	0	0	0	0	0	0	0	0	0	0	0	0	0	0
OTU1902	0	0	0	0	0	0	0	0	0	0	0	9	0	8	0	0	0	16	0	0	0	0	0	0	0	0	0	0	0	10	0	0	0	0	0	0	0	0	0	0	0	0	0	0	0	0	0	0	0
OTU1903	0	0	0	0	0	0	0	0	0	0	8	9	10	9	0	0	15	12	16	8	0	0	0	0	0	0	0	0	3	0	0	0	0	0	0	0	0	0	0	0	0	0	0	0	0	0	0	0	0
OTU1904	0	0	0	0	0	0	0	0	0	0	0	0	0	0	0	0	0	14	0	16	0	0	0	0	0	0	0	0	0	0	0	0	0	0	0	0	0	0	0	0	0	0	0	0	0	0	0	0	0
OTU1905	0	0	0	0	0	0	0	0	0	0	0	0	0	0	0	0	0	0	5	16	0	0	0	0	0	0	0	0	0	0	0	0	0	0	0	0	0	0	0	0	0	0	0	0	0	0	0	0	0
OTU1906	0	0	0	0	0	0	0	0	0	0	0	0	0	11	0	0	0	0	0	0	16	0	0	0	0	0	0	0	0	0	0	0	0	0	0	0	0	0	0	0	0	0	0	0	0	0	0	0	0
OTU1907	0	0	0	0	0	0	0	0	0	0	0	0	0	0	0	0	0	0	0	0	4	16	0	0	0	0	0	0	0	0	0	0	0	0	0	0	0	0	0	0	0	0	0	0	0	0	0	0	0
OTU1908	0	0	0	0	0	0	0	0	0	0	0	0	0	0	0	14	0	0	0	0	0	16	0	0	0	0	0	0	0	9	0	0	0	0	0	0	0	0	0	0	0	0	0	0	0	0	0	0	0
OTU1909	0	0	0	0	0	0	0	0	0	0	0	0	0	0	0	12	0	0	0	0	0	16	0	0	0	0	0	0	0	0	0	0	0	0	0	0	0	0	0	0	0	0	0	0	0	0	0	0	0
OTU1910	0	0	0	0	0	0	0	0	0	0	0	0	0	0	0	0	0	0	0	0	0	16	0	0	0	15	0	0	0	0	0	0	0	0	0	0	0	0	0	0	0	0	0	0	0	0	0	0	0
OTU1911	0	0	0	0	0	0	0	0	0	0	0	0	0	0	0	0	0	0	0	0	0	14	16	0	0	0	0	0	10	10	0	0	0	0	0	0	0	0	0	0	0	0	0	0	0	0	0	0	0
OTU1912	0	0	0	0	0	0	0	0	0	0	0	0	12	0	0	0	0	0	0	0	0	0	0	0	0	0	16	0	0	8	0	0	0	0	0	0	0	0	0	0	0	0	0	0	0	0	0	0	0
OTU1913	0	0	0	0	0	0	0	0	0	0	0	0	0	0	0	0	0	15	0	14	0	0	0	0	0	0	0	0	0	0	0	0	0	0	0	16	0	0	0	0	0	0	0	0	0	0	0	0	0
OTU1914	0	0	0	0	0	0	0	0	0	0	0	0	0	0	0	0	0	0	8	0	11	0	0	0	0	0	0	0	0	0	0	0	0	0	0	0	16	0	0	0	0	0	0	0	0	0	0	0	0
OTU1915	0	0	0	0	0	0	0	0	0	0	0	0	0	0	0	8	0	0	0	0	0	0	14	0	0	0	0	16	0	0	0	0	0	0	0	0	0	0	0	0	0	0	0	0	0	0	0	0	0
OTU1916	0	0	0	0	0	0	0	0	0	0	0	0	0	0	0	0	0	0	0	0	0	0	0	0	0	0	0	0	16	0	0	0	0	0	0	0	0	0	0	0	8	0	0	0	0	0	0	0	0
OTU1917	0	0	0	0	0	0	0	0	0	0	0	8	0	0	11	0	0	0	0	8	0	0	0	7	13	0	7	12	14	16	0	0	0	0	0	0	0	0	0	0	0	0	0	0	0	0	0	0	0
OTU1918	0	0	0	0	0	0	0	0	0	0	0	9	0	0	0	0	4	6	0	0	0	0	6	0	0	0	0	11	0	16	0	0	0	0	0	0	0	0	0	0	0	0	0	0	0	0	0	0	0
OTU1919	0	0	0	0	0	0	0	0	0	0	13	0	0	0	0	0	0	12	0	8	0	0	0	0	0	0	0	10	0	16	0	0	0	0	0	0	0	0	0	0	0	0	0	0	0	0	0	0	0
OTU1920	0	0	0	0	0	0	0	0	0	0	0	0	0	0	0	0	0	0	0	0	0	0	8	0	0	0	0	0	0	16	0	0	0	0	0	0	0	0	0	0	0	0	0	0	0	0	0	0	0
OTU1921	0	0	0	0	0	0	0	0	0	0	0	0	0	5	0	0	0	0	0	0	0	0	0	0	0	0	0	0	0	16	0	0	0	0	0	0	0	0	0	0	0	0	0	0	0	0	0	0	0
OTU1922	0	0	0	0	0	0	0	0	0	0	0	0	0	0	0	0	0	0	0	0	0	0	0	0	0	0	0	0	0	0	16	6	0	0	0	0	0	0	0	0	0	0	0	0	0	0	0	0	0
OTU1923	0	0	0	0	0	0	0	0	0	7	0	0	0	0	0	0	0	0	0	0	0	0	0	0	0	0	0	0	0	0	0	0	0	0	0	0	0	0	0	0	0	0	0	0	0	0	0	0	0
OTU1924	0	0	0	0	0	0	0	0	0	0	0	15	0	0	0	0	0	0	0	0	0	0	0	0	0	0	0	0	10	0	0	0	0	0	0	0	0	0	0	0	0	0	0	0	0	0	0	0	0
OTU1925	0	0	0	0	0	0	0	0	0	0	0	15	0	0	0	0	0	0	11	0	0	0	0	0	0	2	0	0	0	0	0	0	0	0	0	0	0	0	0	0	0	0	0	0	0	0	0	0	0
OTU1926	0	0	0	0	0	0	0	0	0	0	0	15	0	0	0	11	0	0	0	0	0	0	13	14	7	0	0	6	0	0	0	0	0	0	0	0	0	0	0	0	0	0	0	0	0	0	0	0	0
OTU1927	0	0	0	0	0	0	0	0	0	0	0	0	15	0	0	0	0	0	0	0	0	0	0	0	0	0	5	0	0	7	0	0	0	0	0	0	0	0	0	0	0	0	0	0	0	0	0	0	0
OTU1928	0	0	0	0	0	0	0	0	0	0	0	0	0	15	0	0	2	0	0	0	14	0	0	0	0	0	0	0	0	0	0	0	0	0	0	0	0	0	0	0	0	0	0	0	0	0	0	0	0
OTU1929	0	0	0	0	0	0	0	0	0	0	0	0	8	15	0	0	0	0	0	3	0	0	0	0	0	0	0	0	0	0	0	0	0	0	0	0	0	0	0	0	0	0	0	0	0	0	0	0	0
OTU1930	0	0	0	0	0	0	0	0	0	0	0	8	0	15	4	0	0	5	0	0	0	0	0	0	0	0	0	0	0	0	0	0	0	0	0	0	0	0	0	0	0	0	0	0	0	0	0	0	0
OTU1931	0	0	0	0	0	0	0	0	0	0	0	7	0	15	0	0	0	0	0	0	0	0	0	0	0	0	0	0	0	0	0	0	0	0	0	0	0	0	0	0	0	0	0	0	0	0	0	0	0
OTU1932	0	0	0	0	0	0	0	0	0	0	0	0	0	15	0	0	0	0	0	4	3	0	0	0	0	0	0	0	0	0	0	0	0	0	0	0	0	0	0	0	0	0	0	0	0	0	0	0	0
OTU1933	0	0	0	0	0	0	0	0	0	0	9	0	0	15	0	0	0	0	0	9	0	0	0	0	0	0	0	0	0	11	0	0	0	0	0	0	0	0	0	0	0	0	0	0	0	0	0	0	0
OTU1934	0	0	0	0	0	0	0	0	0	0	0	12	0	15	0	0	0	6	0	0	0	0	0	0	0	0	0	0	0	0	0	0	0	0	0	0	0	0	0	0	0	0	0	0	0	0	0	0	0
OTU1935	0	0	0	0	0	0	0	0	0	0	13	0	0	15	0	0	0	0	0	0	0	0	0	0	0	0	0	0	0	0	0	0	0	0	0	0	0	0	0	0	0	0	0	0	0	0	0	0	0
OTU1936	0	0	0	0	0	0	0	0	0	0	0	0	0	15	15	9	0	0	0	0	0	0	0	0	0	0	0	0	0	12	0	0	0	0	0	0	0	0	0	0	0	0	0	0	0	0	0	0	0
OTU1937	0	0	0	0	0	0	0	0	0	0	0	0	0	15	0	0	0	6	0	0	0	0	0	0	0	0	0	10	0	0	0	0	0	0	0	0	0	0	0	0	0	0	0	0	0	0	0	0	0
OTU1938	0	0	0	0	0	0	0	0	0	0	0	0	0	15	0	0	0	0	0	0	0	0	9	0	0	0	0	0	0	0	0	0	0	0	0	0	0	0	0	0	0	0	0	0	0	0	0	0	0
OTU1939	0	0	0	0	0	0	0	0	0	0	0	8	5	15	0	0	0	0	7	0	0	0	0	0	0	0	0	0	0	0	0	0	0	0	0	0	0	0	0	0	0	0	0	0	0	0	0	0	0
OTU1940	0	0	0	0	0	0	0	0	0	0	15	0	0	0	0	0	0	10	0	0	0	0	0	0	0	0	0	0	0	0	0	0	0	0	0	0	0	0	0	0	0	0	0	0	0	0	0	0	0
OTU1941	0	0	0	0	0	0	0	0	0	0	15	0	0	0	11	0	0	0	0	0	0	0	9	0	8	0	0	0	0	5	12	0	0	0	0	0	0	0	0	0	0	0	0	0	0	0	0	0	0
OTU1942	0	0	0	0	0	0	0	0	0	0	15	0	0	0	0	0	8	10	0	0	0	0	0	0	0	0	0	0	0	0	0	0	0	0	0	0	0	0	0	0	0	0	0	0	0	0	0	0	0
OTU1943	0	0	0	0	0	0	0	0	0	0	15	0	0	0	15	0	0	0	0	0	0	0	0	0	0	0	0	0	0	0	0	0	0	0	0	0	0	0	0	0	0	0	0	0	0	0	0	0	0
OTU1944	0	0	0	0	0	0	0	0	0	0	15	0	0	0	0	0	0	0	0	0	0	0	0	0	0	0	0	12	0	0	0	0	0	0	0	0	0	0	0	0	0	0	0	0	0	0	0	0	0
OTU1945	0	0	0	0	0	0	0	0	0	0	15	0	0	13	0	0	0	0	0	0	0	0	0	0	0	0	0	14	0	0	0	0	0	0	0	0	0	0	0	0	0	0	0	0	0	0	0	0	0
OTU1946	0	0	0	0	0	0	0	0	0	0	15	0	0	0	0	0	0	0	0	0	0	9	0	0	0	0	0	0	0	0	0	0	0	0	0	0	0	0	0	0	0	0	0	0	0	0	0	0	0
OTU1947	0	0	0	0	0	0	0	0	0	0	0	0	0	0	15	0	0	0	0	0	0	0	0	0	0	3	0	0	0	0	0	0	0	0	0	0	0	5	0	0	0	0	0	0	0	0	0	0	0
OTU1948	0	0	0	0	0	0	0	0	0	0	0	0	0	12	15	0	0	0	0	0	0	0	0	0	0	0	0	0	0	0	0	0	0	0	0	0	0	0	0	0	0	0	0	0	0	0	0	0	0
OTU1949	0	0	0	0	0	0	0	0	0	0	0	0	0	0	15	0	0	0	0	0	0	8	0	0	0	0	0	0	0	0	0	0	0	0	0	0	0	0	0	0	0	0	0	0	0	0	0	0	0
OTU1950	0	0	0	0	0	0	0	0	0	0	0	0	0	13	15	0	0	0	8	0	0	15	0	0	0	0	0	0	0	0	0	0	0	0	0	0	0	0	0	0	0	0	0	0	0	0	0	0	0
OTU1951	0	0	0	0	0	0	0	0	0	0	0	0	0	0	0	0	0	0	0	0	0	0	9	15	0	0	0	0	0	0	0	0	0	0	0	0	0	0	0	0	0	0	0	0	0	0	0	0	0
OTU1952	0	0	0	0	0	0	0	0	0	0	0	0	0	0	0	0	0	0	0	0	0	13	0	0	0	15	0	0	0	0	0	0	0	0	0	0	0	0	0	0	0	0	0	0	0	0	0	0	0
OTU1953	0	0	0	0	0	0	0	0	0	0	0	0	0	0	0	0	0	0	0	0	0	14	0	0	0	15	0	0	0	0	0	0	0	0	0	0	0	0	0	0	0	0	0	0	0	0	0	0	0
OTU1954	0	0	0	0	0	0	0	0	0	0	0	0	0	0	0	0	0	0	0	0	0	0	0	0	0	15	0	0	15	0	0	0	0	0	0	0	0	0	0	0	0	0	0	0	0	0	0	0	0
OTU1955	0	0	0	0	0	0	0	0	0	0	0	0	0	0	0	0	0	0	0	0	5	12	0	0	0	15	0	0	0	0	0	0	0	0	0	0	0	0	0	0	0	0	0	0	0	0	0	0	0
OTU1956	0	0	0	0	0	0	0	0	0	0	0	0	0	0	0	0	0	0	0	0	0	14	0	6	0	15	0	0	0	0	0	0	0	0	0	0	0	0	0	0	0	0	0	0	0	0	0	0	0
OTU1957	0	0	0	0	0	0	0	0	0	0	0	0	0	0	0	0	0	0	0	0	0	8	0	0	0	15	0	0	0	0	0	0	0	0	0	0	0	0	0	0	0	0	0	0	0	0	0	0	0
OTU1958	0	0	0	0	0	0	0	0	0	0	10	0	0	0	10	0	0	0	0	6	0	0	0	0	5	15	0	0	5	0	0	0	0	0	0	0	0	0	0	0	0	0	0	0	0	0	0	0	0
OTU1959	0	0	0	0	0	0	0	0	0	0	0	0	0	0	0	15	0	0	0	0	0	0	0	0	4	0	0	0	0	0	0	0	0	0	0	0	0	0	0	0	0	0	0	0	0	0	0	0	0
OTU1960	0	0	0	0	0	0	0	0	0	0	0	0	0	0	4	15	0	0	0	0	0	14	0	0	0	0	0	0	0	0	0	0	0	0	0	0	0	0	0	0	0	0	0	0	0	0	0	0	0
OTU1961	0	0	0	0	0	0	0	0	0	0	0	0	6	0	0	15	0	0	0	0	0	0	0	0	0	0	0	0	0	8	0	0	0	0	0	0	0	0	0	0	0	0	0	0	0	0	0	0	0
OTU1962	0	0	0	0	0	0	0	0	0	0	8	0	0	0	0	15	0	0	0	0	0	0	0	0	0	0	0	0	0	0	0	0	0	0	0	0	0	0	0	0	0	0	0	0	0	0	0	0	0
OTU1963	0	0	0	0	0	0	0	0	0	0	0	0	0	0	14	15	12	6	0	5	4	0	0	0	0	0	0	6	0	0	0	0	0	0	0	0	0	0	0	0	0	0	0	0	0	0	0	0	0
OTU1964	0	0	0	0	0	0	0	0	0	0	7	7	0	2	0	7	15	6	6	0	0	0	0	0	0	0	0	0	0	0	0	0	0	0	0	0	0	0	0	0	0	0	0	0	0	0	0	0	0
OTU1965	0	0	0	0	0	0	0	0	0	0	8	10	0	0	0	0	15	4	0	0	0	0	0	0	0	0	0	0	0	0	0	0	0	0	0	0	0	0	0	0	0	0	0	0	0	0	0	0	0
OTU1966	0	0	0	0	0	0	0	0	0	0	0	0	0	0	0	0	15	0	0	0	0	0	0	0	0	0	12	14	0	8	0	0	0	0	0	0	0	0	0	0	0	0	0	0	0	0	0	0	0
OTU1967	0	0	0	0	0	0	0	0	0	0	0	11	0	0	0	0	0	15	0	0	0	0	0	0	0	0	0	0	0	0	0	0	0	0	0	0	0	0	0	0	0	0	0	0	0	0	0	0	0
OTU1968	0	0	0	0	0	0	0	0	0	0	0	6	6	0	0	0	0	15	0	0	0	0	0	0	0	0	0	0	0	10	0	0	0	0	0	0	0	0	0	0	0	0	0	0	0	0	0	0	0
OTU1969	0	0	0	0	0	0	0	0	0	0	0	0	0	0	0	0	0	15	0	0	0	0	0	0	0	2	0	0	0	0	0	0	0	0	0	0	0	0	0	0	0	0	0	0	0	0	0	0	0
OTU1970	0	0	0	0	0	0	0	0	0	0	0	0	0	0	8	0	0	15	0	0	0	0	0	0	0	11	0	0	0	0	0	0	0	0	0	0	0	0	0	0	0	0	0	0	0	0	0	0	0
OTU1971	0	0	0	0	0	0	0	0	0	0	0	10	0	0	0	0	0	0	15	0	0	0	0	0	0	0	0	0	0	0	0	0	0	0	0	0	0	0	0	0	0	0	0	0	0	0	0	0	0
OTU1972	0	0	0	0	0	0	0	0	0	0	0	0	0	0	0	0	0	0	0	15	0	0	0	0	0	0	0	0	0	9	0	0	0	0	0	0	0	0	0	0	0	0	0	0	0	0	0	0	0
OTU1973	0	0	0	0	0	0	0	0	0	0	0	5	0	0	5	0	0	5	0	0	15	0	0	0	0	0	0	0	0	6	0	0	0	0	0	0	0	0	0	0	0	0	0	0	0	0	0	0	0
OTU1974	0	0	0	0	0	0	0	0	0	0	0	0	0	0	0	0	0	0	0	0	15	0	10	0	0	0	0	0	0	0	0	0	0	0	0	0	0	0	0	0	0	0	0	0	0	0	0	0	0
OTU1975	0	0	0	0	0	0	0	0	0	0	0	0	0	0	0	0	0	0	0	6	15	0	0	0	0	0	0	8	0	0	0	0	0	0	0	0	0	0	0	0	0	0	0	0	0	0	0	0	0
OTU1976	0	0	0	0	0	0	0	0	0	0	0	0	0	0	13	0	0	0	0	0	15	0	0	0	0	0	0	0	7	0	0	0	0	0	0	0	0	0	0	0	0	0	0	0	0	0	0	0	0
OTU1977	0	0	0	0	0	0	0	0	0	0	0	0	0	0	0	0	0	0	0	0	0	15	0	0	0	9	0	0	0	0	0	0	0	0	0	0	0	0	0	0	0	0	0	0	0	0	0	0	0
OTU1978	0	0	0	0	0	0	0	0	0	0	0	0	0	0	0	0	12	0	0	0	0	15	0	0	0	0	0	0	0	0	0	0	0	0	0	0	0	0	0	0	0	0	0	0	0	0	0	0	0
OTU1979	0	0	0	0	0	0	0	0	0	0	0	0	0	6	0	0	10	0	0	8	0	15	0	0	0	0	0	0	0	6	0	0	0	0	0	0	0	0	0	0	0	0	0	0	0	0	0	0	0
OTU1980	0	0	0	0	0	0	0	0	0	0	0	0	0	0	0	0	0	0	0	0	0	15	0	0	0	12	0	0	0	0	0	0	0	0	0	0	0	0	0	0	0	0	0	0	0	0	0	0	0
OTU1981	0	0	0	0	0	0	0	0	0	0	0	0	0	0	0	0	0	0	0	0	0	0	0	0	0	0	15	0	14	0	0	0	0	0	0	0	0	0	0	0	0	0	0	0	0	0	0	0	0
OTU1982	0	0	0	0	0	0	0	0	0	0	0	0	2	0	0	0	0	0	0	0	0	0	0	10	0	0	0	0	0	0	0	0	0	0	0	15	0	0	0	0	0	0	0	0	0	0	0	0	0
OTU1983	0	0	0	0	0	0	0	0	0	0	0	0	0	0	0	0	0	0	0	0	0	0	0	0	0	0	9	15	0	0	0	0	0	0	0	0	0	0	0	0	0	0	0	0	0	0	0	0	0
OTU1984	0	0	0	0	0	0	0	0	0	0	0	0	0	2	0	0	0	0	0	0	0	5	0	0	0	0	11	15	0	0	0	0	0	0	0	0	0	0	0	0	0	0	0	0	0	0	0	0	0
OTU1985	0	0	0	0	0	0	0	0	0	0	14	0	13	14	13	0	12	0	0	0	0	0	0	0	0	0	0	15	0	13	0	0	0	0	0	0	0	0	0	0	0	0	0	0	0	0	0	0	0
OTU1986	0	0	0	0	0	0	0	0	0	0	0	0	0	0	0	0	5	0	0	0	0	0	0	0	0	5	0	15	0	0	0	0	0	0	0	0	0	0	0	0	0	0	0	0	0	0	0	0	0
OTU1987	0	0	0	0	0	0	0	0	0	0	0	0	0	0	0	0	0	0	0	0	0	0	0	0	0	0	0	15	4	0	0	0	0	0	0	0	0	0	0	0	0	0	0	0	0	0	0	0	0
OTU1988	0	0	0	0	0	0	0	0	0	0	0	0	0	0	0	0	14	0	0	0	0	0	0	0	0	0	0	0	0	15	0	0	0	0	0	0	0	0	0	0	0	0	0	0	0	0	0	0	0
OTU1989	0	0	0	0	0	0	0	0	0	0	0	0	0	0	0	0	0	0	0	0	11	0	0	0	0	0	0	13	0	0	0	0	0	0	0	0	0	0	0	0	0	0	0	0	0	0	0	0	15
OTU1990	0	0	0	0	0	0	0	0	0	0	0	0	0	0	0	0	0	0	0	0	0	0	0	0	0	0	0	0	0	0	0	0	0	0	0	0	0	0	0	0	0	0	0	0	0	0	0	0	0
OTU1991	0	0	0	0	0	0	0	0	0	0	0	0	0	0	0	0	0	0	0	0	0	0	0	0	0	0	0	0	0	0	0	0	0	0	0	0	0	0	0	0	0	0	0	0	0	0	0	0	0
OTU1992	0	0	0	0	0	0	0	0	0	0	0	0	0	0	0	0	0	0	0	0	0	0	0	0	0	0	0	0	0	0	0	0	0	0	0	0	0	0	0	0	0	0	0	0	0	11	0	0	0
OTU1993	0	0	0	0	0	14	0	0	0	0	0	0	0	0	0	0	0	0	0	0	0	0	0	0	0	0	0	0	0	0	0	0	0	0	0	0	0	0	0	0	0	0	0	0	0	0	0	0	0
OTU1994	0	0	0	0	0	0	0	0	0	0	0	14	0	0	0	0	0	0	0	0	3	0	0	0	0	0	0	0	0	0	0	0	0	0	0	0	0	0	0	0	0	0	0	0	0	0	0	0	0
OTU1995	0	0	0	0	0	0	0	0	0	0	8	14	0	12	0	0	0	0	0	0	0	0	0	0	0	0	0	0	0	0	0	0	0	0	0	0	0	0	0	0	0	0	0	0	0	0	0	0	0
OTU1996	0	0	0	0	0	0	0	0	0	0	0	14	0	7	10	0	0	6	9	0	0	0	0	0	0	0	0	0	0	0	0	0	0	0	0	0	0	0	0	0	0	0	0	0	0	0	0	0	0
OTU1997	0	0	0	0	0	0	0	0	0	0	0	12	0	0	0	0	2	0	0	0	0	0	0	0	0	0	0	0	0	8	0	0	0	0	0	0	0	0	0	0	0	0	0	0	0	0	0	0	0
OTU1998	0	0	0	0	0	0	0	0	0	0	0	9	0	0	0	0	14	0	0	0	0	0	0	0	0	0	5	0	0	0	0	0	0	0	0	0	0	0	0	0	0	0	0	0	0	0	0	0	0
[truncated: 767 more rows]
[truncated: 11 more columns]

## Sheet: SILVA_Taxonomy_Illumina
OTU_ID	Bin	Kingdom	Phylum	Class	Order	Family	Genus	Species
OTU1	bin7	Bacteria	Actinobacteriota	Actinobacteria	Streptomycetales	Streptomycetaceae	Streptomyces	Unclassified
OTU2	bin10	Bacteria	Chloroflexi	TK10	TK10	TK10	TK10	uncultured_Chloroflexus
OTU3	bin32	Bacteria	Proteobacteria	Alphaproteobacteria	Rhizobiales	Rhizobiales_Incertae_Sedis	Bauldia	Unclassified
OTU4	bin7	Bacteria	Actinobacteriota	Actinobacteria	Micrococcales	Micrococcaceae	Unclassified	Unclassified
OTU5	bin24	Bacteria	Gemmatimonadota	Gemmatimonadetes	Gemmatimonadales	Gemmatimonadaceae	uncultured	Unclassified
OTU6	bin17	Bacteria	Verrucomicrobiota	Verrucomicrobiae	Verrucomicrobiales	Verrucomicrobiaceae	Roseimicrobium	metagenome
OTU7	bin19	Bacteria	Planctomycetota	Phycisphaerae	Tepidisphaerales	WD2101_soil_group	WD2101_soil_group	uncultured_bacterium
OTU8	bin7	Bacteria	Actinobacteriota	Actinobacteria	Streptomycetales	Streptomycetaceae	Streptomyces	Unclassified
OTU9	bin14	Bacteria	Firmicutes	Bacilli	Bacillales	Bacillaceae	Bacillus	Unclassified
OTU10	bin12	Bacteria	Chloroflexi	Chloroflexia	Chloroflexales	Roseiflexaceae	uncultured	Unclassified
OTU11	bin7	Bacteria	Actinobacteriota	Actinobacteria	Micrococcales	Intrasporangiaceae	Unclassified	Unclassified
OTU12	bin5	Bacteria	Patescibacteria	Parcubacteria	Candidatus_Adlerbacteria	Candidatus_Adlerbacteria	Candidatus_Adlerbacteria	uncultured_bacterium
OTU13	bin24	Bacteria	Gemmatimonadota	Gemmatimonadetes	Gemmatimonadales	Gemmatimonadaceae	Gemmatimonas	uncultured_Gemmatimonadaceae
OTU14	bin32	Bacteria	Proteobacteria	Alphaproteobacteria	Rhizobiales	Xanthobacteraceae	Pseudolabrys	Unclassified
OTU15	bin11	Bacteria	Acidobacteriota	Blastocatellia	Blastocatellales	Blastocatellaceae	uncultured	Unclassified
OTU16	bin23	Bacteria	Acidobacteriota	Vicinamibacteria	Vicinamibacterales	uncultured	uncultured	Unclassified
OTU17	bin14	Bacteria	Firmicutes	Bacilli	Bacillales	Bacillaceae	Anaerobacillus	Unclassified
OTU18	bin7	Bacteria	Actinobacteriota	Actinobacteria	Micromonosporales	Micromonosporaceae	Unclassified	Unclassified
OTU19	bin10	Bacteria	Chloroflexi	KD4-96	KD4-96	KD4-96	KD4-96	uncultured_Chloroflexi
OTU20	bin32	Bacteria	Proteobacteria	Alphaproteobacteria	Rhizobiales	Unclassified	Unclassified	Unclassified
OTU21	bin32	Bacteria	Proteobacteria	Alphaproteobacteria	Rhizobiales	Xanthobacteraceae	Bradyrhizobium	Unclassified
OTU22	bin29	Bacteria	Proteobacteria	Gammaproteobacteria	Burkholderiales	Comamonadaceae	Aquabacterium	Unclassified
OTU23	bin29	Bacteria	Proteobacteria	Gammaproteobacteria	Burkholderiales	SC-I-84	SC-I-84	Unclassified
OTU24	bin12	Bacteria	Chloroflexi	Chloroflexia	Chloroflexales	Roseiflexaceae	uncultured	uncultured_bacterium
OTU25	bin31	Bacteria	Proteobacteria	Alphaproteobacteria	Sphingomonadales	Sphingomonadaceae	Sphingomonas	Unclassified
OTU26	bin7	Bacteria	Actinobacteriota	Actinobacteria	Micromonosporales	Micromonosporaceae	Unclassified	Unclassified
OTU27	bin15	Bacteria	Acidobacteriota	Acidobacteriae	Solibacterales	Solibacteraceae	Candidatus_Solibacter	Unclassified
OTU28	bin17	Bacteria	Verrucomicrobiota	Verrucomicrobiae	Opitutales	Opitutaceae	Unclassified	Unclassified
OTU29	bin11	Bacteria	Acidobacteriota	Blastocatellia	Blastocatellales	Blastocatellaceae	Stenotrophobacter	Unclassified
OTU30	bin3	Bacteria	Bacteroidota	Bacteroidia	Cytophagales	Microscillaceae	Chryseolinea	Unclassified
OTU31	bin28	Bacteria	Proteobacteria	Gammaproteobacteria	Gammaproteobacteria_Incertae_Sedis	Unclassified	Acidibacter	Unclassified
OTU32	bin1	Bacteria	Bacteroidota	Bacteroidia	Chitinophagales	Chitinophagaceae	Flavisolibacter	uncultured_Bacteroidetes
OTU33	bin14	Bacteria	Firmicutes	Bacilli	Bacillales	Bacillaceae	Bacillus	Unclassified
OTU34	bin5	Bacteria	Armatimonadota	Fimbriimonadia	Fimbriimonadales	Fimbriimonadaceae	Fimbriimonadaceae	metagenome
OTU35	bin31	Bacteria	Proteobacteria	Alphaproteobacteria	Rhizobiales	Rhizobiaceae	Unclassified	Unclassified
OTU36	bin21	Bacteria	Planctomycetota	Planctomycetes	Planctomycetales	uncultured	uncultured	Unclassified
OTU37	bin23	Bacteria	Acidobacteriota	Vicinamibacteria	Vicinamibacterales	Vicinamibacteraceae	Vicinamibacteraceae	Unclassified
OTU38	bin2	Bacteria	Bacteroidota	Bacteroidia	Chitinophagales	Saprospiraceae	uncultured	Unclassified
OTU39	bin32	Bacteria	Proteobacteria	Alphaproteobacteria	Rhizobiales	Devosiaceae	Unclassified	Unclassified
OTU40	bin7	Bacteria	Actinobacteriota	Actinobacteria	Propionibacteriales	Nocardioidaceae	Nocardioides	Unclassified
OTU41	bin17	Bacteria	Verrucomicrobiota	Verrucomicrobiae	Opitutales	Opitutaceae	Lacunisphaera	uncultured_Verrucomicrobia
OTU42	bin6	Bacteria	Actinobacteriota	Acidimicrobiia	Microtrichales	Ilumatobacteraceae	Ilumatobacter	metagenome
OTU43	bin31	Bacteria	Proteobacteria	Alphaproteobacteria	Rhizobiales	Rhizobiales_Incertae_Sedis	uncultured	Unclassified
OTU44	bin12	Bacteria	Chloroflexi	Chloroflexia	Chloroflexales	Roseiflexaceae	uncultured	uncultured_Chloroflexi
OTU45	bin7	Bacteria	Actinobacteriota	Actinobacteria	Propionibacteriales	Nocardioidaceae	Nocardioides	Unclassified
OTU46	bin30	Bacteria	Proteobacteria	Gammaproteobacteria	Xanthomonadales	Xanthomonadaceae	Arenimonas	Unclassified
OTU47	bin19	Bacteria	Planctomycetota	Phycisphaerae	Tepidisphaerales	WD2101_soil_group	WD2101_soil_group	uncultured_Planctomycetales
OTU48	bin31	Bacteria	Proteobacteria	Alphaproteobacteria	Sphingomonadales	Sphingomonadaceae	Sphingobium	Sphingobium_herbicidovorans
OTU49	bin1	Bacteria	Bacteroidota	Bacteroidia	Chitinophagales	Chitinophagaceae	uncultured	Unclassified
OTU50	bin5	Bacteria	Patescibacteria	Parcubacteria	Candidatus_Nomurabacteria	Candidatus_Nomurabacteria	Candidatus_Nomurabacteria	uncultured_soil
OTU51	bin22	Bacteria	Planctomycetota	Planctomycetes	Pirellulales	Pirellulaceae	Pir4_lineage	uncultured_Planctomycetaceae
OTU52	bin30	Bacteria	Proteobacteria	Gammaproteobacteria	Xanthomonadales	Rhodanobacteraceae	Chujaibacter	uncultured_bacterium
OTU53	bin11	Bacteria	Acidobacteriota	Blastocatellia	Blastocatellales	Blastocatellaceae	Unclassified	Unclassified
OTU54	bin23	Bacteria	Acidobacteriota	Vicinamibacteria	Vicinamibacterales	Vicinamibacteraceae	Vicinamibacteraceae	uncultured_organism
OTU55	bin29	Bacteria	Proteobacteria	Gammaproteobacteria	Burkholderiales	Comamonadaceae	uncultured	Unclassified
OTU56	bin28	Bacteria	Proteobacteria	Gammaproteobacteria	PLTA13	PLTA13	PLTA13	uncultured_gamma
OTU57	bin29	Bacteria	Proteobacteria	Gammaproteobacteria	Burkholderiales	A21b	A21b	Unclassified
OTU58	bin1	Bacteria	Bacteroidota	Bacteroidia	Chitinophagales	Chitinophagaceae	Flavitalea	Unclassified
OTU59	bin26	Bacteria	Myxococcota	Polyangia	Polyangiales	BIrii41	BIrii41	Unclassified
OTU60	bin24	Bacteria	Gemmatimonadota	Gemmatimonadetes	Gemmatimonadales	Gemmatimonadaceae	uncultured	Unclassified
OTU61	bin32	Bacteria	Proteobacteria	Alphaproteobacteria	Rhizobiales	Rhizobiales_Incertae_Sedis	Bauldia	Unclassified
OTU62	bin1	Bacteria	Bacteroidota	Bacteroidia	Chitinophagales	Chitinophagaceae	Aurantisolimonas	metagenome
OTU63	bin4	Bacteria	Patescibacteria	Saccharimonadia	Saccharimonadales	LWQ8	LWQ8	Unclassified
OTU64	bin23	Bacteria	Acidobacteriota	Vicinamibacteria	Vicinamibacterales	Vicinamibacteraceae	uncultured	Unclassified
OTU65	bin5	Bacteria	Patescibacteria	Parcubacteria	Candidatus_Adlerbacteria	Candidatus_Adlerbacteria	Candidatus_Adlerbacteria	metagenome
OTU66	bin15	Bacteria	Acidobacteriota	Acidobacteriae	Bryobacterales	Bryobacteraceae	Bryobacter	Unclassified
OTU67	bin20	Bacteria	Planctomycetota	Planctomycetes	Gemmatales	Gemmataceae	uncultured	uncultured_bacterium
OTU68	bin31	Bacteria	Proteobacteria	Alphaproteobacteria	Sphingomonadales	Sphingomonadaceae	Unclassified	Unclassified
OTU69	bin8	Bacteria	Actinobacteriota	Thermoleophilia	Gaiellales	Gaiellaceae	Gaiella	actinobacterium_WWH12
OTU70	bin29	Bacteria	Proteobacteria	Gammaproteobacteria	Burkholderiales	Alcaligenaceae	Candidimonas	Candidimonas_humi
OTU71	bin22	Bacteria	Planctomycetota	Planctomycetes	Pirellulales	Pirellulaceae	uncultured	uncultured_bacterium
OTU72	bin11	Bacteria	Armatimonadota	Chthonomonadetes	Chthonomonadales	Chthonomonadales	Chthonomonadales	uncultured_bacterium
OTU73	bin33	Bacteria	Proteobacteria	Alphaproteobacteria	Micropepsales	Micropepsaceae	uncultured	Unclassified
OTU74	bin32	Bacteria	Proteobacteria	Alphaproteobacteria	Rhizobiales	Xanthobacteraceae	Unclassified	Unclassified
OTU75	bin30	Bacteria	Proteobacteria	Gammaproteobacteria	Xanthomonadales	Rhodanobacteraceae	Rhodanobacter	Unclassified
OTU76	bin31	Bacteria	Proteobacteria	Alphaproteobacteria	Rhizobiales	Rhizobiaceae	Unclassified	Unclassified
OTU77	bin11	Bacteria	Acidobacteriota	Blastocatellia	Blastocatellales	Blastocatellaceae	Aridibacter	Unclassified
OTU78	bin19	Bacteria	Planctomycetota	Phycisphaerae	Tepidisphaerales	WD2101_soil_group	WD2101_soil_group	uncultured_bacterium
OTU79	bin31	Bacteria	Proteobacteria	Alphaproteobacteria	Rhizobiales	Rhizobiaceae	Mesorhizobium	Unclassified
OTU80	bin21	Bacteria	Planctomycetota	Planctomycetes	Planctomycetales	uncultured	uncultured	uncultured_bacterium
OTU81	bin29	Bacteria	Proteobacteria	Gammaproteobacteria	Burkholderiales	SC-I-84	SC-I-84	beta_proteobacterium
OTU82	bin16	Bacteria	Verrucomicrobiota	Verrucomicrobiae	Pedosphaerales	Pedosphaeraceae	uncultured	uncultured_Verrucomicrobia
OTU83	bin26	Bacteria	Myxococcota	Polyangia	Polyangiales	Sandaracinaceae	uncultured	uncultured_soil
OTU84	bin1	Bacteria	Bacteroidota	Bacteroidia	Chitinophagales	Chitinophagaceae	uncultured	Panacibacter_ginsenosidivorans
OTU85	bin10	Bacteria	Chloroflexi	Anaerolineae	RBG-13-54-9	RBG-13-54-9	RBG-13-54-9	uncultured_Caldilineaceae
OTU86	bin10	Bacteria	Chloroflexi	Anaerolineae	Anaerolineales	Anaerolineaceae	UTCFX1	uncultured_Chloroflexi
OTU87	bin30	Bacteria	Proteobacteria	Gammaproteobacteria	Xanthomonadales	Xanthomonadaceae	Luteimonas	Unclassified
OTU88	bin18	Bacteria	Latescibacterota	Latescibacterota	Latescibacterota	Latescibacterota	Latescibacterota	metagenome
OTU89	bin9	Bacteria	Chloroflexi	Anaerolineae	SBR1031	A4b	A4b	uncultured_soil
OTU90	bin31	Bacteria	Proteobacteria	Alphaproteobacteria	Caulobacterales	Caulobacteraceae	Phenylobacterium	Unclassified
OTU91	bin5	Bacteria	Armatimonadota	Fimbriimonadia	Fimbriimonadales	Fimbriimonadaceae	Fimbriimonadaceae	metagenome
OTU92	bin32	Bacteria	Proteobacteria	Alphaproteobacteria	Rhizobiales	Xanthobacteraceae	uncultured	Unclassified
OTU93	bin33	Bacteria	Proteobacteria	Alphaproteobacteria	Acetobacterales	Acetobacteraceae	uncultured	Unclassified
OTU94	bin26	Bacteria	Myxococcota	Polyangia	Polyangiales	BIrii41	BIrii41	uncultured_Sorangiineae
OTU95	bin10	Bacteria	Chloroflexi	Gitt-GS-136	Gitt-GS-136	Gitt-GS-136	Gitt-GS-136	Unclassified
OTU96	bin29	Bacteria	Proteobacteria	Gammaproteobacteria	Burkholderiales	Comamonadaceae	Unclassified	Unclassified
OTU97	bin9	Bacteria	Chloroflexi	Anaerolineae	SBR1031	A4b	A4b	uncultured_soil
OTU98	bin31	Bacteria	Proteobacteria	Alphaproteobacteria	Caulobacterales	Caulobacteraceae	Asticcacaulis	Unclassified
OTU99	bin31	Bacteria	Proteobacteria	Alphaproteobacteria	Sphingomonadales	Sphingomonadaceae	Unclassified	Unclassified
OTU100	bin4	Bacteria	Patescibacteria	Saccharimonadia	Saccharimonadales	LWQ8	LWQ8	uncultured_bacterium
OTU101	bin33	Bacteria	Proteobacteria	Alphaproteobacteria	Elsterales	Elsteraceae	Elstera	uncultured_bacterium
OTU102	bin17	Bacteria	Verrucomicrobiota	Verrucomicrobiae	Verrucomicrobiales	Rubritaleaceae	Luteolibacter	Unclassified
OTU103	bin31	Bacteria	Proteobacteria	Alphaproteobacteria	Sphingomonadales	Sphingomonadaceae	Sphingomonas	Sphingomonas_daechungensis
OTU104	bin6	Bacteria	Actinobacteriota	Acidimicrobiia	uncultured	uncultured	uncultured	uncultured_Iamia
OTU105	bin3	Bacteria	Bacteroidota	Bacteroidia	Cytophagales	Microscillaceae	uncultured	Unclassified
OTU106	bin14	Bacteria	Firmicutes	Bacilli	Paenibacillales	Paenibacillaceae	Paenibacillus	Unclassified
OTU107	bin22	Bacteria	Planctomycetota	Planctomycetes	Pirellulales	Pirellulaceae	Pir4_lineage	Unclassified
OTU108	bin8	Bacteria	Actinobacteriota	Thermoleophilia	Solirubrobacterales	67-14	67-14	Unclassified
OTU109	bin30	Bacteria	Proteobacteria	Gammaproteobacteria	Xanthomonadales	Xanthomonadaceae	Arenimonas	uncultured_soil
OTU110	bin5	Bacteria	Patescibacteria	Parcubacteria	Unclassified	Unclassified	Unclassified	Unclassified
OTU111	bin7	Bacteria	Actinobacteriota	Actinobacteria	Corynebacteriales	Nocardiaceae	Nocardia	Unclassified
OTU112	bin29	Bacteria	Proteobacteria	Gammaproteobacteria	Burkholderiales	Nitrosomonadaceae	Ellin6067	uncultured_beta
OTU113	bin15	Bacteria	Acidobacteriota	Acidobacteriae	Bryobacterales	Bryobacteraceae	Bryobacter	Unclassified
OTU114	bin22	Bacteria	Planctomycetota	Planctomycetes	Pirellulales	Pirellulaceae	Pirellula	metagenome
OTU115	bin22	Bacteria	Planctomycetota	Planctomycetes	Pirellulales	Pirellulaceae	Pirellula	uncultured_soil
OTU116	bin2	Bacteria	Bacteroidota	Bacteroidia	Chitinophagales	Saprospiraceae	uncultured	metagenome
OTU117	bin28	Bacteria	Proteobacteria	Gammaproteobacteria	Pseudomonadales	Pseudomonadaceae	Pseudomonas	Unclassified
OTU118	bin24	Bacteria	Gemmatimonadota	Gemmatimonadetes	Gemmatimonadales	Gemmatimonadaceae	uncultured	Unclassified
OTU119	bin29	Bacteria	Proteobacteria	Gammaproteobacteria	Burkholderiales	Comamonadaceae	Comamonas	Unclassified
OTU120	bin16	Bacteria	Verrucomicrobiota	Verrucomicrobiae	Pedosphaerales	Pedosphaeraceae	DEV008	uncultured_bacterium
OTU121	bin23	Bacteria	Acidobacteriota	Vicinamibacteria	Vicinamibacterales	uncultured	uncultured	Unclassified
OTU122	bin14	Bacteria	Firmicutes	Bacilli	Bacillales	Bacillaceae	Bacillus	Unclassified
OTU123	bin32	Bacteria	Proteobacteria	Alphaproteobacteria	Rhizobiales	Xanthobacteraceae	uncultured	Unclassified
OTU124	bin1	Bacteria	Bacteroidota	Bacteroidia	Chitinophagales	Chitinophagaceae	Terrimonas	Unclassified
OTU125	bin29	Bacteria	Proteobacteria	Gammaproteobacteria	Burkholderiales	Oxalobacteraceae	Massilia	uncultured_Telluria
OTU126	bin6	Bacteria	Actinobacteriota	Acidimicrobiia	Microtrichales	uncultured	uncultured	uncultured_bacterium
OTU127	bin33	Bacteria	Proteobacteria	Alphaproteobacteria	Micropepsales	Micropepsaceae	Micropepsis	uncultured_bacterium
OTU128	bin19	Bacteria	Planctomycetota	Phycisphaerae	Tepidisphaerales	WD2101_soil_group	WD2101_soil_group	Unclassified
OTU129	bin9	Bacteria	Chloroflexi	Anaerolineae	SBR1031	A4b	A4b	uncultured_soil
OTU130	bin4	Bacteria	Patescibacteria	Saccharimonadia	Saccharimonadales	Saccharimonadales	Saccharimonadales	uncultured_bacterium
OTU131	bin33	Bacteria	Proteobacteria	Alphaproteobacteria	Micropepsales	Micropepsaceae	uncultured	Unclassified
OTU132	bin3	Bacteria	Bacteroidota	Bacteroidia	Cytophagales	Microscillaceae	uncultured	Unclassified
OTU133	bin7	Bacteria	Actinobacteriota	Actinobacteria	Propionibacteriales	Nocardioidaceae	Nocardioides	Unclassified
OTU134	bin33	Bacteria	Proteobacteria	Alphaproteobacteria	Dongiales	Dongiaceae	Dongia	Unclassified
OTU135	bin12	Bacteria	Chloroflexi	Chloroflexia	Chloroflexales	Roseiflexaceae	uncultured	uncultured_bacterium
OTU136	bin30	Bacteria	Proteobacteria	Gammaproteobacteria	Xanthomonadales	Rhodanobacteraceae	Dyella	uncultured_bacterium
OTU137	bin22	Bacteria	Planctomycetota	Planctomycetes	Pirellulales	Pirellulaceae	uncultured	uncultured_Planctomycetaceae
OTU138	bin31	Bacteria	Proteobacteria	Alphaproteobacteria	Rhizobiales	Hyphomicrobiaceae	Hyphomicrobium	Unclassified
OTU139	bin28	Bacteria	Proteobacteria	Gammaproteobacteria	Gammaproteobacteria_Incertae_Sedis	Unclassified	Acidibacter	Unclassified
OTU140	bin28	Bacteria	Proteobacteria	Gammaproteobacteria	CCD24	CCD24	CCD24	uncultured_gamma
OTU141	bin19	Bacteria	Planctomycetota	Phycisphaerae	Tepidisphaerales	WD2101_soil_group	WD2101_soil_group	Unclassified
OTU142	bin22	Bacteria	Planctomycetota	Planctomycetes	Pirellulales	Pirellulaceae	Pir4_lineage	uncultured_Planctomycetaceae
OTU143	bin11	Bacteria	Acidobacteriota	Blastocatellia	Pyrinomonadales	Pyrinomonadaceae	RB41	Unclassified
OTU144	bin12	Bacteria	Chloroflexi	Chloroflexia	Chloroflexales	Roseiflexaceae	uncultured	uncultured_Chloroflexaceae
OTU145	bin19	Bacteria	Planctomycetota	Phycisphaerae	Tepidisphaerales	WD2101_soil_group	WD2101_soil_group	Unclassified
OTU146	bin1	Bacteria	Bacteroidota	Bacteroidia	Chitinophagales	Chitinophagaceae	uncultured	uncultured_bacterium
OTU147	bin31	Bacteria	Proteobacteria	Alphaproteobacteria	Sphingomonadales	Sphingomonadaceae	Altererythrobacter	Unclassified
OTU148	bin31	Bacteria	Proteobacteria	Alphaproteobacteria	Rhizobiales	Hyphomicrobiaceae	Pedomicrobium	uncultured_Hyphomicrobium
OTU149	bin4	Bacteria	Patescibacteria	Saccharimonadia	Saccharimonadales	Saccharimonadales	Saccharimonadales	uncultured_bacterium
OTU150	bin11	Bacteria	Chloroflexi	Chloroflexia	Thermomicrobiales	JG30-KF-CM45	JG30-KF-CM45	uncultured_bacterium
OTU151	bin1	Bacteria	Bacteroidota	Bacteroidia	Chitinophagales	Chitinophagaceae	Arachidicoccus	Unclassified
OTU152	bin1	Bacteria	Bacteroidota	Bacteroidia	Chitinophagales	Chitinophagaceae	uncultured	Terrimonas_sp.
OTU153	bin26	Bacteria	Myxococcota	Polyangia	Polyangiales	BIrii41	BIrii41	Unclassified
OTU154	bin5	Bacteria	Patescibacteria	Parcubacteria	Candidatus_Adlerbacteria	Candidatus_Adlerbacteria	Candidatus_Adlerbacteria	Unclassified
OTU155	bin19	Bacteria	Planctomycetota	Phycisphaerae	Tepidisphaerales	WD2101_soil_group	WD2101_soil_group	uncultured_bacterium
OTU156	bin30	Bacteria	Proteobacteria	Gammaproteobacteria	Xanthomonadales	Xanthomonadaceae	Thermomonas	uncultured_gamma
OTU157	bin22	Bacteria	Planctomycetota	Planctomycetes	Pirellulales	Pirellulaceae	Pirellula	uncultured_bacterium
OTU158	bin23	Bacteria	Acidobacteriota	Vicinamibacteria	Vicinamibacterales	Vicinamibacteraceae	Vicinamibacteraceae	Unclassified
OTU159	bin5	Bacteria	Patescibacteria	Parcubacteria	Candidatus_Kaiserbacteria	Candidatus_Kaiserbacteria	Candidatus_Kaiserbacteria	Unclassified
OTU160	bin16	Bacteria	Verrucomicrobiota	Verrucomicrobiae	Pedosphaerales	Pedosphaeraceae	DEV114	Unclassified
OTU161	bin4	Bacteria	Patescibacteria	Saccharimonadia	Saccharimonadales	Unclassified	Unclassified	Unclassified
OTU162	bin32	Bacteria	Proteobacteria	Alphaproteobacteria	Rhizobiales	uncultured	uncultured	uncultured_Alphaproteobacteria
OTU163	bin16	Bacteria	Verrucomicrobiota	Verrucomicrobiae	Pedosphaerales	Pedosphaeraceae	uncultured	uncultured_Verrucomicrobia
OTU164	bin20	Bacteria	Planctomycetota	Planctomycetes	Gemmatales	Gemmataceae	Gemmata	uncultured_bacterium
OTU165	bin5	Bacteria	Armatimonadota	Fimbriimonadia	Fimbriimonadales	Fimbriimonadaceae	Fimbriimonadaceae	metagenome
OTU166	bin10	Bacteria	Chloroflexi	Anaerolineae	Anaerolineales	Anaerolineaceae	uncultured	uncultured_sludge
OTU167	bin10	Bacteria	Chloroflexi	Anaerolineae	Caldilineales	Caldilineaceae	uncultured	Unclassified
OTU168	bin26	Bacteria	Myxococcota	Polyangia	Polyangiales	Sandaracinaceae	uncultured	uncultured_soil
OTU169	bin30	Bacteria	Proteobacteria	Gammaproteobacteria	Xanthomonadales	Xanthomonadaceae	Lysobacter	Lysobacter_terricola
OTU170	bin31	Bacteria	Proteobacteria	Alphaproteobacteria	Rhizobiales	Methyloligellaceae	uncultured	metagenome
OTU171	bin31	Bacteria	Proteobacteria	Alphaproteobacteria	Rhizobiales	Hyphomicrobiaceae	Pedomicrobium	Unclassified
OTU172	bin4	Bacteria	Patescibacteria	Saccharimonadia	Saccharimonadales	Saccharimonadales	Saccharimonadales	uncultured_bacterium
OTU173	bin9	Bacteria	Chloroflexi	Anaerolineae	SBR1031	A4b	A4b	wastewater_metagenome
OTU174	bin14	Bacteria	Firmicutes	Bacilli	Bacillales	Bacillaceae	Bacillus	Unclassified
OTU175	bin23	Bacteria	Acidobacteriota	Vicinamibacteria	Vicinamibacterales	uncultured	uncultured	uncultured_Acidobacterium
OTU176	bin1	Bacteria	Bacteroidota	Bacteroidia	Chitinophagales	Chitinophagaceae	Niastella	Unclassified
OTU177	bin6	Bacteria	Actinobacteriota	Acidimicrobiia	Actinomarinales	uncultured	uncultured	uncultured_soil
OTU178	bin24	Bacteria	Gemmatimonadota	Gemmatimonadetes	Gemmatimonadales	Gemmatimonadaceae	Gemmatimonas	Unclassified
OTU179	bin10	Bacteria	Chloroflexi	Dehalococcoidia	S085	S085	S085	metagenome
OTU180	bin16	Bacteria	Verrucomicrobiota	Verrucomicrobiae	Pedosphaerales	Pedosphaeraceae	Pedosphaeraceae	uncultured_soil
OTU181	bin7	Bacteria	Actinobacteriota	Actinobacteria	Micromonosporales	Micromonosporaceae	Actinoplanes	Unclassified
OTU182	bin21	Bacteria	Planctomycetota	Planctomycetes	Planctomycetales	uncultured	uncultured	uncultured_bacterium
OTU183	bin22	Bacteria	Planctomycetota	Planctomycetes	Pirellulales	Pirellulaceae	Pirellula	Unclassified
OTU184	bin31	Bacteria	Proteobacteria	Alphaproteobacteria	Rhizobiales	Rhizobiales_Incertae_Sedis	Nordella	bacterium_enrichment
OTU185	bin29	Bacteria	Proteobacteria	Gammaproteobacteria	Burkholderiales	SC-I-84	SC-I-84	uncultured_proteobacterium
OTU186	bin7	Bacteria	Actinobacteriota	Actinobacteria	Frankiales	uncultured	uncultured	metagenome
OTU187	bin8	Bacteria	Actinobacteriota	Thermoleophilia	Gaiellales	Gaiellaceae	Gaiella	uncultured_actinobacterium
OTU188	bin30	Bacteria	Proteobacteria	Gammaproteobacteria	Xanthomonadales	Rhodanobacteraceae	Rhodanobacter	uncultured_Rhodanobacter
OTU189	bin28	Bacteria	Proteobacteria	Gammaproteobacteria	Steroidobacterales	Steroidobacteraceae	Steroidobacter	Unclassified
OTU190	bin7	Bacteria	Actinobacteriota	Actinobacteria	Streptosporangiales	Thermomonosporaceae	Actinomadura	Unclassified
OTU191	bin3	Bacteria	Bacteroidota	Bacteroidia	Cytophagales	Microscillaceae	Ohtaekwangia	Unclassified
OTU192	bin31	Bacteria	Proteobacteria	Alphaproteobacteria	Caulobacterales	Hyphomonadaceae	SWB02	uncultured_Alphaproteobacteria
OTU193	bin17	Bacteria	Verrucomicrobiota	Verrucomicrobiae	Opitutales	Opitutaceae	Opitutus	Unclassified
OTU194	bin1	Bacteria	Bacteroidota	Bacteroidia	Chitinophagales	Chitinophagaceae	uncultured	Unclassified
OTU195	bin32	Bacteria	Proteobacteria	Alphaproteobacteria	Rhizobiales	Xanthobacteraceae	Rhodoplanes	Unclassified
OTU196	bin20	Bacteria	Planctomycetota	Planctomycetes	Gemmatales	Gemmataceae	Gemmata	Unclassified
OTU197	bin12	Bacteria	Chloroflexi	Ktedonobacteria	Ktedonobacterales	Ktedonobacteraceae	uncultured	uncultured_soil
OTU198	bin15	Bacteria	Nitrospirota	Nitrospiria	Nitrospirales	Nitrospiraceae	Nitrospira	Nitrospira_defluvii
OTU199	bin29	Bacteria	Proteobacteria	Gammaproteobacteria	Burkholderiales	SC-I-84	SC-I-84	uncultured_bacterium
OTU200	bin1	Bacteria	Bacteroidota	Bacteroidia	Chitinophagales	uncultured	uncultured	uncultured_delta
OTU201	bin26	Bacteria	Myxococcota	Polyangia	Polyangiales	Sandaracinaceae	uncultured	uncultured_soil
OTU202	bin23	Bacteria	Acidobacteriota	Vicinamibacteria	Vicinamibacterales	uncultured	uncultured	Unclassified
OTU203	bin5	Bacteria	Patescibacteria	Parcubacteria	Unclassified	Unclassified	Unclassified	Unclassified
OTU204	bin26	Bacteria	Myxococcota	Polyangia	Polyangiales	BIrii41	BIrii41	Unclassified
OTU205	bin26	Bacteria	Myxococcota	Polyangia	Polyangiales	BIrii41	BIrii41	uncultured_soil
OTU206	bin22	Bacteria	Planctomycetota	Planctomycetes	Pirellulales	Pirellulaceae	uncultured	uncultured_Planctomycetaceae
OTU207	bin11	Bacteria	Acidobacteriota	Blastocatellia	Blastocatellales	Blastocatellaceae	Blastocatella	metagenome
OTU208	bin2	Bacteria	Bacteroidota	Bacteroidia	Chitinophagales	Saprospiraceae	Phaeodactylibacter	metagenome
OTU209	bin15	Bacteria	Abditibacteriota	Abditibacteria	Abditibacteriales	Abditibacteriaceae	Abditibacterium	bacterium_LY17
OTU210	bin4	Bacteria	Patescibacteria	Saccharimonadia	Saccharimonadales	LWQ8	LWQ8	uncultured_bacterium
OTU211	bin7	Bacteria	Actinobacteriota	Actinobacteria	Corynebacteriales	Corynebacteriaceae	Corynebacterium	Unclassified
OTU212	bin7	Bacteria	Actinobacteriota	Actinobacteria	Frankiales	Acidothermaceae	Acidothermus	uncultured_actinobacterium
OTU213	bin22	Bacteria	Planctomycetota	Planctomycetes	Pirellulales	Pirellulaceae	Pirellula	uncultured_Pasteuria
OTU214	bin9	Bacteria	Chloroflexi	Anaerolineae	SBR1031	A4b	A4b	uncultured_sludge
OTU215	bin6	Bacteria	Actinobacteriota	Acidimicrobiia	Microtrichales	Ilumatobacteraceae	CL500-29_marine_group	Unclassified
OTU216	bin27	Bacteria	Bdellovibrionota	Bdellovibrionia	Bdellovibrionales	Bdellovibrionaceae	OM27_clade	Unclassified
OTU217	bin27	Bacteria	Myxococcota	Polyangia	Haliangiales	Haliangiaceae	Haliangium	uncultured_Myxococcales
OTU218	bin12	Bacteria	Chloroflexi	Chloroflexia	Chloroflexales	Roseiflexaceae	uncultured	uncultured_Chloroflexi
OTU219	bin22	Bacteria	Planctomycetota	Planctomycetes	Pirellulales	Pirellulaceae	Pirellula	metagenome
OTU220	bin20	Bacteria	Planctomycetota	Planctomycetes	Gemmatales	Gemmataceae	Gemmata	uncultured_Gemmata
OTU221	bin4	Bacteria	Patescibacteria	Saccharimonadia	Saccharimonadales	Unclassified	Unclassified	Unclassified
OTU222	bin2	Bacteria	Bacteroidota	Bacteroidia	Sphingobacteriales	Sphingobacteriaceae	Pedobacter	Unclassified
OTU223	bin24	Bacteria	Gemmatimonadota	Gemmatimonadetes	Gemmatimonadales	Gemmatimonadaceae	uncultured	uncultured_Gemmatimonadetes
OTU224	bin11	Bacteria	Acidobacteriota	Blastocatellia	DS-100	DS-100	DS-100	uncultured_Acidobacteria
OTU225	bin15	Bacteria	Acidobacteriota	Acidobacteriae	Solibacterales	Solibacteraceae	Candidatus_Solibacter	Unclassified
OTU226	bin21	Bacteria	Planctomycetota	Planctomycetes	Planctomycetales	Rubinisphaeraceae	SH-PL14	Unclassified
OTU227	bin7	Bacteria	Actinobacteriota	Actinobacteria	Streptosporangiales	Streptosporangiaceae	Nonomuraea	Unclassified
OTU228	bin4	Bacteria	Patescibacteria	Saccharimonadia	Saccharimonadales	LWQ8	LWQ8	Unclassified
OTU229	bin31	Bacteria	Proteobacteria	Alphaproteobacteria	Caulobacterales	Caulobacteraceae	Phenylobacterium	Unclassified
OTU230	bin15	Bacteria	Nitrospirota	Nitrospiria	Nitrospirales	Nitrospiraceae	Nitrospira	uncultured_soil
OTU231	bin16	Bacteria	Verrucomicrobiota	Verrucomicrobiae	Pedosphaerales	Pedosphaeraceae	Ellin516	metagenome
OTU232	bin1	Bacteria	Bacteroidota	Bacteroidia	Chitinophagales	Chitinophagaceae	uncultured	Chitinophagaceae_bacterium
OTU233	bin31	Bacteria	Proteobacteria	Alphaproteobacteria	Caulobacterales	Caulobacteraceae	Caulobacter	Unclassified
OTU234	bin29	Bacteria	Proteobacteria	Gammaproteobacteria	Burkholderiales	Oxalobacteraceae	Pseudoduganella	Unclassified
OTU235	bin31	Bacteria	Proteobacteria	Alphaproteobacteria	Sphingomonadales	Sphingomonadaceae	Sphingobium	Unclassified
OTU236	bin13	Bacteria	Firmicutes	Clostridia	Clostridiales	Clostridiaceae	Clostridium_sensu_stricto_1	Unclassified
OTU237	bin14	Bacteria	Firmicutes	Bacilli	Bacillales	Bacillaceae	Bacillus	Unclassified
OTU238	bin7	Bacteria	Actinobacteriota	Actinobacteria	Frankiales	Frankiaceae	Jatrophihabitans	Unclassified
OTU239	bin12	Bacteria	Chloroflexi	Ktedonobacteria	Ktedonobacterales	Ktedonobacteraceae	uncultured	uncultured_Ktedobacteria
OTU240	bin4	Bacteria	Patescibacteria	Saccharimonadia	Saccharimonadales	Saccharimonadales	Saccharimonadales	Unclassified
OTU241	bin1	Bacteria	Bacteroidota	Bacteroidia	Chitinophagales	Chitinophagaceae	Ferruginibacter	Ferruginibacter_lapsinanis
OTU242	bin24	Bacteria	Gemmatimonadota	S0134_terrestrial_group	S0134_terrestrial_group	S0134_terrestrial_group	S0134_terrestrial_group	uncultured_soil
OTU243	bin3	Bacteria	Bacteroidota	Bacteroidia	Cytophagales	Microscillaceae	uncultured	Unclassified
OTU244	bin7	Bacteria	Actinobacteriota	Actinobacteria	Corynebacteriales	Mycobacteriaceae	Mycobacterium	Unclassified
OTU245	bin29	Bacteria	Proteobacteria	Gammaproteobacteria	Burkholderiales	TRA3-20	TRA3-20	Unclassified
OTU246	bin7	Bacteria	Actinobacteriota	Actinobacteria	Pseudonocardiales	Pseudonocardiaceae	Lechevalieria	Unclassified
OTU247	bin31	Bacteria	Proteobacteria	Alphaproteobacteria	Rhizobiales	Hyphomicrobiaceae	Hyphomicrobium	Hyphomicrobium_sp.
OTU248	bin7	Bacteria	Actinobacteriota	Actinobacteria	Propionibacteriales	Nocardioidaceae	Nocardioides	Nocardioides_agariphilus
OTU249	bin2	Bacteria	Bacteroidota	Bacteroidia	Sphingobacteriales	Sphingobacteriaceae	Unclassified	Unclassified
OTU250	bin33	Bacteria	Proteobacteria	Alphaproteobacteria	Reyranellales	Reyranellaceae	uncultured	uncultured_Rhodospirillales
OTU251	bin9	Bacteria	Chloroflexi	Anaerolineae	SBR1031	A4b	A4b	uncultured_soil
OTU252	bin1	Bacteria	Bacteroidota	Bacteroidia	Chitinophagales	Chitinophagaceae	uncultured	Unclassified
OTU253	bin31	Bacteria	Proteobacteria	Alphaproteobacteria	Caulobacterales	Caulobacteraceae	Caulobacter	Unclassified
OTU254	bin24	Bacteria	Gemmatimonadota	Gemmatimonadetes	Gemmatimonadales	Gemmatimonadaceae	uncultured	Unclassified
OTU255	bin23	Bacteria	Acidobacteriota	Vicinamibacteria	Vicinamibacterales	uncultured	uncultured	uncultured_bacterium
OTU256	bin4	Bacteria	Patescibacteria	Saccharimonadia	Saccharimonadales	WWH38	WWH38	uncultured_bacterium
OTU257	bin3	Bacteria	Bacteroidota	Bacteroidia	Cytophagales	Microscillaceae	Ohtaekwangia	uncultured_Bacteroidetes
OTU258	bin29	Bacteria	Proteobacteria	Gammaproteobacteria	Burkholderiales	Nitrosomonadaceae	IS-44	Unclassified
OTU259	bin2	Bacteria	Bacteroidota	Bacteroidia	Flavobacteriales	Flavobacteriaceae	Flavobacterium	Unclassified
OTU260	bin10	Bacteria	Chloroflexi	OLB14	OLB14	OLB14	OLB14	Unclassified
OTU261	bin29	Bacteria	Proteobacteria	Gammaproteobacteria	Burkholderiales	Burkholderiaceae	Burkholderia-Caballeronia-Paraburkholderia	Unclassified
OTU262		Bacteria	Unclassified	Unclassified	Unclassified	Unclassified	Unclassified	Unclassified
OTU263	bin5	Bacteria	Patescibacteria	Parcubacteria	Candidatus_Nomurabacteria	Candidatus_Nomurabacteria	Candidatus_Nomurabacteria	uncultured_soil
OTU264	bin4	Bacteria	Patescibacteria	Saccharimonadia	Saccharimonadales	Saccharimonadaceae	TM7a	uncultured_bacterium
OTU265	bin28	Bacteria	Proteobacteria	Gammaproteobacteria	Enterobacterales	Enterobacteriaceae	Unclassified	Unclassified
OTU266	bin15	Bacteria	Nitrospirota	Nitrospiria	Nitrospirales	Nitrospiraceae	Nitrospira	Unclassified
OTU267	bin14	Bacteria	Firmicutes	Bacilli	Bacillales	Bacillaceae	Bacillus	Unclassified
OTU268	bin26	Bacteria	Myxococcota	Polyangia	Polyangiales	BIrii41	BIrii41	Unclassified
OTU269	bin9	Bacteria	Chloroflexi	Anaerolineae	SBR1031	A4b	A4b	Unclassified
OTU270	bin22	Bacteria	Planctomycetota	Planctomycetes	Pirellulales	Pirellulaceae	Pirellula	uncultured_bacterium
OTU271	bin23	Bacteria	Acidobacteriota	Holophagae	Subgroup_7	Subgroup_7	Subgroup_7	Unclassified
OTU272	bin2	Bacteria	Bacteroidota	Bacteroidia	Sphingobacteriales	AKYH767	AKYH767	metagenome
OTU273	bin23	Bacteria	Acidobacteriota	Vicinamibacteria	Vicinamibacterales	Vicinamibacteraceae	Vicinamibacteraceae	Unclassified
OTU274	bin10	Bacteria	Chloroflexi	Anaerolineae	Caldilineales	Caldilineaceae	uncultured	uncultured_Chloroflexia
OTU275	bin2	Bacteria	Bacteroidota	Bacteroidia	Flavobacteriales	Flavobacteriaceae	Flavobacterium	Flavobacterium_longum
OTU276	bin16	Bacteria	Verrucomicrobiota	Verrucomicrobiae	Pedosphaerales	Pedosphaeraceae	Pedosphaeraceae	uncultured_Prosthecobacter
OTU277	bin5	Bacteria	Patescibacteria	Parcubacteria	Candidatus_Adlerbacteria	Candidatus_Adlerbacteria	Candidatus_Adlerbacteria	uncultured_bacterium
OTU278	bin26	Bacteria	RCP2-54	RCP2-54	RCP2-54	RCP2-54	RCP2-54	uncultured_Desulfuromonadales
OTU279	bin1	Bacteria	Bacteroidota	Bacteroidia	Chitinophagales	Chitinophagaceae	uncultured	uncultured_bacterium
OTU280	bin3	Bacteria	Bacteroidota	Bacteroidia	Cytophagales	Microscillaceae	Unclassified	Unclassified
OTU281	bin19	Bacteria	Planctomycetota	Phycisphaerae	Tepidisphaerales	WD2101_soil_group	WD2101_soil_group	uncultured_bacterium
OTU282	bin26	Bacteria	Myxococcota	Polyangia	Polyangiales	Polyangiaceae	Pajaroellobacter	Unclassified
OTU283	bin12	Bacteria	Chloroflexi	Chloroflexia	Chloroflexales	Herpetosiphonaceae	Herpetosiphon	uncultured_Chloroflexi
OTU284	bin2	Bacteria	Bacteroidota	Bacteroidia	Sphingobacteriales	Sphingobacteriaceae	Mucilaginibacter	Unclassified
OTU285	bin29	Bacteria	Proteobacteria	Gammaproteobacteria	Burkholderiales	Nitrosomonadaceae	MND1	metagenome
OTU286	bin12	Bacteria	Chloroflexi	Chloroflexia	Chloroflexales	Roseiflexaceae	uncultured	uncultured_soil
OTU287	bin29	Bacteria	Proteobacteria	Gammaproteobacteria	Burkholderiales	Comamonadaceae	Unclassified	Unclassified
OTU288	bin2	Bacteria	Bacteroidota	Bacteroidia	Sphingobacteriales	Sphingobacteriaceae	Mucilaginibacter	Unclassified
OTU289	bin5	Bacteria	Patescibacteria	Parcubacteria	Parcubacteria	Parcubacteria	Parcubacteria	uncultured_bacterium
OTU290	bin6	Bacteria	Actinobacteriota	Acidimicrobiia	IMCC26256	IMCC26256	IMCC26256	uncultured_actinobacterium
OTU291	bin23	Bacteria	Acidobacteriota	Vicinamibacteria	Vicinamibacterales	uncultured	uncultured	Unclassified
OTU292	bin30	Bacteria	Proteobacteria	Gammaproteobacteria	Xanthomonadales	Rhodanobacteraceae	Rhodanobacter	Unclassified
OTU293	bin10	Bacteria	Chloroflexi	Anaerolineae	Caldilineales	Caldilineaceae	uncultured	uncultured_soil
OTU294	bin9	Bacteria	Chloroflexi	Anaerolineae	SBR1031	A4b	A4b	uncultured_bacterium
OTU295	bin24	Bacteria	Gemmatimonadota	Gemmatimonadetes	Gemmatimonadales	Gemmatimonadaceae	Gemmatimonas	Gemmatimonadaceae_bacterium
OTU296	bin30	Bacteria	Proteobacteria	Gammaproteobacteria	Xanthomonadales	Rhodanobacteraceae	Luteibacter	uncultured_bacterium
OTU297	bin7	Bacteria	Actinobacteriota	Actinobacteria	Glycomycetales	Glycomycetaceae	Glycomyces	Unclassified
OTU298	bin8	Bacteria	Actinobacteriota	Thermoleophilia	Solirubrobacterales	67-14	67-14	uncultured_bacterium
OTU299	bin33	Bacteria	Proteobacteria	Alphaproteobacteria	Reyranellales	Reyranellaceae	Reyranella	Unclassified
OTU300	bin7	Bacteria	Actinobacteriota	Actinobacteria	Corynebacteriales	Mycobacteriaceae	Mycobacterium	Mycobacterium_elephantis
OTU301	bin31	Bacteria	Proteobacteria	Alphaproteobacteria	Caulobacterales	Hyphomonadaceae	Hirschia	Unclassified
OTU302	bin31	Bacteria	Proteobacteria	Alphaproteobacteria	Unclassified	Unclassified	Unclassified	Unclassified
OTU303	bin17	Bacteria	Verrucomicrobiota	Verrucomicrobiae	Opitutales	Opitutaceae	Opitutus	Verrucomicrobia_bacterium
OTU304	bin19	Bacteria	Planctomycetota	Phycisphaerae	Tepidisphaerales	WD2101_soil_group	WD2101_soil_group	Unclassified
OTU305	bin21	Bacteria	Planctomycetota	Planctomycetes	Planctomycetales	uncultured	uncultured	Unclassified
OTU306	bin7	Bacteria	Actinobacteriota	Actinobacteria	Micrococcales	Microbacteriaceae	Agromyces	Unclassified
OTU307	bin22	Bacteria	Planctomycetota	Planctomycetes	Pirellulales	Pirellulaceae	uncultured	uncultured_sludge
OTU308	bin21	Bacteria	Planctomycetota	Planctomycetes	Planctomycetales	Rubinisphaeraceae	SH-PL14	metagenome
OTU309	bin3	Bacteria	Bacteroidota	Bacteroidia	Cytophagales	Microscillaceae	uncultured	Unclassified
OTU310	bin29	Bacteria	Proteobacteria	Gammaproteobacteria	Burkholderiales	Comamonadaceae	Unclassified	Unclassified
OTU311	bin22	Bacteria	Planctomycetota	Planctomycetes	Pirellulales	Pirellulaceae	Pirellula	uncultured_Planctomycetales
OTU312	bin17	Bacteria	Verrucomicrobiota	Verrucomicrobiae	Verrucomicrobiales	Verrucomicrobiaceae	uncultured	uncultured_Verrucomicrobia
OTU313	bin33	Bacteria	Proteobacteria	Alphaproteobacteria	Rhizobiales	KF-JG30-B3	KF-JG30-B3	uncultured_Alphaproteobacteria
OTU314	bin5	Bacteria	Patescibacteria	Parcubacteria	Candidatus_Kaiserbacteria	Candidatus_Kaiserbacteria	Candidatus_Kaiserbacteria	uncultured_bacterium
OTU315	bin7	Bacteria	Actinobacteriota	Actinobacteria	Pseudonocardiales	Pseudonocardiaceae	Amycolatopsis	Unclassified
OTU316	bin2	Bacteria	Bacteroidota	Bacteroidia	Flavobacteriales	Flavobacteriaceae	Flavobacterium	Flavobacterium_anhuiense
OTU317	bin33	Bacteria	Proteobacteria	Alphaproteobacteria	Micropepsales	Micropepsaceae	uncultured	uncultured_Acidobacterium
OTU318	bin2	Bacteria	Bacteroidota	Bacteroidia	Sphingobacteriales	Sphingobacteriaceae	Mucilaginibacter	Sphingobacteriaceae_bacterium
OTU319	bin29	Bacteria	Proteobacteria	Gammaproteobacteria	Burkholderiales	Comamonadaceae	Unclassified	Unclassified
OTU320	bin10	Bacteria	Chloroflexi	Anaerolineae	Caldilineales	Caldilineaceae	uncultured	uncultured_bacterium
OTU321	bin22	Bacteria	Planctomycetota	Planctomycetes	Pirellulales	Pirellulaceae	Pir4_lineage	uncultured_soil
OTU322	bin7	Bacteria	Actinobacteriota	Actinobacteria	Frankiales	Geodermatophilaceae	Blastococcus	Unclassified
OTU323	bin29	Bacteria	Proteobacteria	Gammaproteobacteria	Burkholderiales	Rhodocyclaceae	Sulfuritalea	Rugosibacter_aromaticivorans
OTU324	bin19	Bacteria	Planctomycetota	Phycisphaerae	Tepidisphaerales	WD2101_soil_group	WD2101_soil_group	uncultured_planctomycete
OTU325	bin23	Bacteria	Acidobacteriota	Vicinamibacteria	Vicinamibacterales	uncultured	uncultured	metagenome
OTU326	bin16	Bacteria	Verrucomicrobiota	Verrucomicrobiae	Pedosphaerales	Pedosphaeraceae	Pedosphaeraceae	uncultured_Prosthecobacter
OTU327	bin4	Bacteria	Patescibacteria	Saccharimonadia	Saccharimonadales	Saccharimonadaceae	TM7a	uncultured_bacterium
OTU328	bin16	Bacteria	Verrucomicrobiota	Verrucomicrobiae	Pedosphaerales	Pedosphaeraceae	uncultured	Unclassified
OTU329	bin17	Bacteria	Verrucomicrobiota	Verrucomicrobiae	Verrucomicrobiales	Rubritaleaceae	Luteolibacter	Unclassified
OTU330	bin21	Bacteria	Planctomycetota	Planctomycetes	Planctomycetales	Rubinisphaeraceae	Planctomicrobium	uncultured_bacterium
OTU331	bin11	Bacteria	Chloroflexi	Chloroflexia	Thermomicrobiales	AKYG1722	AKYG1722	uncultured_Alphaproteobacteria
OTU332	bin33	Bacteria	Proteobacteria	Alphaproteobacteria	Azospirillales	uncultured	uncultured	uncultured_bacterium
OTU333	bin17	Bacteria	Verrucomicrobiota	Verrucomicrobiae	Chthoniobacterales	Xiphinematobacteraceae	Candidatus_Xiphinematobacter	metagenome
OTU334	bin10	Bacteria	Chloroflexi	KD4-96	KD4-96	KD4-96	KD4-96	uncultured_Chloroflexi
OTU335	bin25	Bacteria	Bdellovibrionota	Oligoflexia	Oligoflexales	Oligoflexales	Oligoflexus	uncultured_proteobacterium
OTU336	bin24	Bacteria	Gemmatimonadota	Gemmatimonadetes	Gemmatimonadales	Gemmatimonadaceae	uncultured	uncultured_Gemmatimonadetes
OTU337	bin26	Bacteria	Myxococcota	Polyangia	Polyangiales	BIrii41	BIrii41	uncultured_bacterium
OTU338	bin19	Bacteria	Planctomycetota	Phycisphaerae	Tepidisphaerales	Tepidisphaeraceae	Tepidisphaeraceae	uncultured_bacterium
OTU339	bin2	Bacteria	Bacteroidota	Bacteroidia	Sphingobacteriales	env.OPS_17	env.OPS_17	uncultured_bacterium
OTU340	bin32	Bacteria	Proteobacteria	Alphaproteobacteria	Rhizobiales	Xanthobacteraceae	Rhodopseudomonas	Unclassified
OTU341	bin30	Bacteria	Proteobacteria	Gammaproteobacteria	Xanthomonadales	Rhodanobacteraceae	Tahibacter	Unclassified
OTU342	bin17	Bacteria	Verrucomicrobiota	Verrucomicrobiae	Verrucomicrobiales	Verrucomicrobiaceae	Prosthecobacter	Unclassified
OTU343	bin29	Bacteria	Proteobacteria	Gammaproteobacteria	Burkholderiales	TRA3-20	TRA3-20	bacterium_enrichment
OTU344	bin8	Bacteria	Actinobacteriota	Thermoleophilia	Solirubrobacterales	Solirubrobacteraceae	Solirubrobacter	Unclassified
OTU345	bin22	Bacteria	Planctomycetota	Planctomycetes	Pirellulales	Pirellulaceae	Pir4_lineage	metagenome
OTU346	bin18	Bacteria	Methylomirabilota	Methylomirabilia	Rokubacteriales	Rokubacteriales	Rokubacteriales	Unclassified
OTU347	bin2	Bacteria	Bacteroidota	Bacteroidia	Sphingobacteriales	Sphingobacteriaceae	Mucilaginibacter	uncultured_soil
OTU348	bin11	Bacteria	Acidobacteriota	Blastocatellia	Blastocatellales	Blastocatellaceae	uncultured	metagenome
OTU349	bin17	Bacteria	Verrucomicrobiota	Verrucomicrobiae	Chthoniobacterales	Chthoniobacteraceae	Candidatus_Udaeobacter	Unclassified
OTU350	bin17	Bacteria	Verrucomicrobiota	Verrucomicrobiae	Verrucomicrobiales	Rubritaleaceae	Luteolibacter	uncultured_Verrucomicrobiales
OTU351	bin24	Bacteria	Gemmatimonadota	Gemmatimonadetes	Gemmatimonadales	Gemmatimonadaceae	uncultured	Unclassified
OTU352	bin15	Bacteria	Acidobacteriota	Subgroup_11	Subgroup_11	Subgroup_11	Subgroup_11	uncultured_bacterium
OTU353	bin1	Bacteria	Bacteroidota	Bacteroidia	Chitinophagales	Chitinophagaceae	Flavisolibacter	Unclassified
OTU354	bin4	Bacteria	Patescibacteria	Saccharimonadia	Saccharimonadales	Unclassified	Unclassified	Unclassified
OTU355	bin19	Bacteria	Planctomycetota	Phycisphaerae	Tepidisphaerales	Tepidisphaeraceae	Tepidisphaera	uncultured_bacterium
OTU356	bin15	Bacteria	Acidobacteriota	Acidobacteriae	Bryobacterales	Bryobacteraceae	Bryobacter	metagenome
OTU357	bin24	Bacteria	Bacteroidota	Kapabacteria	Kapabacteriales	Kapabacteriales	Kapabacteriales	metagenome
OTU358	bin17	Bacteria	Verrucomicrobiota	Verrucomicrobiae	Opitutales	Opitutaceae	Opitutus	Unclassified
OTU359	bin19	Bacteria	Planctomycetota	Phycisphaerae	Tepidisphaerales	CPla-3_termite_group	CPla-3_termite_group	metagenome
OTU360	bin7	Bacteria	Actinobacteriota	Actinobacteria	Micrococcales	Microbacteriaceae	Microbacterium	Unclassified
OTU361	bin6	Bacteria	Actinobacteriota	Acidimicrobiia	uncultured	uncultured	uncultured	uncultured_Acidimicrobiia
OTU362	bin32	Bacteria	Proteobacteria	Alphaproteobacteria	Rhizobiales	Devosiaceae	Devosia	Unclassified
OTU363	bin22	Bacteria	Planctomycetota	Planctomycetes	Pirellulales	Pirellulaceae	uncultured	uncultured_bacterium
OTU364	bin5	Bacteria	Patescibacteria	ABY1	Candidatus_Magasanikbacteria	Candidatus_Magasanikbacteria	Candidatus_Magasanikbacteria	uncultured_bacterium
OTU365	bin10	Bacteria	Chloroflexi	Anaerolineae	Anaerolineales	Anaerolineaceae	uncultured	uncultured_Chloroflexi
OTU366	bin25	Bacteria	Bdellovibrionota	Oligoflexia	Oligoflexales	Oligoflexales	Oligoflexus	Unclassified
OTU367	bin14	Bacteria	Firmicutes	Bacilli	Bacillales	Bacillaceae	Bacillus	Bacillus_asahii
OTU368	bin28	Bacteria	Proteobacteria	Gammaproteobacteria	Enterobacterales	Enterobacteriaceae	Escherichia-Shigella	Unclassified
OTU369	bin24	Bacteria	Fibrobacterota	Fibrobacteria	Fibrobacterales	Fibrobacteraceae	possible_genus_04	Unclassified
OTU370	bin6	Bacteria	Actinobacteriota	Acidimicrobiia	Microtrichales	uncultured	uncultured	Unclassified
OTU371	bin33	Bacteria	Proteobacteria	Alphaproteobacteria	Micropepsales	Micropepsaceae	uncultured	uncultured_bacterium
OTU372	bin32	Bacteria	Proteobacteria	Alphaproteobacteria	Rhizobiales	uncultured	uncultured	Unclassified
OTU373	bin23	Bacteria	Acidobacteriota	Vicinamibacteria	Vicinamibacterales	uncultured	uncultured	uncultured_Acidobacterium
OTU374	bin3	Bacteria	Bacteroidota	Bacteroidia	Cytophagales	Microscillaceae	Ohtaekwangia	Ohtaekwangia_sp.
OTU375	bin5	Bacteria	Patescibacteria	Parcubacteria	Candidatus_Adlerbacteria	Candidatus_Adlerbacteria	Candidatus_Adlerbacteria	uncultured_bacterium
OTU376	bin10	Bacteria	Chloroflexi	Anaerolineae	SBR1031	SBR1031	SBR1031	uncultured_soil
OTU377	bin20	Bacteria	Planctomycetota	Planctomycetes	Gemmatales	Gemmataceae	Gemmata	Unclassified
OTU378	bin5	Bacteria	Patescibacteria	Parcubacteria	Candidatus_Nomurabacteria	Candidatus_Nomurabacteria	Candidatus_Nomurabacteria	uncultured_bacterium
OTU379	bin20	Bacteria	Planctomycetota	Planctomycetes	Gemmatales	Gemmataceae	Gemmata	uncultured_bacterium
OTU380	bin21	Bacteria	Planctomycetota	Planctomycetes	Planctomycetales	Schlesneriaceae	Schlesneria	uncultured_bacterium
OTU381	bin16	Bacteria	Verrucomicrobiota	Verrucomicrobiae	Pedosphaerales	Pedosphaeraceae	Pedosphaeraceae	uncultured_subdivision
OTU382	bin16	Bacteria	Verrucomicrobiota	Verrucomicrobiae	Pedosphaerales	Pedosphaeraceae	Pedosphaeraceae	Unclassified
OTU383	bin5	Bacteria	Patescibacteria	Microgenomatia	Candidatus_Collierbacteria	Candidatus_Collierbacteria	Candidatus_Collierbacteria	uncultured_bacterium
OTU384	bin5	Bacteria	Patescibacteria	Parcubacteria	Candidatus_Nomurabacteria	Candidatus_Nomurabacteria	Candidatus_Nomurabacteria	uncultured_bacterium
OTU385	bin2	Bacteria	Bacteroidota	Bacteroidia	Flavobacteriales	Flavobacteriaceae	Flavobacterium	Bacteroides_sp.
OTU386	bin16	Bacteria	Verrucomicrobiota	Verrucomicrobiae	Pedosphaerales	Pedosphaeraceae	Pedosphaeraceae	uncultured_bacterium
OTU387	bin10	Bacteria	Chloroflexi	Anaerolineae	Caldilineales	Caldilineaceae	uncultured	uncultured_bacterium
OTU388	bin22	Bacteria	Planctomycetota	Planctomycetes	Pirellulales	Pirellulaceae	Pirellula	uncultured_soil
OTU389	bin11	Bacteria	Acidobacteriota	Blastocatellia	Blastocatellales	Blastocatellaceae	JGI_0001001-H03	Unclassified
OTU390	bin31	Bacteria	Proteobacteria	Alphaproteobacteria	Caulobacterales	Caulobacteraceae	Unclassified	Unclassified
OTU391	bin19	Bacteria	Planctomycetota	Phycisphaerae	Tepidisphaerales	WD2101_soil_group	WD2101_soil_group	uncultured_bacterium
OTU392	bin17	Bacteria	Verrucomicrobiota	Verrucomicrobiae	Opitutales	Opitutaceae	IMCC26134	Unclassified
OTU393	bin30	Bacteria	Proteobacteria	Gammaproteobacteria	Xanthomonadales	Rhodanobacteraceae	uncultured	Aquimonas_sp.
OTU394	bin4	Bacteria	Patescibacteria	Saccharimonadia	Saccharimonadales	LWQ8	LWQ8	uncultured_bacterium
OTU395	bin7	Bacteria	Actinobacteriota	Actinobacteria	Micrococcales	Microbacteriaceae	Humibacter	Unclassified
OTU396	bin11	Bacteria	Chloroflexi	Chloroflexia	Thermomicrobiales	JG30-KF-CM45	JG30-KF-CM45	uncultured_anaerobic
OTU397	bin31	Bacteria	Proteobacteria	Alphaproteobacteria	Rhizobiales	Methyloligellaceae	Methyloceanibacter	Unclassified
OTU398	bin15	Bacteria	Acidobacteriota	Acidobacteriae	Bryobacterales	Bryobacteraceae	Bryobacter	Unclassified
OTU399	bin3	Bacteria	Bacteroidota	Bacteroidia	Cytophagales	Spirosomaceae	Emticicia	Emticicia_ginsengisoli
OTU400	bin30	Bacteria	Proteobacteria	Gammaproteobacteria	Xanthomonadales	Xanthomonadaceae	Arenimonas	Unclassified
OTU401	bin10	Bacteria	Chloroflexi	KD4-96	KD4-96	KD4-96	KD4-96	Unclassified
OTU402	bin1	Bacteria	Bacteroidota	Bacteroidia	Chitinophagales	Chitinophagaceae	Flavisolibacter	Unclassified
OTU403	bin24	Bacteria	Gemmatimonadota	Gemmatimonadetes	Gemmatimonadales	Gemmatimonadaceae	Unclassified	Unclassified
OTU404	bin5	Bacteria	Patescibacteria	Parcubacteria	Candidatus_Kaiserbacteria	Candidatus_Kaiserbacteria	Candidatus_Kaiserbacteria	uncultured_organism
OTU405	bin19	Bacteria	Planctomycetota	Phycisphaerae	Phycisphaerales	Phycisphaeraceae	SM1A02	uncultured_planctomycete
OTU406	bin14	Bacteria	Firmicutes	Bacilli	Bacillales	Bacillaceae	Bacillus	Unclassified
OTU407	bin7	Bacteria	Actinobacteriota	Actinobacteria	Micrococcales	Microbacteriaceae	Leifsonia	Unclassified
OTU408	bin22	Bacteria	Planctomycetota	Planctomycetes	Pirellulales	Pirellulaceae	uncultured	uncultured_sludge
OTU409	bin19	Bacteria	Planctomycetota	Phycisphaerae	Tepidisphaerales	WD2101_soil_group	WD2101_soil_group	Unclassified
OTU410	bin20	Bacteria	Planctomycetota	Planctomycetes	Gemmatales	Gemmataceae	Gemmata	uncultured_bacterium
OTU411	bin18	Bacteria	WS2	WS2	WS2	WS2	WS2	uncultured_soil
OTU412	bin17	Bacteria	Verrucomicrobiota	Verrucomicrobiae	Chthoniobacterales	Xiphinematobacteraceae	Candidatus_Xiphinematobacter	metagenome
OTU413	bin1	Bacteria	Bacteroidota	Bacteroidia	Chitinophagales	Chitinophagaceae	Niastella	Niastella_populi
OTU414	bin28	Bacteria	Proteobacteria	Gammaproteobacteria	Legionellales	Legionellaceae	Legionella	Unclassified
OTU415	bin16	Bacteria	Verrucomicrobiota	Verrucomicrobiae	Pedosphaerales	Pedosphaeraceae	Ellin517	uncultured_soil
OTU416	bin30	Bacteria	Proteobacteria	Gammaproteobacteria	Xanthomonadales	Xanthomonadaceae	Stenotrophomonas	Unclassified
OTU417	bin25	Bacteria	Bdellovibrionota	Bdellovibrionia	Bdellovibrionales	Bdellovibrionaceae	Bdellovibrio	uncultured_bacterium
OTU418	bin23	Bacteria	Acidobacteriota	Vicinamibacteria	Vicinamibacterales	Vicinamibacteraceae	Vicinamibacteraceae	wastewater_metagenome
OTU419	bin33	Bacteria	Proteobacteria	Alphaproteobacteria	uncultured	uncultured	uncultured	uncultured_Rhodobacteraceae
OTU420	bin24	Bacteria	Gemmatimonadota	Gemmatimonadetes	Gemmatimonadales	Gemmatimonadaceae	uncultured	uncultured_Gemmatimonadetes
OTU421	bin24	Bacteria	Gemmatimonadota	Gemmatimonadetes	Gemmatimonadales	Gemmatimonadaceae	Gemmatimonas	Unclassified
OTU422	bin4	Bacteria	Patescibacteria	Saccharimonadia	Saccharimonadales	LWQ8	LWQ8	Unclassified
OTU423	bin7	Bacteria	Actinobacteriota	Actinobacteria	Micromonosporales	Micromonosporaceae	Virgisporangium	uncultured_bacterium
OTU424	bin11	Bacteria	Chloroflexi	Chloroflexia	Thermomicrobiales	JG30-KF-CM45	JG30-KF-CM45	uncultured_bacterium
OTU425	bin9	Bacteria	Chloroflexi	Anaerolineae	SBR1031	A4b	A4b	Unclassified
OTU426	bin20	Bacteria	Planctomycetota	Planctomycetes	Gemmatales	Gemmataceae	Fimbriiglobus	Unclassified
OTU427	bin2	Bacteria	Bacteroidota	Bacteroidia	Sphingobacteriales	AKYH767	AKYH767	Unclassified
OTU428	bin3	Bacteria	Bacteroidota	Bacteroidia	Cytophagales	Microscillaceae	uncultured	uncultured_bacterium
OTU429	bin1	Bacteria	Bacteroidota	Bacteroidia	Chitinophagales	Chitinophagaceae	Flavisolibacter	Unclassified
OTU430	bin28	Bacteria	Bdellovibrionota	Oligoflexia	0319-6G20	0319-6G20	0319-6G20	uncultured_gamma
OTU431	bin15	Bacteria	Acidobacteriota	Acidobacteriae	Bryobacterales	Bryobacteraceae	Bryobacter	Unclassified
OTU432	bin32	Bacteria	Proteobacteria	Alphaproteobacteria	Rhizobiales	Devosiaceae	Devosia	Unclassified
OTU433	bin10	Bacteria	Chloroflexi	Gitt-GS-136	Gitt-GS-136	Gitt-GS-136	Gitt-GS-136	uncultured_Chloroflexi
OTU434	bin31	Bacteria	Proteobacteria	Alphaproteobacteria	Sphingomonadales	Sphingomonadaceae	Novosphingobium	Unclassified
OTU435	bin26	Bacteria	Myxococcota	Myxococcia	Myxococcales	Myxococcaceae	P3OB-42	metagenome
OTU436	bin17	Bacteria	Verrucomicrobiota	Verrucomicrobiae	Chthoniobacterales	Chthoniobacteraceae	Chthoniobacter	Unclassified
OTU437	bin6	Bacteria	Actinobacteriota	Acidimicrobiia	IMCC26256	IMCC26256	IMCC26256	uncultured_Acidimicrobiales
OTU438	bin26	Bacteria	Myxococcota	Polyangia	Polyangiales	Sandaracinaceae	uncultured	Unclassified
OTU439	bin29	Bacteria	Proteobacteria	Gammaproteobacteria	Burkholderiales	SC-I-84	SC-I-84	Unclassified
OTU440	bin17	Bacteria	Verrucomicrobiota	Verrucomicrobiae	Chthoniobacterales	Chthoniobacteraceae	Chthoniobacter	uncultured_Verrucomicrobiales
OTU441	bin20	Bacteria	Planctomycetota	Planctomycetes	Gemmatales	Gemmataceae	Gemmata	Gemmata_sp.
OTU442	bin6	Bacteria	Actinobacteriota	Acidimicrobiia	uncultured	uncultured	uncultured	Unclassified
OTU443	bin32	Bacteria	Proteobacteria	Alphaproteobacteria	Rhizobiales	Xanthobacteraceae	Unclassified	Unclassified
OTU444	bin19	Bacteria	Planctomycetota	Unclassified	Unclassified	Unclassified	Unclassified	Unclassified
OTU445	bin4	Bacteria	Patescibacteria	Saccharimonadia	Saccharimonadales	Unclassified	Unclassified	Unclassified
OTU446	bin33	Bacteria	Proteobacteria	Alphaproteobacteria	Dongiales	Dongiaceae	Dongia	Unclassified
OTU447	bin29	Bacteria	Proteobacteria	Gammaproteobacteria	Burkholderiales	Methylophilaceae	MM2	Unclassified
OTU448	bin7	Bacteria	Actinobacteriota	Actinobacteria	Propionibacteriales	Nocardioidaceae	Kribbella	Unclassified
OTU449	bin31	Bacteria	Proteobacteria	Alphaproteobacteria	Caulobacterales	Hyphomonadaceae	SWB02	Unclassified
OTU450	bin23	Bacteria	Acidobacteriota	Vicinamibacteria	Vicinamibacterales	uncultured	uncultured	Unclassified
OTU451	bin8	Bacteria	Actinobacteriota	Thermoleophilia	Solirubrobacterales	67-14	67-14	Unclassified
OTU452	bin30	Bacteria	Proteobacteria	Gammaproteobacteria	Xanthomonadales	Rhodanobacteraceae	Tahibacter	uncultured_bacterium
OTU453	bin12	Bacteria	Chloroflexi	Chloroflexia	Chloroflexales	Chloroflexaceae	FFCH7168	uncultured_bacterium
OTU454	bin26	Bacteria	Myxococcota	Polyangia	Polyangiales	Polyangiaceae	Pajaroellobacter	metagenome
OTU455	bin1	Bacteria	Bacteroidota	Bacteroidia	Chitinophagales	Chitinophagaceae	Sediminibacterium	Unclassified
OTU456	bin22	Bacteria	Planctomycetota	Planctomycetes	Pirellulales	Pirellulaceae	Pir4_lineage	uncultured_Planctomycetaceae
OTU457	bin7	Bacteria	Actinobacteriota	Actinobacteria	Propionibacteriales	Nocardioidaceae	Nocardioides	Nocardioides_exalbidus
OTU458	bin30	Bacteria	Proteobacteria	Gammaproteobacteria	Xanthomonadales	Xanthomonadaceae	Lysobacter	Lysobacter_dokdonensis
OTU459	bin23	Bacteria	Acidobacteriota	Vicinamibacteria	Vicinamibacterales	Vicinamibacteraceae	Vicinamibacteraceae	Unclassified
OTU460	bin8	Bacteria	Actinobacteriota	Thermoleophilia	Gaiellales	uncultured	uncultured	Unclassified
OTU461	bin29	Bacteria	Proteobacteria	Gammaproteobacteria	Burkholderiales	Comamonadaceae	Rhizobacter	Unclassified
OTU462	bin8	Bacteria	Actinobacteriota	Thermoleophilia	Solirubrobacterales	67-14	67-14	uncultured_bacterium
OTU463	bin19	Bacteria	Planctomycetota	Phycisphaerae	Tepidisphaerales	WD2101_soil_group	WD2101_soil_group	uncultured_bacterium
OTU464	bin23	Bacteria	Acidobacteriota	Vicinamibacteria	Vicinamibacterales	uncultured	uncultured	Unclassified
OTU465	bin2	Bacteria	Bacteroidota	Bacteroidia	Chitinophagales	Saprospiraceae	uncultured	uncultured_bacterium
OTU466	bin23	Bacteria	Acidobacteriota	Vicinamibacteria	Vicinamibacterales	uncultured	uncultured	Unclassified
OTU467	bin5	Bacteria	Patescibacteria	Parcubacteria	Candidatus_Kaiserbacteria	Candidatus_Kaiserbacteria	Candidatus_Kaiserbacteria	uncultured_Parcubacteria
OTU468	bin10	Bacteria	Chloroflexi	Dehalococcoidia	S085	S085	S085	metagenome
OTU469	bin20	Bacteria	Planctomycetota	Planctomycetes	Gemmatales	Gemmataceae	Gemmata	uncultured_Gemmata
OTU470	bin23	Bacteria	Acidobacteriota	Holophagae	Subgroup_7	Subgroup_7	Subgroup_7	uncultured_bacterium
OTU471	bin7	Bacteria	Actinobacteriota	Actinobacteria	Micromonosporales	Micromonosporaceae	Dactylosporangium	Unclassified
OTU472	bin24	Bacteria	Gemmatimonadota	Gemmatimonadetes	Gemmatimonadales	Gemmatimonadaceae	uncultured	Gemmatimonadetes_bacterium
OTU473	bin29	Bacteria	Proteobacteria	Gammaproteobacteria	Burkholderiales	Oxalobacteraceae	Unclassified	Unclassified
OTU474	bin8	Bacteria	Actinobacteriota	Thermoleophilia	Gaiellales	Gaiellaceae	Gaiella	Unclassified
OTU475	bin32	Bacteria	Proteobacteria	Alphaproteobacteria	Rhizobiales	Unclassified	Unclassified	Unclassified
OTU476	bin17	Bacteria	Verrucomicrobiota	Verrucomicrobiae	Opitutales	Opitutaceae	uncultured	uncultured_Opitutus
OTU477	bin7	Bacteria	Actinobacteriota	Actinobacteria	Micrococcales	Microbacteriaceae	Gryllotalpicola	Unclassified
OTU478	bin21	Bacteria	Planctomycetota	OM190	OM190	OM190	OM190	uncultured_soil
OTU479	bin22	Bacteria	Planctomycetota	Planctomycetes	Pirellulales	Pirellulaceae	Pir4_lineage	Unclassified
OTU480	bin15	Bacteria	Acidobacteriota	Acidobacteriae	Bryobacterales	Bryobacteraceae	Bryobacter	uncultured_soil
OTU481	bin24	Bacteria	Gemmatimonadota	Gemmatimonadetes	Gemmatimonadales	Gemmatimonadaceae	uncultured	uncultured_Gemmatimonadales
OTU482	bin19	Bacteria	Planctomycetota	Phycisphaerae	Tepidisphaerales	WD2101_soil_group	WD2101_soil_group	uncultured_bacterium
OTU483	bin21	Bacteria	Planctomycetota	OM190	OM190	OM190	OM190	Unclassified
OTU484	bin17	Bacteria	Verrucomicrobiota	Verrucomicrobiae	Chthoniobacterales	Chthoniobacteraceae	Candidatus_Udaeobacter	uncultured_Prosthecobacter
OTU485	bin2	Bacteria	Bacteroidota	Bacteroidia	Sphingobacteriales	Sphingobacteriaceae	Pedobacter	Unclassified
OTU486	bin5	Bacteria	Patescibacteria	Parcubacteria	Candidatus_Nomurabacteria	Candidatus_Nomurabacteria	Candidatus_Nomurabacteria	uncultured_Parcubacteria
OTU487	bin27	Bacteria	Myxococcota	Polyangia	Haliangiales	Haliangiaceae	Haliangium	Unclassified
OTU488	bin21	Bacteria	Planctomycetota	Planctomycetes	Planctomycetales	uncultured	uncultured	uncultured_Planctomycetales
OTU489	bin2	Bacteria	Bacteroidota	Bacteroidia	Flavobacteriales	NS9_marine_group	NS9_marine_group	Unclassified
OTU490	bin7	Bacteria	Actinobacteriota	Actinobacteria	Frankiales	Acidothermaceae	Acidothermus	uncultured_Actinoallomurus
OTU491	bin28	Bacteria	Proteobacteria	Gammaproteobacteria	Gammaproteobacteria_Incertae_Sedis	Unclassified	Acidibacter	metagenome
OTU492	bin10	Bacteria	Chloroflexi	Anaerolineae	Anaerolineales	Anaerolineaceae	uncultured	metagenome
OTU493	bin4	Bacteria	Patescibacteria	Saccharimonadia	Saccharimonadales	Saccharimonadales	Saccharimonadales	uncultured_bacterium
OTU494	bin21	Bacteria	Planctomycetota	Planctomycetes	Planctomycetales	Rubinisphaeraceae	SH-PL14	Unclassified
OTU495	bin2	Bacteria	Bacteroidota	Bacteroidia	Chitinophagales	uncultured	uncultured	uncultured_soil
OTU496	bin1	Bacteria	Bacteroidota	Bacteroidia	Chitinophagales	Chitinophagaceae	Arachidicoccus	Arachidicoccus_sp.
OTU497	bin21	Bacteria	Planctomycetota	Planctomycetes	Planctomycetales	Rubinisphaeraceae	SH-PL14	uncultured_bacterium
OTU498	bin12	Bacteria	Chloroflexi	Chloroflexia	Chloroflexales	Roseiflexaceae	uncultured	uncultured_bacterium
OTU499	bin19	Bacteria	Planctomycetota	Phycisphaerae	Tepidisphaerales	WD2101_soil_group	WD2101_soil_group	Unclassified
OTU500	bin15	Bacteria	Acidobacteriota	Acidobacteriae	Acidobacteriales	Unclassified	Unclassified	Unclassified
OTU501	bin26	Bacteria	Myxococcota	Polyangia	Polyangiales	Sandaracinaceae	uncultured	Unclassified
OTU502	bin31	Bacteria	Proteobacteria	Alphaproteobacteria	Sphingomonadales	Sphingomonadaceae	Sphingomonas	Unclassified
OTU503	bin17	Bacteria	Verrucomicrobiota	Verrucomicrobiae	Chthoniobacterales	Chthoniobacteraceae	Chthoniobacter	uncultured_Spartobacteria
OTU504	bin21	Bacteria	Planctomycetota	Planctomycetes	Planctomycetales	Rubinisphaeraceae	SH-PL14	Planctomyces_sp.
OTU505	bin16	Bacteria	Verrucomicrobiota	Verrucomicrobiae	Pedosphaerales	Pedosphaeraceae	uncultured	Unclassified
OTU506	bin17	Bacteria	Verrucomicrobiota	Verrucomicrobiae	Chthoniobacterales	Terrimicrobiaceae	Terrimicrobium	metagenome
OTU507	bin23	Bacteria	Acidobacteriota	Vicinamibacteria	Vicinamibacterales	uncultured	uncultured	Unclassified
OTU508	bin25	Bacteria	Bdellovibrionota	Oligoflexia	Oligoflexales	Oligoflexales	Oligoflexus	uncultured_bacterium
OTU509	bin16	Bacteria	Verrucomicrobiota	Verrucomicrobiae	Pedosphaerales	Pedosphaeraceae	Ellin516	Unclassified
OTU510	bin7	Bacteria	Actinobacteriota	Actinobacteria	Propionibacteriales	Nocardioidaceae	Nocardioides	Unclassified
OTU511	bin7	Bacteria	Actinobacteriota	Actinobacteria	Streptosporangiales	Thermomonosporaceae	Unclassified	Unclassified
OTU512	bin31	Bacteria	Proteobacteria	Alphaproteobacteria	uncultured	uncultured	uncultured	uncultured_forest
OTU513	bin28	Bacteria	Proteobacteria	Gammaproteobacteria	Gammaproteobacteria_Incertae_Sedis	Unclassified	Candidatus_Ovatusbacter	uncultured_bacterium
OTU514	bin5	Bacteria	Patescibacteria	Microgenomatia	Candidatus_Levybacteria	Candidatus_Levybacteria	Candidatus_Levybacteria	Unclassified
OTU515	bin1	Bacteria	Bacteroidota	Bacteroidia	Chitinophagales	Chitinophagaceae	Flavisolibacter	Unclassified
OTU516	bin24	Bacteria	Bacteroidota	Kapabacteria	Kapabacteriales	Kapabacteriales	Kapabacteriales	Unclassified
OTU517	bin12	Bacteria	Chloroflexi	Chloroflexia	Chloroflexales	Herpetosiphonaceae	Herpetosiphon	uncultured_bacterium
OTU518	bin29	Bacteria	Proteobacteria	Gammaproteobacteria	Burkholderiales	TRA3-20	TRA3-20	uncultured_bacterium
OTU519	bin6	Bacteria	Actinobacteriota	Acidimicrobiia	Microtrichales	uncultured	uncultured	wastewater_metagenome
OTU520	bin28	Bacteria	Proteobacteria	Gammaproteobacteria	PLTA13	PLTA13	PLTA13	uncultured_bacterium
OTU521	bin29	Bacteria	Proteobacteria	Gammaproteobacteria	Burkholderiales	Nitrosomonadaceae	MND1	Unclassified
OTU522	bin10	Bacteria	Chloroflexi	Anaerolineae	Anaerolineales	Anaerolineaceae	uncultured	uncultured_sludge
OTU523	bin23	Bacteria	Acidobacteriota	Vicinamibacteria	Vicinamibacterales	uncultured	uncultured	Unclassified
OTU524	bin19	Bacteria	Planctomycetota	Phycisphaerae	Tepidisphaerales	CPla-3_termite_group	CPla-3_termite_group	metagenome
OTU525	bin29	Bacteria	Proteobacteria	Gammaproteobacteria	Burkholderiales	Neisseriaceae	Snodgrassella	Unclassified
OTU526	bin7	Bacteria	Actinobacteriota	Actinobacteria	Micrococcales	Microbacteriaceae	Agromyces	Agromyces_fucosus
OTU527	bin10	Bacteria	Chloroflexi	Anaerolineae	Caldilineales	Caldilineaceae	uncultured	uncultured_bacterium
OTU528	bin30	Bacteria	Proteobacteria	Gammaproteobacteria	Xanthomonadales	Rhodanobacteraceae	Ahniella	uncultured_Xanthomonadaceae
OTU529	bin16	Bacteria	Verrucomicrobiota	Verrucomicrobiae	Pedosphaerales	Pedosphaeraceae	uncultured	Unclassified
OTU530	bin23	Bacteria	Acidobacteriota	Vicinamibacteria	Vicinamibacterales	Vicinamibacteraceae	Vicinamibacteraceae	Unclassified
OTU531	bin13	Bacteria	Firmicutes	Clostridia	Clostridiales	Clostridiaceae	Clostridium_sensu_stricto_1	Unclassified
OTU532	bin29	Bacteria	Proteobacteria	Gammaproteobacteria	Burkholderiales	Comamonadaceae	Pseudorhodoferax	Unclassified
OTU533	bin5	Bacteria	Patescibacteria	Parcubacteria	Candidatus_Kaiserbacteria	Candidatus_Kaiserbacteria	Candidatus_Kaiserbacteria	Unclassified
OTU534	bin10	Bacteria	Chloroflexi	Anaerolineae	Caldilineales	Caldilineaceae	uncultured	Unclassified
OTU535	bin7	Bacteria	Actinobacteriota	Actinobacteria	Propionibacteriales	Nocardioidaceae	Nocardioides	Unclassified
OTU536	bin29	Bacteria	Proteobacteria	Gammaproteobacteria	Burkholderiales	Comamonadaceae	Acidovorax	Unclassified
OTU537	bin6	Bacteria	Actinobacteriota	Acidimicrobiia	IMCC26256	IMCC26256	IMCC26256	Unclassified
OTU538	bin24	Bacteria	Gemmatimonadota	Gemmatimonadetes	Gemmatimonadales	Gemmatimonadaceae	uncultured	Unclassified
OTU539	bin29	Bacteria	Proteobacteria	Gammaproteobacteria	Burkholderiales	Nitrosomonadaceae	mle1-7	uncultured_Burkholderiales
OTU540	bin6	Bacteria	Actinobacteriota	Acidimicrobiia	Actinomarinales	uncultured	uncultured	uncultured_Actinomycetales
OTU541	bin18	Bacteria	Latescibacterota	Latescibacterota	Latescibacterota	Latescibacterota	Latescibacterota	Unclassified
OTU542	bin26	Bacteria	Myxococcota	Myxococcia	Myxococcales	Myxococcaceae	Archangium	Archangium_gephyra
OTU543	bin12	Bacteria	Chloroflexi	Chloroflexia	Kallotenuales	AKIW781	AKIW781	uncultured_bacterium
OTU544	bin16	Bacteria	Verrucomicrobiota	Verrucomicrobiae	Pedosphaerales	Pedosphaeraceae	Pedosphaeraceae	bacterium_enrichment
OTU545	bin25	Bacteria	Bdellovibrionota	Bdellovibrionia	Bdellovibrionales	Bdellovibrionaceae	Bdellovibrio	uncultured_bacterium
OTU546	bin25	Bacteria	Desulfobacterota	Desulfuromonadia	Geobacterales	Geobacteraceae	uncultured	uncultured_delta
OTU547	bin26	Bacteria	NB1-j	NB1-j	NB1-j	NB1-j	NB1-j	uncultured_bacterium
OTU548	bin29	Bacteria	Proteobacteria	Gammaproteobacteria	Burkholderiales	Nitrosomonadaceae	Ellin6067	Unclassified
OTU549	bin14	Bacteria	Firmicutes	Bacilli	Paenibacillales	Paenibacillaceae	Paenibacillus	Unclassified
OTU550	bin23	Bacteria	Acidobacteriota	Vicinamibacteria	Vicinamibacterales	uncultured	uncultured	uncultured_Acidobacteriaceae
OTU551	bin7	Bacteria	Actinobacteriota	Actinobacteria	Propionibacteriales	Nocardioidaceae	Nocardioides	Unclassified
OTU552	bin31	Bacteria	Proteobacteria	Alphaproteobacteria	Caulobacterales	Hyphomonadaceae	SWB02	metagenome
OTU553	bin10	Bacteria	Chloroflexi	Anaerolineae	Anaerolineales	Anaerolineaceae	uncultured	Unclassified
OTU554	bin10	Bacteria	Chloroflexi	Anaerolineae	Caldilineales	Caldilineaceae	uncultured	uncultured_bacterium
OTU555	bin2	Bacteria	Bacteroidota	Bacteroidia	Flavobacteriales	Flavobacteriaceae	Flavobacterium	Unclassified
OTU556	bin29	Bacteria	Proteobacteria	Gammaproteobacteria	Burkholderiales	Comamonadaceae	Mitsuaria	Mitsuaria_chitosanitabida
OTU557	bin7	Bacteria	Actinobacteriota	Actinobacteria	Propionibacteriales	Nocardioidaceae	Nocardioides	Nocardioides_islandensis
OTU558	bin1	Bacteria	Bacteroidota	Bacteroidia	Chitinophagales	Chitinophagaceae	Ferruginibacter	Unclassified
OTU559	bin10	Bacteria	Chloroflexi	Anaerolineae	Caldilineales	Caldilineaceae	uncultured	Unclassified
OTU560	bin17	Bacteria	Verrucomicrobiota	Verrucomicrobiae	Chthoniobacterales	Chthoniobacteraceae	Candidatus_Udaeobacter	Verrucomicrobia_bacterium
OTU561	bin28	Bacteria	Proteobacteria	Gammaproteobacteria	Pseudomonadales	Moraxellaceae	uncultured	metagenome
OTU562	bin7	Bacteria	Actinobacteriota	Actinobacteria	Micromonosporales	Micromonosporaceae	Rhizocola	Unclassified
OTU563	bin23	Bacteria	Acidobacteriota	Vicinamibacteria	Vicinamibacterales	Vicinamibacteraceae	Vicinamibacteraceae	Unclassified
OTU564	bin7	Bacteria	Actinobacteriota	Actinobacteria	Propionibacteriales	Nocardioidaceae	Nocardioides	Nocardioides_aestuarii
OTU565	bin22	Bacteria	Planctomycetota	Planctomycetes	Pirellulales	Pirellulaceae	Pir4_lineage	Unclassified
OTU566	bin15	Bacteria	Acidobacteriota	Subgroup_5	Subgroup_5	Subgroup_5	Subgroup_5	uncultured_Acidobacteria
OTU567	bin31	Bacteria	Proteobacteria	Alphaproteobacteria	Rhizobiales	Rhizobiales_Incertae_Sedis	Nordella	Unclassified
OTU568	bin11	Bacteria	Acidobacteriota	Blastocatellia	Pyrinomonadales	Pyrinomonadaceae	RB41	Unclassified
OTU569	bin24	Bacteria	Gemmatimonadota	AKAU4049	AKAU4049	AKAU4049	AKAU4049	uncultured_soil
OTU570	bin21	Bacteria	Planctomycetota	Planctomycetes	Planctomycetales	Rubinisphaeraceae	SH-PL14	metagenome
OTU571	bin22	Bacteria	Planctomycetota	Planctomycetes	Pirellulales	Pirellulaceae	Pir4_lineage	metagenome
OTU572	bin14	Bacteria	Firmicutes	Bacilli	Exiguobacterales	Exiguobacteraceae	Exiguobacterium	Unclassified
OTU573	bin30	Bacteria	Proteobacteria	Gammaproteobacteria	Xanthomonadales	Rhodanobacteraceae	Dokdonella	Unclassified
OTU574	bin15	Bacteria	Acidobacteriota	Acidobacteriae	Acidobacteriales	Acidobacteriaceae_(Subgroup_1)	Granulicella	Acidobacteriales_bacterium
OTU575	bin5	Bacteria	Patescibacteria	Parcubacteria	GWA2-38-13b	GWA2-38-13b	GWA2-38-13b	uncultured_bacterium
OTU576	bin1	Bacteria	Bacteroidota	Bacteroidia	Chitinophagales	Chitinophagaceae	Terrimonas	uncultured_Chitinophagaceae
OTU577	bin23	Bacteria	Acidobacteriota	Vicinamibacteria	Vicinamibacterales	uncultured	uncultured	uncultured_Acidobacteriaceae
OTU578	bin15	Bacteria	Acidobacteriota	Acidobacteriae	Bryobacterales	Bryobacteraceae	Bryobacter	Unclassified
OTU579	bin3	Bacteria	Bacteroidota	Bacteroidia	Cytophagales	Microscillaceae	Ohtaekwangia	Unclassified
OTU580	bin10	Bacteria	Chloroflexi	Anaerolineae	Anaerolineales	Anaerolineaceae	uncultured	uncultured_soil
OTU581	bin17	Bacteria	Verrucomicrobiota	Verrucomicrobiae	Chthoniobacterales	Chthoniobacteraceae	Candidatus_Udaeobacter	Unclassified
OTU582	bin3	Bacteria	Bacteroidota	Bacteroidia	Cytophagales	Hymenobacteraceae	Pontibacter	Unclassified
OTU583	bin28	Bacteria	Proteobacteria	Gammaproteobacteria	Gammaproteobacteria_Incertae_Sedis	Unclassified	Acidibacter	uncultured_bacterium
OTU584	bin29	Bacteria	Proteobacteria	Gammaproteobacteria	Burkholderiales	Nitrosomonadaceae	IS-44	Unclassified
OTU585	bin11	Bacteria	Armatimonadota	Armatimonadia	Armatimonadales	Armatimonadales	Armatimonadales	metagenome
OTU586	bin16	Bacteria	Verrucomicrobiota	Verrucomicrobiae	Pedosphaerales	Pedosphaeraceae	Ellin517	uncultured_soil
OTU587	bin29	Bacteria	Proteobacteria	Gammaproteobacteria	Burkholderiales	TRA3-20	TRA3-20	Unclassified
OTU588	bin24	Bacteria	Fibrobacterota	Fibrobacteria	Fibrobacterales	Fibrobacteraceae	possible_genus_04	uncultured_soil
OTU589	bin26	Bacteria	Myxococcota	Polyangia	mle1-27	mle1-27	mle1-27	uncultured_delta
OTU590	bin1	Bacteria	Bacteroidota	Bacteroidia	Chitinophagales	Chitinophagaceae	Chitinophaga	Unclassified
OTU591	bin29	Bacteria	Proteobacteria	Gammaproteobacteria	Salinisphaerales	Solimonadaceae	Nevskia	uncultured_Nevskia
OTU592	bin28	Bacteria	Bdellovibrionota	Oligoflexia	0319-6G20	0319-6G20	0319-6G20	uncultured_Roseobacter
OTU593	bin25	Bacteria	Bdellovibrionota	Bdellovibrionia	Bdellovibrionales	Bdellovibrionaceae	Bdellovibrio	uncultured_bacterium
OTU594	bin13	Bacteria	Firmicutes	Clostridia	Clostridiales	Clostridiaceae	Clostridium_sensu_stricto_8	Unclassified
OTU595	bin10	Bacteria	Chloroflexi	Gitt-GS-136	Gitt-GS-136	Gitt-GS-136	Gitt-GS-136	Unclassified
OTU596	bin33	Bacteria	Proteobacteria	Alphaproteobacteria	Micropepsales	Micropepsaceae	uncultured	Unclassified
OTU597	bin31	Bacteria	Proteobacteria	Alphaproteobacteria	Rhizobiales	Rhizobiaceae	Allorhizobium-Neorhizobium-Pararhizobium-Rhizobium	Unclassified
OTU598	bin19	Bacteria	Planctomycetota	Phycisphaerae	Tepidisphaerales	WD2101_soil_group	WD2101_soil_group	uncultured_bacterium
OTU599	bin7	Bacteria	Actinobacteriota	Actinobacteria	Propionibacteriales	Nocardioidaceae	Nocardioides	Unclassified
OTU600	bin7	Bacteria	Actinobacteriota	Actinobacteria	Corynebacteriales	Mycobacteriaceae	Mycobacterium	Unclassified
OTU601	bin8	Bacteria	Actinobacteriota	Thermoleophilia	Gaiellales	uncultured	uncultured	uncultured_Gaiella
OTU602	bin17	Bacteria	Verrucomicrobiota	Verrucomicrobiae	Opitutales	Opitutaceae	Lacunisphaera	metagenome
OTU603	bin31	Bacteria	Proteobacteria	Alphaproteobacteria	Rhodobacterales	Rhodobacteraceae	Unclassified	Unclassified
OTU604	bin5	Bacteria	Patescibacteria	Parcubacteria	Candidatus_Nomurabacteria	Candidatus_Nomurabacteria	Candidatus_Nomurabacteria	Unclassified
OTU605	bin31	Bacteria	Proteobacteria	Alphaproteobacteria	Sphingomonadales	Sphingomonadaceae	Altererythrobacter	Unclassified
OTU606	bin5	Bacteria	Patescibacteria	Parcubacteria	Candidatus_Kaiserbacteria	Candidatus_Kaiserbacteria	Candidatus_Kaiserbacteria	uncultured_bacterium
OTU607	bin5	Bacteria	Patescibacteria	Parcubacteria	Candidatus_Kaiserbacteria	Candidatus_Kaiserbacteria	Candidatus_Kaiserbacteria	uncultured_bacterium
OTU608	bin29	Bacteria	Proteobacteria	Gammaproteobacteria	Burkholderiales	Comamonadaceae	Rubrivivax	Unclassified
OTU609	bin2	Bacteria	Bacteroidota	Bacteroidia	Sphingobacteriales	Sphingobacteriaceae	Mucilaginibacter	Mucilaginibacter_composti
OTU610	bin32	Bacteria	Proteobacteria	Alphaproteobacteria	Rhizobiales	Beijerinckiaceae	alphaI_cluster	Unclassified
OTU611	bin5	Bacteria	Patescibacteria	Parcubacteria	Parcubacteria	Parcubacteria	Parcubacteria	uncultured_bacterium
OTU612	bin17	Bacteria	Verrucomicrobiota	Verrucomicrobiae	Verrucomicrobiales	Verrucomicrobiaceae	Prosthecobacter	Unclassified
OTU613	bin20	Bacteria	Planctomycetota	Planctomycetes	Isosphaerales	Isosphaeraceae	Singulisphaera	Unclassified
OTU614	bin11	Bacteria	Chloroflexi	Ktedonobacteria	C0119	C0119	C0119	uncultured_soil
OTU615	bin20	Bacteria	Planctomycetota	Planctomycetes	Gemmatales	Gemmataceae	Gemmata	uncultured_endolithic
OTU616	bin23	Bacteria	Acidobacteriota	Vicinamibacteria	Vicinamibacterales	Vicinamibacteraceae	Vicinamibacteraceae	Unclassified
OTU617	bin24	Bacteria	Gemmatimonadota	Gemmatimonadetes	Gemmatimonadales	Gemmatimonadaceae	uncultured	Unclassified
OTU618	bin23	Bacteria	Acidobacteriota	Vicinamibacteria	Subgroup_17	Subgroup_17	Subgroup_17	Unclassified
OTU619	bin7	Bacteria	Actinobacteriota	Actinobacteria	Propionibacteriales	Propionibacteriaceae	Cutibacterium	Unclassified
OTU620	bin3	Bacteria	Bacteroidota	Bacteroidia	Cytophagales	Microscillaceae	Chryseolinea	Unclassified
OTU621	bin5	Bacteria	Patescibacteria	Parcubacteria	Candidatus_Adlerbacteria	Candidatus_Adlerbacteria	Candidatus_Adlerbacteria	uncultured_bacterium
OTU622	bin33	Bacteria	Proteobacteria	Alphaproteobacteria	Micropepsales	Micropepsaceae	uncultured	Unclassified
OTU623	bin30	Bacteria	Proteobacteria	Gammaproteobacteria	Xanthomonadales	Rhodanobacteraceae	Luteibacter	uncultured_bacterium
OTU624	bin10	Bacteria	Chloroflexi	KD4-96	KD4-96	KD4-96	KD4-96	metagenome
OTU625	bin2	Bacteria	Bacteroidota	Bacteroidia	Sphingobacteriales	env.OPS_17	env.OPS_17	uncultured_bacterium
OTU626	bin16	Bacteria	Verrucomicrobiota	Verrucomicrobiae	Pedosphaerales	Pedosphaeraceae	Ellin516	Unclassified
OTU627	bin15	Bacteria	Nitrospirota	Nitrospiria	Nitrospirales	Nitrospiraceae	Nitrospira	uncultured_soil
OTU628	bin23	Bacteria	Acidobacteriota	Vicinamibacteria	Vicinamibacterales	Vicinamibacteraceae	Vicinamibacteraceae	uncultured_Acidobacteriaceae
OTU629	bin10	Bacteria	Chloroflexi	TK10	TK10	TK10	TK10	Unclassified
OTU630	bin30	Bacteria	Proteobacteria	Gammaproteobacteria	Xanthomonadales	Xanthomonadaceae	Pseudoxanthomonas	Unclassified
OTU631	bin21	Bacteria	Planctomycetota	Planctomycetes	Planctomycetales	Schlesneriaceae	Planctopirus	Unclassified
OTU632	bin24	Bacteria	Gemmatimonadota	Longimicrobia	Longimicrobiales	Longimicrobiaceae	YC-ZSS-LKJ147	Unclassified
OTU633	bin31	Bacteria	Proteobacteria	Alphaproteobacteria	Rhizobiales	Beijerinckiaceae	Microvirga	Unclassified
OTU634	bin1	Bacteria	Bacteroidota	Bacteroidia	Chitinophagales	Chitinophagaceae	Edaphobaculum	uncultured_bacterium
OTU635	bin15	Bacteria	Acidobacteriota	Acidobacteriae	Acidobacteriales	Acidobacteriaceae_(Subgroup_1)	Acidipila	Unclassified
OTU636	bin31	Bacteria	Proteobacteria	Alphaproteobacteria	Micavibrionales	uncultured	uncultured	metagenome
OTU637	bin15	Bacteria	Acidobacteriota	Acidobacteriae	Bryobacterales	Bryobacteraceae	Bryobacter	Unclassified
OTU638	bin1	Bacteria	Bacteroidota	Bacteroidia	Chitinophagales	Chitinophagaceae	Heliimonas	Unclassified
OTU639	bin10	Bacteria	Chloroflexi	Anaerolineae	Ardenticatenales	uncultured	uncultured	uncultured_Litorilinea
OTU640	bin29	Bacteria	Proteobacteria	Gammaproteobacteria	Burkholderiales	Comamonadaceae	Comamonas	Unclassified
OTU641	bin12	Bacteria	Chloroflexi	Chloroflexia	Chloroflexales	Herpetosiphonaceae	Herpetosiphon	uncultured_bacterium
OTU642	bin6	Bacteria	Actinobacteriota	Acidimicrobiia	Microtrichales	Iamiaceae	Iamia	Unclassified
OTU643	bin6	Bacteria	Actinobacteriota	Acidimicrobiia	IMCC26256	IMCC26256	IMCC26256	uncultured_soil
OTU644	bin6	Bacteria	Actinobacteriota	Acidimicrobiia	IMCC26256	IMCC26256	IMCC26256	uncultured_actinobacterium
OTU645	bin27	Bacteria	Myxococcota	Polyangia	Haliangiales	Haliangiaceae	Haliangium	Unclassified
OTU646	bin28	Bacteria	Proteobacteria	Gammaproteobacteria	Steroidobacterales	Steroidobacteraceae	uncultured	Steroidobacter_sp.
OTU647	bin25	Bacteria	Desulfobacterota	Desulfuromonadia	Geobacterales	Geobacteraceae	Unclassified	Unclassified
OTU648	bin19	Bacteria	Planctomycetota	Phycisphaerae	Tepidisphaerales	WD2101_soil_group	WD2101_soil_group	planctomycete_WWH14
OTU649	bin22	Bacteria	Planctomycetota	Planctomycetes	Pirellulales	Pirellulaceae	uncultured	metagenome
OTU650	bin24	Bacteria	Gemmatimonadota	Gemmatimonadetes	Gemmatimonadales	Gemmatimonadaceae	Gemmatimonas	uncultured_soil
OTU651	bin26	Bacteria	Myxococcota	Polyangia	Polyangiales	BIrii41	BIrii41	uncultured_delta
OTU652	bin6	Bacteria	Actinobacteriota	Acidimicrobiia	IMCC26256	IMCC26256	IMCC26256	metagenome
OTU653	bin2	Bacteria	Bacteroidota	Bacteroidia	Sphingobacteriales	Sphingobacteriaceae	Mucilaginibacter	Unclassified
OTU654	bin7	Bacteria	Actinobacteriota	Actinobacteria	Propionibacteriales	Nocardioidaceae	Aeromicrobium	Unclassified
OTU655	bin6	Bacteria	Actinobacteriota	Acidimicrobiia	Microtrichales	Iamiaceae	Iamia	Unclassified
OTU656	bin31	Bacteria	Proteobacteria	Alphaproteobacteria	Rhizobiales	Hyphomicrobiaceae	Pedomicrobium	Unclassified
OTU657	bin28	Bacteria	Proteobacteria	Gammaproteobacteria	Pseudomonadales	Pseudomonadaceae	Pseudomonas	Unclassified
OTU658	bin14	Bacteria	Firmicutes	Bacilli	Staphylococcales	Staphylococcaceae	Staphylococcus	Staphylococcus_arlettae
OTU659	bin16	Bacteria	Verrucomicrobiota	Verrucomicrobiae	Pedosphaerales	Pedosphaeraceae	Pedosphaeraceae	uncultured_soil
OTU660	bin2	Bacteria	Bacteroidota	Bacteroidia	Sphingobacteriales	Sphingobacteriaceae	Mucilaginibacter	Unclassified
OTU661	bin6	Bacteria	Actinobacteriota	Acidimicrobiia	Microtrichales	uncultured	uncultured	metagenome
OTU662	bin19	Bacteria	Planctomycetota	Phycisphaerae	Tepidisphaerales	WD2101_soil_group	WD2101_soil_group	uncultured_bacterium
OTU663	bin10	Bacteria	Chloroflexi	KD4-96	KD4-96	KD4-96	KD4-96	uncultured_bacterium
OTU664	bin15	Bacteria	Acidobacteriota	Acidobacteriae	Solibacterales	Solibacteraceae	Candidatus_Solibacter	uncultured_Solibacter
OTU665	bin24	Bacteria	Gemmatimonadota	Gemmatimonadetes	Gemmatimonadales	Gemmatimonadaceae	Gemmatimonas	uncultured_soil
OTU666	bin22	Bacteria	Planctomycetota	Planctomycetes	Pirellulales	Pirellulaceae	Rhodopirellula	Unclassified
OTU667	bin18	Bacteria	Methylomirabilota	Methylomirabilia	Rokubacteriales	Rokubacteriales	Rokubacteriales	metagenome
OTU668	bin14	Bacteria	Firmicutes	Bacilli	Paenibacillales	Paenibacillaceae	Paenibacillus	Unclassified
OTU669	bin17	Bacteria	Verrucomicrobiota	Verrucomicrobiae	Opitutales	Opitutaceae	Opitutus	uncultured_soil
OTU670		Bacteria	Unclassified	Unclassified	Unclassified	Unclassified	Unclassified	Unclassified
OTU671	bin23	Bacteria	Acidobacteriota	Vicinamibacteria	Vicinamibacterales	uncultured	uncultured	Unclassified
OTU672	bin2	Bacteria	Bacteroidota	Bacteroidia	Flavobacteriales	Flavobacteriaceae	Flavobacterium	Flavobacterium_hauense
OTU673	bin10	Bacteria	Chloroflexi	JG30-KF-CM66	JG30-KF-CM66	JG30-KF-CM66	JG30-KF-CM66	uncultured_Armatimonadetes
OTU674	bin33	Bacteria	Proteobacteria	Alphaproteobacteria	Reyranellales	Reyranellaceae	uncultured	Unclassified
OTU675	bin23	Bacteria	Acidobacteriota	Vicinamibacteria	Vicinamibacterales	uncultured	uncultured	uncultured_Acidobacteriaceae
OTU676	bin33	Bacteria	Proteobacteria	Alphaproteobacteria	Azospirillales	Azospirillaceae	Skermanella	Unclassified
OTU677	bin22	Bacteria	Planctomycetota	Planctomycetes	Pirellulales	Pirellulaceae	Pir4_lineage	metagenome
OTU678	bin29	Bacteria	Proteobacteria	Gammaproteobacteria	Burkholderiales	Alcaligenaceae	Bordetella	uncultured_Bordetella
OTU679	bin2	Bacteria	Bacteroidota	Bacteroidia	Flavobacteriales	Flavobacteriaceae	Flavobacterium	Unclassified
OTU680	bin24	Bacteria	Gemmatimonadota	Gemmatimonadetes	Gemmatimonadales	Gemmatimonadaceae	uncultured	Gemmatimonadetes_bacterium
OTU681	bin9	Bacteria	Chloroflexi	Anaerolineae	SBR1031	A4b	OLB13	uncultured_Chloroflexi
OTU682	bin28	Bacteria	Proteobacteria	Gammaproteobacteria	Coxiellales	Coxiellaceae	Coxiella	uncultured_bacterium
OTU683	bin3	Bacteria	Bacteroidota	Bacteroidia	Cytophagales	Spirosomaceae	Dyadobacter	Unclassified
OTU684	bin32	Bacteria	Proteobacteria	Alphaproteobacteria	Rhizobiales	Xanthobacteraceae	Pseudorhodoplanes	Unclassified
OTU685	bin6	Bacteria	Actinobacteriota	Acidimicrobiia	IMCC26256	IMCC26256	IMCC26256	uncultured_Ferrimicrobium
OTU686	bin1	Bacteria	Bacteroidota	Bacteroidia	Chitinophagales	Chitinophagaceae	Ferruginibacter	Unclassified
OTU687	bin28	Bacteria	Proteobacteria	Gammaproteobacteria	Steroidobacterales	Steroidobacteraceae	uncultured	metagenome
OTU688	bin22	Bacteria	Planctomycetota	Planctomycetes	Pirellulales	Pirellulaceae	Pirellula	Planctomycetes_bacterium
OTU689	bin33	Bacteria	Proteobacteria	Alphaproteobacteria	uncultured	uncultured	uncultured	uncultured_Rhodospirillaceae
OTU690	bin12	Bacteria	Chloroflexi	Ktedonobacteria	Ktedonobacterales	Ktedonobacteraceae	uncultured	uncultured_Ktedobacteria
OTU691	bin11	Bacteria	Acidobacteriota	Blastocatellia	DS-100	DS-100	DS-100	uncultured_Acidobacteria
OTU692	bin21	Bacteria	Planctomycetota	Planctomycetes	Planctomycetales	uncultured	uncultured	metagenome
OTU693	bin28	Bacteria	Proteobacteria	Gammaproteobacteria	Legionellales	Legionellaceae	Legionella	Unclassified
OTU694	bin10	Bacteria	Chloroflexi	Anaerolineae	Caldilineales	Caldilineaceae	Litorilinea	uncultured_bacterium
OTU695	bin24	Bacteria	Gemmatimonadota	Gemmatimonadetes	Gemmatimonadales	Gemmatimonadaceae	Gemmatimonas	Unclassified
OTU696	bin23	Bacteria	Acidobacteriota	Vicinamibacteria	Vicinamibacterales	Vicinamibacteraceae	Vicinamibacteraceae	Unclassified
OTU697	bin23	Bacteria	Acidobacteriota	Vicinamibacteria	Vicinamibacterales	uncultured	uncultured	uncultured_Acidobacteria
OTU698	bin1	Bacteria	Bacteroidota	Bacteroidia	Chitinophagales	Chitinophagaceae	Terrimonas	Unclassified
OTU699	bin3	Bacteria	Bacteroidota	Bacteroidia	Cytophagales	Microscillaceae	Ohtaekwangia	Unclassified
OTU700	bin19	Bacteria	Planctomycetota	Phycisphaerae	Tepidisphaerales	WD2101_soil_group	WD2101_soil_group	uncultured_bacterium
OTU701	bin21	Bacteria	Planctomycetota	Planctomycetes	Planctomycetales	Schlesneriaceae	Planctopirus	Unclassified
OTU702	bin17	Bacteria	Verrucomicrobiota	Verrucomicrobiae	Verrucomicrobiales	Rubritaleaceae	Luteolibacter	Unclassified
OTU703	bin29	Bacteria	Proteobacteria	Gammaproteobacteria	Burkholderiales	Methylophilaceae	MM2	Methylobacillus_sp.
OTU704	bin10	Bacteria	Chloroflexi	Anaerolineae	SBR1031	SBR1031	SBR1031	uncultured_bacterium
OTU705	bin11	Bacteria	Chloroflexi	Ktedonobacteria	C0119	C0119	C0119	uncultured_bacterium
OTU706	bin20	Bacteria	Planctomycetota	Planctomycetes	Gemmatales	Gemmataceae	Gemmata	uncultured_bacterium
OTU707	bin18	Bacteria	Sumerlaeota	Sumerlaeia	Sumerlaeales	Sumerlaeaceae	Sumerlaea	uncultured_Acidobacteria
OTU708	bin29	Bacteria	Proteobacteria	Gammaproteobacteria	Burkholderiales	Nitrosomonadaceae	Ellin6067	Unclassified
OTU709	bin7	Bacteria	Actinobacteriota	Actinobacteria	Micrococcales	Promicromonosporaceae	Xylanimicrobium	Xylanimicrobium_pachnodae
OTU710	bin31	Bacteria	Proteobacteria	Alphaproteobacteria	Rhizobiales	Methyloligellaceae	Methyloligellaceae	Unclassified
OTU711	bin19	Bacteria	Planctomycetota	Phycisphaerae	Tepidisphaerales	WD2101_soil_group	WD2101_soil_group	Unclassified
OTU712	bin22	Bacteria	Planctomycetota	Planctomycetes	Pirellulales	Pirellulaceae	uncultured	uncultured_bacterium
OTU713	bin11	Bacteria	Chloroflexi	Chloroflexia	Thermomicrobiales	JG30-KF-CM45	JG30-KF-CM45	Unclassified
OTU714	bin1	Bacteria	Bacteroidota	Bacteroidia	Chitinophagales	Chitinophagaceae	Lacibacter	Lacibacter_cauensis
OTU715	bin25	Bacteria	Desulfobacterota	Desulfuromonadia	Desulfuromonadia	Desulfuromonadaceae	Desulfuromonadaceae	uncultured_bacterium
OTU716	bin6	Bacteria	Actinobacteriota	Acidimicrobiia	Microtrichales	uncultured	uncultured	Unclassified
OTU717	bin14	Bacteria	Firmicutes	Bacilli	Bacillales	Bacillaceae	Bacillus	Unclassified
OTU718	bin18	Bacteria	Verrucomicrobiota	Chlamydiae	Chlamydiales	Unclassified	Unclassified	Unclassified
OTU719	bin19	Bacteria	Planctomycetota	Phycisphaerae	Tepidisphaerales	WD2101_soil_group	WD2101_soil_group	Unclassified
OTU720	bin31	Bacteria	Proteobacteria	Alphaproteobacteria	Rhizobiales	Rhodomicrobiaceae	Rhodomicrobium	uncultured_bacterium
OTU721	bin11	Bacteria	Chloroflexi	Chloroflexia	Thermomicrobiales	AKYG1722	AKYG1722	uncultured_Chloroflexi
OTU722	bin31	Bacteria	Proteobacteria	Alphaproteobacteria	Rhizobiales	Rhodomicrobiaceae	Rhodomicrobium	uncultured_Alphaproteobacteria
OTU723	bin4	Bacteria	Patescibacteria	Saccharimonadia	Saccharimonadales	Saccharimonadales	Saccharimonadales	uncultured_bacterium
OTU724	bin23	Bacteria	Acidobacteriota	Vicinamibacteria	Vicinamibacterales	uncultured	uncultured	Unclassified
OTU725	bin2	Bacteria	Bacteroidota	Bacteroidia	Chitinophagales	Saprospiraceae	uncultured	uncultured_bacterium
OTU726	bin22	Bacteria	Planctomycetota	Planctomycetes	Pirellulales	Pirellulaceae	uncultured	metagenome
OTU727	bin2	Bacteria	Bacteroidota	Bacteroidia	Sphingobacteriales	KD3-93	KD3-93	Unclassified
OTU728	bin10	Bacteria	Chloroflexi	TK10	TK10	TK10	TK10	uncultured_Chloroflexi
OTU729	bin26	Bacteria	Myxococcota	Myxococcia	Myxococcales	Myxococcaceae	Unclassified	Unclassified
OTU730	bin17	Bacteria	Verrucomicrobiota	Verrucomicrobiae	Verrucomicrobiales	Verrucomicrobiaceae	Roseimicrobium	Unclassified
OTU731	bin30	Bacteria	Proteobacteria	Gammaproteobacteria	Xanthomonadales	Xanthomonadaceae	Lysobacter	Unclassified
OTU732	bin4	Bacteria	Patescibacteria	Saccharimonadia	Saccharimonadales	S32	TM7	Unclassified
OTU733	bin23	Bacteria	Acidobacteriota	Vicinamibacteria	Vicinamibacterales	Vicinamibacteraceae	Vicinamibacteraceae	Unclassified
OTU734	bin8	Bacteria	Actinobacteriota	Thermoleophilia	Solirubrobacterales	67-14	67-14	Unclassified
OTU735	bin28	Bacteria	Proteobacteria	Gammaproteobacteria	Pseudomonadales	Pseudomonadaceae	Pseudomonas	Unclassified
OTU736	bin23	Bacteria	Acidobacteriota	Vicinamibacteria	Subgroup_17	Subgroup_17	Subgroup_17	Unclassified
OTU737	bin22	Bacteria	Planctomycetota	Planctomycetes	Pirellulales	Pirellulaceae	uncultured	uncultured_bacterium
OTU738	bin20	Bacteria	Planctomycetota	Planctomycetes	Gemmatales	Gemmataceae	uncultured	Unclassified
OTU739	bin19	Bacteria	Planctomycetota	Phycisphaerae	Phycisphaerales	Phycisphaeraceae	uncultured	uncultured_bacterium
OTU740	bin3	Bacteria	Bacteroidota	Bacteroidia	Cytophagales	Microscillaceae	Ohtaekwangia	uncultured_bacterium
OTU741	bin18	Bacteria	Latescibacterota	Latescibacterota	Latescibacterota	Latescibacterota	Latescibacterota	metagenome
OTU742	bin7	Bacteria	Actinobacteriota	Actinobacteria	Micrococcales	Microbacteriaceae	Unclassified	Unclassified
OTU743	bin7	Bacteria	Actinobacteriota	Actinobacteria	Micromonosporales	Micromonosporaceae	Catellatospora	Unclassified
OTU744	bin1	Bacteria	Bacteroidota	Bacteroidia	Chitinophagales	Chitinophagaceae	Heliimonas	Heliimonas_saccharivorans
OTU745	bin27	Bacteria	Myxococcota	Polyangia	Haliangiales	Haliangiaceae	Haliangium	uncultured_sludge
OTU746	bin31	Bacteria	Proteobacteria	Alphaproteobacteria	uncultured	uncultured	uncultured	bacterium_enrichment
OTU747	bin2	Bacteria	Bacteroidota	Bacteroidia	Sphingobacteriales	env.OPS_17	env.OPS_17	Unclassified
OTU748	bin7	Bacteria	Actinobacteriota	MB-A2-108	MB-A2-108	MB-A2-108	MB-A2-108	metagenome
OTU749	bin18	Bacteria	Latescibacterota	Latescibacterota	Latescibacterota	Latescibacterota	Latescibacterota	metagenome
OTU750	bin20	Bacteria	Planctomycetota	Planctomycetes	Isosphaerales	Isosphaeraceae	Singulisphaera	Unclassified
OTU751	bin11	Bacteria	Chloroflexi	Chloroflexia	Thermomicrobiales	JG30-KF-CM45	JG30-KF-CM45	uncultured_soil
OTU752	bin15	Bacteria	Acidobacteriota	Acidobacteriae	Bryobacterales	Bryobacteraceae	Bryobacter	uncultured_Acidobacteriaceae
OTU753	bin20	Bacteria	Planctomycetota	Planctomycetes	Gemmatales	Gemmataceae	Gemmata	uncultured_bacterium
OTU754	bin14	Bacteria	Firmicutes	Bacilli	Paenibacillales	Paenibacillaceae	Paenibacillus	Paenibacillus_alginolyticus
OTU755	bin29	Bacteria	Proteobacteria	Gammaproteobacteria	Burkholderiales	Comamonadaceae	Ramlibacter	Unclassified
OTU756	bin26	Bacteria	Myxococcota	Myxococcia	Myxococcales	Myxococcaceae	P3OB-42	Unclassified
OTU757	bin8	Bacteria	Actinobacteriota	Thermoleophilia	Gaiellales	uncultured	uncultured	Unclassified
OTU758	bin23	Bacteria	Acidobacteriota	Vicinamibacteria	Vicinamibacterales	Vicinamibacteraceae	Vicinamibacteraceae	Unclassified
OTU759	bin7	Bacteria	Actinobacteriota	MB-A2-108	MB-A2-108	MB-A2-108	MB-A2-108	uncultured_actinobacterium
OTU760	bin23	Bacteria	Acidobacteriota	Thermoanaerobaculia	Thermoanaerobaculales	Thermoanaerobaculaceae	Subgroup_10	Unclassified
OTU761	bin23	Bacteria	Acidobacteriota	Vicinamibacteria	Vicinamibacterales	uncultured	uncultured	uncultured_Acidobacteria
OTU762	bin26	Bacteria	Myxococcota	Polyangia	Polyangiales	Sandaracinaceae	uncultured	Unclassified
OTU763	bin10	Bacteria	Chloroflexi	Gitt-GS-136	Gitt-GS-136	Gitt-GS-136	Gitt-GS-136	uncultured_Chloroflexi
OTU764	bin23	Bacteria	Acidobacteriota	Vicinamibacteria	Vicinamibacterales	uncultured	uncultured	uncultured_bacterium
OTU765	bin14	Bacteria	Firmicutes	Bacilli	Bacillales	Unclassified	Unclassified	Unclassified
OTU766	bin11	Bacteria	Chloroflexi	Ktedonobacteria	C0119	C0119	C0119	uncultured_bacterium
OTU767	bin33	Bacteria	Proteobacteria	Alphaproteobacteria	Unclassified	Unclassified	Unclassified	Unclassified
OTU768	bin26	Bacteria	Myxococcota	Myxococcia	Myxococcales	Anaeromyxobacteraceae	Anaeromyxobacter	uncultured_bacterium
OTU769	bin26	Bacteria	Myxococcota	Polyangia	Polyangiales	Sandaracinaceae	uncultured	uncultured_Polyangiaceae
OTU770	bin17	Bacteria	Verrucomicrobiota	Verrucomicrobiae	Verrucomicrobiales	Verrucomicrobiaceae	Brevifollis	uncultured_bacterium
OTU771	bin31	Bacteria	Proteobacteria	Alphaproteobacteria	Sphingomonadales	Sphingomonadaceae	Plot4-2H12	uncultured_Sphingomonadaceae
OTU772	bin21	Bacteria	Planctomycetota	Planctomycetes	Planctomycetales	Schlesneriaceae	Planctopirus	uncultured_bacterium
OTU773	bin33	Bacteria	Proteobacteria	Alphaproteobacteria	Acetobacterales	Acetobacteraceae	uncultured	uncultured_soil
OTU774	bin19	Bacteria	Planctomycetota	Phycisphaerae	Tepidisphaerales	WD2101_soil_group	WD2101_soil_group	Unclassified
OTU775	bin15	Bacteria	Acidobacteriota	Acidobacteriae	PAUC26f	PAUC26f	PAUC26f	uncultured_bacterium
OTU776	bin19	Bacteria	Planctomycetota	Phycisphaerae	Tepidisphaerales	WD2101_soil_group	WD2101_soil_group	uncultured_organism
OTU777	bin30	Bacteria	Proteobacteria	Gammaproteobacteria	Xanthomonadales	Xanthomonadaceae	Arenimonas	Unclassified
OTU778	bin19	Bacteria	Planctomycetota	Phycisphaerae	Tepidisphaerales	CPla-3_termite_group	CPla-3_termite_group	metagenome
OTU779	bin4	Bacteria	Patescibacteria	Saccharimonadia	Saccharimonadales	LWQ8	LWQ8	Unclassified
OTU780	bin25	Bacteria	Bdellovibrionota	Bdellovibrionia	Bacteriovoracales	Bacteriovoracaceae	Peredibacter	Peredibacter_starrii
OTU781	bin29	Bacteria	Proteobacteria	Gammaproteobacteria	Burkholderiales	Nitrosomonadaceae	Nitrosospira	Unclassified
OTU782	bin4	Bacteria	Patescibacteria	Saccharimonadia	Saccharimonadales	Saccharimonadaceae	TM7a	Unclassified
OTU783	bin4	Bacteria	Patescibacteria	Saccharimonadia	Saccharimonadales	Saccharimonadales	Saccharimonadales	uncultured_bacterium
OTU784	bin19	Bacteria	Planctomycetota	Phycisphaerae	Phycisphaerales	Phycisphaeraceae	SM1A02	Unclassified
OTU785	bin33	Bacteria	Proteobacteria	Alphaproteobacteria	Reyranellales	Reyranellaceae	Reyranella	Reyranella_sp.
OTU786	bin10	Bacteria	Chloroflexi	Anaerolineae	RBG-13-54-9	RBG-13-54-9	RBG-13-54-9	metagenome
OTU787	bin5	Bacteria	Patescibacteria	Parcubacteria	Candidatus_Adlerbacteria	Candidatus_Adlerbacteria	Candidatus_Adlerbacteria	uncultured_bacterium
OTU788	bin33	Bacteria	Proteobacteria	Alphaproteobacteria	uncultured	uncultured	uncultured	Unclassified
OTU789	bin32	Bacteria	Proteobacteria	Alphaproteobacteria	Rhizobiales	Xanthobacteraceae	uncultured	Unclassified
OTU790	bin7	Bacteria	Actinobacteriota	Actinobacteria	Frankiales	Acidothermaceae	Acidothermus	uncultured_actinobacterium
OTU791	bin31	Bacteria	Proteobacteria	Alphaproteobacteria	Rhizobiales	Rhizobiaceae	Aminobacter	Unclassified
OTU792	bin4	Bacteria	Patescibacteria	Saccharimonadia	Saccharimonadales	Saccharimonadales	Saccharimonadales	Unclassified
OTU793	bin26	Bacteria	Myxococcota	Polyangia	Polyangiales	Polyangiaceae	Pajaroellobacter	uncultured_Chondromyces
OTU794	bin5	Bacteria	Patescibacteria	Parcubacteria	GWA2-38-13b	GWA2-38-13b	GWA2-38-13b	uncultured_bacterium
OTU795	bin23	Bacteria	Acidobacteriota	Subgroup_25	Subgroup_25	Subgroup_25	Subgroup_25	uncultured_soil
OTU796	bin7	Bacteria	Actinobacteriota	Actinobacteria	Micrococcales	Microbacteriaceae	Agromyces	Agromyces_ulmi
OTU797	bin13	Bacteria	Firmicutes	Clostridia	Peptostreptococcales-Tissierellales	Peptostreptococcaceae	Sporacetigenium	Unclassified
OTU798	bin4	Bacteria	Patescibacteria	Saccharimonadia	Saccharimonadales	LWQ8	LWQ8	Unclassified
OTU799	bin24	Bacteria	Gemmatimonadota	Gemmatimonadetes	Gemmatimonadales	Gemmatimonadaceae	Roseisolibacter	uncultured_bacterium
OTU800	bin1	Bacteria	Bacteroidota	Bacteroidia	Chitinophagales	Chitinophagaceae	Taibaiella	Taibaiella_sp.
OTU801	bin2	Bacteria	Bacteroidota	Bacteroidia	Flavobacteriales	Flavobacteriaceae	Flavobacterium	Unclassified
OTU802	bin29	Bacteria	Proteobacteria	Gammaproteobacteria	Burkholderiales	Comamonadaceae	Delftia	Unclassified
OTU803	bin29	Bacteria	Proteobacteria	Gammaproteobacteria	Burkholderiales	Methylophilaceae	Methylotenera	uncultured_soil
OTU804	bin23	Bacteria	Acidobacteriota	Thermoanaerobaculia	Thermoanaerobaculales	Thermoanaerobaculaceae	Subgroup_10	Unclassified
OTU805	bin9	Bacteria	Chloroflexi	Anaerolineae	SBR1031	A4b	A4b	uncultured_Caldilineales
OTU806	bin10	Bacteria	Chloroflexi	KD4-96	KD4-96	KD4-96	KD4-96	uncultured_Chloroflexi
OTU807	bin6	Bacteria	Actinobacteriota	Acidimicrobiia	Microtrichales	Iamiaceae	Iamia	uncultured_bacterium
OTU808	bin11	Bacteria	Acidobacteriota	Blastocatellia	Pyrinomonadales	Pyrinomonadaceae	RB41	Unclassified
OTU809	bin1	Bacteria	Bacteroidota	Bacteroidia	Chitinophagales	Chitinophagaceae	Parafilimonas	Parafilimonas_terrae
OTU810	bin31	Bacteria	Proteobacteria	Alphaproteobacteria	Sphingomonadales	Sphingomonadaceae	Unclassified	Unclassified
OTU811	bin4	Bacteria	Patescibacteria	Saccharimonadia	Saccharimonadales	Unclassified	Unclassified	Unclassified
OTU812	bin24	Bacteria	Gemmatimonadota	Gemmatimonadetes	Gemmatimonadales	Gemmatimonadaceae	uncultured	metagenome
OTU813	bin22	Bacteria	Planctomycetota	Planctomycetes	Pirellulales	Pirellulaceae	Pirellula	Unclassified
OTU814	bin2	Bacteria	Bacteroidota	Bacteroidia	Flavobacteriales	Flavobacteriaceae	Flavobacterium	Unclassified
OTU815	bin22	Bacteria	Planctomycetota	Planctomycetes	Pirellulales	Pirellulaceae	uncultured	metagenome
OTU816	bin29	Bacteria	Proteobacteria	Gammaproteobacteria	Burkholderiales	Alcaligenaceae	Unclassified	Unclassified
OTU817	bin1	Bacteria	Bacteroidota	Bacteroidia	Chitinophagales	Chitinophagaceae	uncultured	metagenome
OTU818	bin4	Bacteria	Patescibacteria	Saccharimonadia	Saccharimonadales	LWQ8	LWQ8	uncultured_bacterium
OTU819	bin29	Bacteria	Proteobacteria	Gammaproteobacteria	Burkholderiales	Oxalobacteraceae	Duganella	Unclassified
OTU820	bin31	Bacteria	Proteobacteria	Alphaproteobacteria	Sphingomonadales	Sphingomonadaceae	Sphingomonas	Unclassified
OTU821	bin17	Bacteria	Verrucomicrobiota	Verrucomicrobiae	Opitutales	Opitutaceae	Opitutus	Unclassified
OTU822	bin31	Bacteria	Proteobacteria	Alphaproteobacteria	Rhodobacterales	Rhodobacteraceae	Amaricoccus	uncultured_bacterium
OTU823	bin33	Bacteria	Proteobacteria	Alphaproteobacteria	Dongiales	Dongiaceae	Dongia	Unclassified
OTU824	bin10	Bacteria	Chloroflexi	Anaerolineae	Anaerolineales	Anaerolineaceae	uncultured	uncultured_Chloroflexi
OTU825	bin9	Bacteria	Chloroflexi	Anaerolineae	SBR1031	A4b	A4b	uncultured_bacterium
OTU826	bin12	Bacteria	Chloroflexi	Chloroflexia	Kallotenuales	AKIW781	AKIW781	uncultured_bacterium
OTU827	bin17	Bacteria	Verrucomicrobiota	Verrucomicrobiae	Chthoniobacterales	Chthoniobacteraceae	Chthoniobacter	uncultured_bacterium
OTU828	bin11	Bacteria	Chloroflexi	Chloroflexia	Thermomicrobiales	JG30-KF-CM45	JG30-KF-CM45	uncultured_bacterium
OTU829	bin25	Bacteria	Desulfobacterota	Desulfuromonadia	MA-28-I98C	MA-28-I98C	MA-28-I98C	uncultured_bacterium
OTU830	bin17	Bacteria	Verrucomicrobiota	Verrucomicrobiae	Chthoniobacterales	Chthoniobacteraceae	Chthoniobacter	uncultured_Verrucomicrobia
OTU831	bin2	Bacteria	Bacteroidota	Bacteroidia	Chitinophagales	Saprospiraceae	uncultured	Unclassified
OTU832	bin31	Bacteria	Proteobacteria	Alphaproteobacteria	Sphingomonadales	Sphingomonadaceae	Sphingomonas	Unclassified
OTU833	bin23	Bacteria	Acidobacteriota	Vicinamibacteria	Vicinamibacterales	uncultured	uncultured	uncultured_bacterium
OTU834	bin23	Bacteria	Acidobacteriota	Vicinamibacteria	Vicinamibacterales	Unclassified	Unclassified	Unclassified
OTU835	bin7	Bacteria	Actinobacteriota	Actinobacteria	Micrococcales	Promicromonosporaceae	Cellulosimicrobium	Unclassified
OTU836	bin23	Bacteria	Acidobacteriota	Vicinamibacteria	Vicinamibacterales	uncultured	uncultured	Unclassified
OTU837	bin14	Bacteria	Firmicutes	Bacilli	Lactobacillales	Lactobacillaceae	Lactobacillus	uncultured_Firmicutes
OTU838	bin3	Bacteria	Bacteroidota	Bacteroidia	Cytophagales	Microscillaceae	Ohtaekwangia	Unclassified
OTU839	bin26	Bacteria	Myxococcota	Polyangia	Polyangiales	BIrii41	BIrii41	uncultured_bacterium
OTU840	bin2	Bacteria	Bacteroidota	Bacteroidia	Flavobacteriales	Flavobacteriaceae	Flavobacterium	Unclassified
OTU841	bin28	Bacteria	Proteobacteria	Gammaproteobacteria	Legionellales	Legionellaceae	Legionella	Unclassified
OTU842	bin6	Bacteria	Actinobacteriota	Acidimicrobiia	Microtrichales	uncultured	uncultured	metagenome
OTU843	bin10	Bacteria	Chloroflexi	Anaerolineae	Anaerolineales	Anaerolineaceae	uncultured	uncultured_Chloroflexi
OTU844	bin31	Bacteria	Proteobacteria	Alphaproteobacteria	Rhodobacterales	Rhodobacteraceae	Rubellimicrobium	Unclassified
OTU845	bin2	Bacteria	Bacteroidota	Bacteroidia	Sphingobacteriales	Sphingobacteriaceae	Mucilaginibacter	Mucilaginibacter_calamicampi
OTU846	bin14	Bacteria	Firmicutes	Bacilli	Bacillales	Bacillaceae	Bacillus	Bacillus_funiculus
OTU847	bin29	Bacteria	Proteobacteria	Gammaproteobacteria	Burkholderiales	Sutterellaceae	uncultured	Unclassified
OTU848	bin10	Bacteria	Chloroflexi	Anaerolineae	Caldilineales	Caldilineaceae	Litorilinea	uncultured_Chloroflexi
OTU849	bin18	Bacteria	Methylomirabilota	Methylomirabilia	Rokubacteriales	WX65	WX65	Unclassified
OTU850	bin2	Bacteria	Bacteroidota	Bacteroidia	Sphingobacteriales	Sphingobacteriaceae	Pedobacter	Pedobacter_agrisoli
OTU851	bin33	Bacteria	Proteobacteria	Alphaproteobacteria	Acetobacterales	Acetobacteraceae	uncultured	uncultured_eubacterium
OTU852	bin8	Bacteria	Actinobacteriota	Thermoleophilia	Solirubrobacterales	67-14	67-14	Unclassified
OTU853	bin17	Bacteria	Verrucomicrobiota	Verrucomicrobiae	Verrucomicrobiales	Verrucomicrobiaceae	Unclassified	Unclassified
OTU854	bin10	Bacteria	Chloroflexi	KD4-96	KD4-96	KD4-96	KD4-96	uncultured_bacterium
OTU855	bin29	Bacteria	Proteobacteria	Gammaproteobacteria	Burkholderiales	Methylophilaceae	Methylophilus	Unclassified
OTU856	bin31	Bacteria	Proteobacteria	Alphaproteobacteria	Sphingomonadales	Sphingomonadaceae	Unclassified	Unclassified
OTU857	bin14	Bacteria	Firmicutes	Bacilli	Lactobacillales	Lactobacillaceae	Lactobacillus	Lactobacillus_apis
OTU858	bin1	Bacteria	Bacteroidota	Bacteroidia	Chitinophagales	Chitinophagaceae	Edaphobaculum	Unclassified
OTU859	bin11	Bacteria	Acidobacteriota	Blastocatellia	Blastocatellales	Blastocatellaceae	Unclassified	Unclassified
OTU860	bin10	Bacteria	Chloroflexi	Anaerolineae	Caldilineales	Caldilineaceae	Litorilinea	uncultured_soil
OTU861	bin31	Bacteria	Proteobacteria	Alphaproteobacteria	Rhizobiales	Rhizobiales_Incertae_Sedis	uncultured	uncultured_Rhizobiales
OTU862	bin22	Bacteria	Planctomycetota	Planctomycetes	Pirellulales	Pirellulaceae	uncultured	uncultured_bacterium
OTU863	bin23	Bacteria	Acidobacteriota	Vicinamibacteria	Vicinamibacterales	uncultured	uncultured	Unclassified
OTU864	bin23	Bacteria	Acidobacteriota	Vicinamibacteria	Vicinamibacterales	Vicinamibacteraceae	Luteitalea	Unclassified
OTU865	bin7	Bacteria	Actinobacteriota	Actinobacteria	Streptomycetales	Streptomycetaceae	Streptomyces	Unclassified
OTU866	bin28	Bacteria	Proteobacteria	Gammaproteobacteria	Oceanospirillales	Alcanivoracaceae1	Alcanivorax	Unclassified
OTU867	bin16	Bacteria	Verrucomicrobiota	Verrucomicrobiae	Pedosphaerales	Pedosphaeraceae	ADurb.Bin063-1	uncultured_soil
OTU868	bin23	Bacteria	Acidobacteriota	Vicinamibacteria	Vicinamibacterales	uncultured	uncultured	uncultured_Acidobacteriales
OTU869	bin2	Bacteria	Bacteroidota	Bacteroidia	Sphingobacteriales	Sphingobacteriaceae	Solitalea	Solitalea_canadensis
OTU870	bin17	Bacteria	Verrucomicrobiota	Verrucomicrobiae	Verrucomicrobiales	Verrucomicrobiaceae	Prosthecobacter	metagenome
OTU871	bin17	Bacteria	Verrucomicrobiota	Verrucomicrobiae	Chthoniobacterales	Chthoniobacteraceae	Chthoniobacter	metagenome
OTU872	bin1	Bacteria	Bacteroidota	Bacteroidia	Chitinophagales	Chitinophagaceae	Edaphobaculum	metagenome
OTU873	bin33	Bacteria	Proteobacteria	Alphaproteobacteria	Elsterales	uncultured	uncultured	Unclassified
OTU874	bin29	Bacteria	Proteobacteria	Gammaproteobacteria	Burkholderiales	Oxalobacteraceae	Massilia	Unclassified
OTU875	bin10	Bacteria	Chloroflexi	Anaerolineae	Caldilineales	Caldilineaceae	uncultured	metagenome
OTU876	bin29	Bacteria	Proteobacteria	Gammaproteobacteria	Burkholderiales	Oxalobacteraceae	Noviherbaspirillum	Unclassified
OTU877	bin24	Bacteria	Bacteroidota	Kapabacteria	Kapabacteriales	Kapabacteriales	Kapabacteriales	uncultured_bacterium
OTU878	bin6	Bacteria	Actinobacteriota	Acidimicrobiia	Microtrichales	Ilumatobacteraceae	CL500-29_marine_group	Unclassified
OTU879	bin19	Bacteria	Planctomycetota	Phycisphaerae	Tepidisphaerales	CPla-3_termite_group	CPla-3_termite_group	uncultured_soil
OTU880	bin23	Bacteria	Acidobacteriota	Vicinamibacteria	Vicinamibacterales	uncultured	uncultured	uncultured_Acidobacteria
OTU881	bin18	Bacteria	Latescibacterota	Latescibacteria	Latescibacterales	Latescibacteraceae	Latescibacteraceae	metagenome
OTU882	bin5	Bacteria	Armatimonadota	Fimbriimonadia	Fimbriimonadales	Fimbriimonadaceae	Fimbriimonadaceae	metagenome
OTU883	bin16	Bacteria	Verrucomicrobiota	Verrucomicrobiae	Pedosphaerales	Pedosphaeraceae	DEV008	uncultured_Verrucomicrobia
OTU884	bin9	Bacteria	Chloroflexi	Anaerolineae	SBR1031	A4b	A4b	Unclassified
OTU885	bin29	Bacteria	Proteobacteria	Gammaproteobacteria	Burkholderiales	Comamonadaceae	Azohydromonas	Azohydromonas_australica
OTU886	bin20	Bacteria	Planctomycetota	Planctomycetes	uncultured	uncultured	uncultured	uncultured_bacterium
OTU887	bin24	Bacteria	Gemmatimonadota	Gemmatimonadetes	Gemmatimonadales	Gemmatimonadaceae	uncultured	metagenome
OTU888	bin18	Bacteria	Verrucomicrobiota	Chlamydiae	Chlamydiales	Parachlamydiaceae	Unclassified	Unclassified
OTU889	bin17	Bacteria	Verrucomicrobiota	Verrucomicrobiae	Verrucomicrobiales	Verrucomicrobiaceae	Roseimicrobium	Unclassified
OTU890	bin5	Bacteria	Armatimonadota	Fimbriimonadia	Fimbriimonadales	Fimbriimonadaceae	Fimbriimonas	uncultured_soil
OTU891	bin14	Bacteria	Firmicutes	Bacilli	Bacillales	Bacillaceae	Bacillus	Unclassified
OTU892		Bacteria	Unclassified	Unclassified	Unclassified	Unclassified	Unclassified	Unclassified
OTU893	bin23	Bacteria	Acidobacteriota	Vicinamibacteria	Subgroup_17	Subgroup_17	Subgroup_17	Unclassified
OTU894	bin19	Bacteria	Planctomycetota	Phycisphaerae	Tepidisphaerales	WD2101_soil_group	WD2101_soil_group	uncultured_bacterium
OTU895	bin1	Bacteria	Bacteroidota	Bacteroidia	Chitinophagales	Chitinophagaceae	Flavisolibacter	Unclassified
OTU896	bin7	Bacteria	Actinobacteriota	Actinobacteria	Micromonosporales	Micromonosporaceae	Unclassified	Unclassified
OTU897	bin32	Bacteria	Proteobacteria	Alphaproteobacteria	Rhizobiales	uncultured	uncultured	Unclassified
OTU898	bin2	Bacteria	Bacteroidota	Bacteroidia	Flavobacteriales	Weeksellaceae	Chryseobacterium	Unclassified
OTU899	bin26	Bacteria	Myxococcota	Polyangia	Polyangiales	Sandaracinaceae	uncultured	Unclassified
OTU900	bin16	Bacteria	Verrucomicrobiota	Verrucomicrobiae	Pedosphaerales	Pedosphaeraceae	Ellin517	uncultured_Verrucomicrobia
OTU901	bin31	Bacteria	Proteobacteria	Alphaproteobacteria	Rhizobiales	Beijerinckiaceae	Microvirga	Unclassified
OTU902	bin22	Bacteria	Planctomycetota	Planctomycetes	Pirellulales	Pirellulaceae	uncultured	uncultured_bacterium
OTU903	bin17	Bacteria	Verrucomicrobiota	Verrucomicrobiae	Opitutales	Opitutaceae	Unclassified	Unclassified
OTU904	bin13	Bacteria	Firmicutes	Clostridia	Clostridiales	Clostridiaceae	Clostridium_sensu_stricto_13	Clostridium_tunisiense
OTU905	bin24	Bacteria	Gemmatimonadota	Gemmatimonadetes	Gemmatimonadales	Gemmatimonadaceae	uncultured	Gemmatimonadetes_bacterium
OTU906	bin11	Bacteria	Acidobacteriota	Blastocatellia	2024-11-24	2024-11-24	2024-11-24	uncultured_Acidobacteria
OTU907	bin16	Bacteria	Verrucomicrobiota	Verrucomicrobiae	Pedosphaerales	Pedosphaeraceae	Pedosphaeraceae	uncultured_soil
OTU908	bin17	Bacteria	Verrucomicrobiota	Verrucomicrobiae	Chthoniobacterales	Chthoniobacteraceae	Candidatus_Udaeobacter	Unclassified
OTU909	bin30	Bacteria	Proteobacteria	Gammaproteobacteria	Xanthomonadales	Rhodanobacteraceae	Unclassified	Unclassified
OTU910	bin25	Bacteria	Bdellovibrionota	Oligoflexia	Oligoflexales	Oligoflexales	Oligoflexus	uncultured_proteobacterium
OTU911	bin18	Bacteria	Verrucomicrobiota	Chlamydiae	Chlamydiales	Parachlamydiaceae	Neochlamydia	uncultured_bacterium
OTU912	bin23	Bacteria	Acidobacteriota	Holophagae	Subgroup_7	Subgroup_7	Subgroup_7	uncultured_Desulfovirga
OTU913	bin22	Bacteria	Planctomycetota	Planctomycetes	Pirellulales	Pirellulaceae	Pirellula	Unclassified
OTU914	bin22	Bacteria	Planctomycetota	Planctomycetes	Pirellulales	Pirellulaceae	uncultured	Unclassified
OTU915	bin2	Bacteria	Bacteroidota	Bacteroidia	Sphingobacteriales	env.OPS_17	env.OPS_17	uncultured_Bacteroidetes
OTU916	bin10	Bacteria	Chloroflexi	Anaerolineae	Anaerolineales	Anaerolineaceae	uncultured	Unclassified
OTU917	bin3	Bacteria	Bacteroidota	Bacteroidia	Cytophagales	Cytophagaceae	Sporocytophaga	uncultured_bacterium
OTU918	bin19	Bacteria	Planctomycetota	Phycisphaerae	Tepidisphaerales	Tepidisphaerales	Tepidisphaerales	uncultured_Planctomycetales
OTU919	bin7	Bacteria	Actinobacteriota	Actinobacteria	Propionibacteriales	Nocardioidaceae	Nocardioides	Nocardioides_furvisabuli
OTU920	bin1	Bacteria	Bacteroidota	Bacteroidia	Chitinophagales	Chitinophagaceae	uncultured	uncultured_bacterium
OTU921	bin11	Bacteria	Acidobacteriota	Blastocatellia	2024-11-24	2024-11-24	2024-11-24	uncultured_Acidobacteriales
OTU922	bin28	Bacteria	Proteobacteria	Gammaproteobacteria	uncultured	uncultured	uncultured	uncultured_bacterium
OTU923	bin16	Bacteria	Verrucomicrobiota	Verrucomicrobiae	Pedosphaerales	Pedosphaeraceae	Pedosphaeraceae	uncultured_Prosthecobacter
OTU924	bin4	Bacteria	Patescibacteria	Saccharimonadia	Saccharimonadales	S32	TM7	uncultured_bacterium
OTU925	bin17	Bacteria	Verrucomicrobiota	Verrucomicrobiae	Chthoniobacterales	Terrimicrobiaceae	Terrimicrobium	metagenome
OTU926	bin31	Bacteria	Proteobacteria	Alphaproteobacteria	Rhodospirillales	uncultured	uncultured	Unclassified
OTU927	bin27	Bacteria	Myxococcota	Polyangia	Haliangiales	Haliangiaceae	Haliangium	Unclassified
OTU928	bin21	Bacteria	Planctomycetota	Planctomycetes	Planctomycetales	uncultured	uncultured	Unclassified
OTU929	bin9	Bacteria	Chloroflexi	Anaerolineae	SBR1031	A4b	A4b	uncultured_bacterium
OTU930	bin23	Bacteria	Acidobacteriota	Vicinamibacteria	Subgroup_17	Subgroup_17	Subgroup_17	Unclassified
OTU931	bin10	Bacteria	Chloroflexi	KD4-96	KD4-96	KD4-96	KD4-96	uncultured_Chloroflexi
OTU932	bin2	Bacteria	Bacteroidota	Bacteroidia	Sphingobacteriales	AKYH767	AKYH767	uncultured_Bacteroidetes
OTU933	bin20	Bacteria	Planctomycetota	Planctomycetes	Gemmatales	Gemmataceae	Gemmata	Unclassified
OTU934	bin31	Bacteria	Proteobacteria	Alphaproteobacteria	Caulobacterales	Caulobacteraceae	Caulobacter	Caulobacter_fusiformis
OTU935	bin10	Bacteria	Chloroflexi	Anaerolineae	Caldilineales	Caldilineaceae	Litorilinea	uncultured_soil
OTU936	bin8	Bacteria	Actinobacteriota	Thermoleophilia	Solirubrobacterales	67-14	67-14	uncultured_Solirubrobacter
OTU937	bin19	Bacteria	Planctomycetota	Phycisphaerae	Tepidisphaerales	WD2101_soil_group	WD2101_soil_group	Planctomycetales_bacterium
OTU938	bin8	Bacteria	Actinobacteriota	Thermoleophilia	Gaiellales	uncultured	uncultured	uncultured_actinobacterium
OTU939	bin4	Bacteria	Patescibacteria	Saccharimonadia	Saccharimonadales	Saccharimonadales	Saccharimonadales	Unclassified
OTU940	bin28	Bacteria	Proteobacteria	Gammaproteobacteria	JG36-GS-52	JG36-GS-52	JG36-GS-52	uncultured_gamma
OTU941	bin25	Bacteria	Desulfobacterota	Desulfuromonadia	Geobacterales	Geobacteraceae	Citrifermentans	uncultured_Geobacteraceae
OTU942	bin16	Bacteria	Verrucomicrobiota	Verrucomicrobiae	Pedosphaerales	Pedosphaeraceae	uncultured	uncultured_Verrucomicrobia
OTU943	bin24	Bacteria	Gemmatimonadota	S0134_terrestrial_group	S0134_terrestrial_group	S0134_terrestrial_group	S0134_terrestrial_group	uncultured_Gemmatimonadales
OTU944	bin23	Bacteria	Acidobacteriota	Vicinamibacteria	Vicinamibacterales	uncultured	uncultured	Unclassified
OTU945	bin20	Bacteria	Planctomycetota	Planctomycetes	Gemmatales	Gemmataceae	Zavarzinella	Unclassified
OTU946	bin18	Bacteria	Verrucomicrobiota	Chlamydiae	Chlamydiales	cvE6	cvE6	Unclassified
OTU947	bin29	Bacteria	Proteobacteria	Gammaproteobacteria	Burkholderiales	Comamonadaceae	Unclassified	Unclassified
OTU948	bin28	Bacteria	Proteobacteria	Gammaproteobacteria	Oceanospirillales	Halomonadaceae	Halomonas	Unclassified
OTU949	bin4	Bacteria	Patescibacteria	Saccharimonadia	Saccharimonadales	LWQ8	LWQ8	uncultured_bacterium
OTU950	bin21	Bacteria	Planctomycetota	Planctomycetes	Planctomycetales	uncultured	uncultured	metagenome
OTU951	bin31	Bacteria	Proteobacteria	Alphaproteobacteria	Rhizobiales	Hyphomicrobiaceae	uncultured	uncultured_bacterium
OTU952	bin21	Bacteria	Planctomycetota	vadinHA49	vadinHA49	vadinHA49	vadinHA49	uncultured_Planctomycetales
OTU953	bin26	Bacteria	Myxococcota	Polyangia	Polyangiales	BIrii41	BIrii41	uncultured_delta
OTU954	bin4	Bacteria	Patescibacteria	Saccharimonadia	Saccharimonadales	Unclassified	Unclassified	Unclassified
OTU955	bin24	Bacteria	Gemmatimonadota	Gemmatimonadetes	Gemmatimonadales	Gemmatimonadaceae	uncultured	Gemmatimonas_sp.
OTU956	bin32	Bacteria	Proteobacteria	Alphaproteobacteria	Rhizobiales	Xanthobacteraceae	Pseudolabrys	Unclassified
OTU957	bin15	Bacteria	Acidobacteriota	Acidobacteriae	PAUC26f	PAUC26f	PAUC26f	metagenome
OTU958	bin25	Bacteria	Bdellovibrionota	Bdellovibrionia	Bdellovibrionales	Bdellovibrionaceae	Bdellovibrio	uncultured_bacterium
OTU959	bin16	Bacteria	Verrucomicrobiota	Verrucomicrobiae	Pedosphaerales	Pedosphaeraceae	ADurb.Bin063-1	uncultured_Verrucomicrobia
OTU960	bin13	Bacteria	Firmicutes	Limnochordia	Limnochordia	Limnochordia	Hydrogenispora	uncultured_prokaryote
OTU961	bin10	Bacteria	Chloroflexi	Gitt-GS-136	Gitt-GS-136	Gitt-GS-136	Gitt-GS-136	uncultured_Chloroflexi
OTU962	bin16	Bacteria	Verrucomicrobiota	Verrucomicrobiae	Pedosphaerales	Pedosphaeraceae	Unclassified	Unclassified
OTU963	bin8	Bacteria	Actinobacteriota	Thermoleophilia	Solirubrobacterales	Solirubrobacteraceae	Conexibacter	metagenome
OTU964	bin10	Bacteria	Chloroflexi	Anaerolineae	SBR1031	SBR1031	SBR1031	Unclassified
OTU965	bin23	Bacteria	Acidobacteriota	Vicinamibacteria	Vicinamibacterales	uncultured	uncultured	uncultured_bacterium
OTU966	bin25	Bacteria	Bdellovibrionota	Oligoflexia	Oligoflexales	uncultured	uncultured	Unclassified
OTU967	bin11	Bacteria	Acidobacteriota	Blastocatellia	2024-11-24	2024-11-24	2024-11-24	uncultured_Acidobacteria
OTU968	bin12	Bacteria	Chloroflexi	Chloroflexia	Chloroflexales	Roseiflexaceae	uncultured	uncultured_bacterium
OTU969	bin26	Bacteria	Myxococcota	Polyangia	mle1-27	mle1-27	mle1-27	Myxococcales_bacterium
OTU970	bin11	Bacteria	Chloroflexi	Ktedonobacteria	C0119	C0119	C0119	uncultured_soil
OTU971	bin33	Bacteria	Proteobacteria	Alphaproteobacteria	Elsterales	uncultured	uncultured	Unclassified
OTU972	bin6	Bacteria	Actinobacteriota	Acidimicrobiia	Microtrichales	Ilumatobacteraceae	uncultured	Unclassified
OTU973	bin11	Bacteria	Acidobacteriota	Blastocatellia	Pyrinomonadales	Pyrinomonadaceae	RB41	Unclassified
OTU974	bin29	Bacteria	Proteobacteria	Gammaproteobacteria	Burkholderiales	SC-I-84	SC-I-84	uncultured_Nitrosomonadaceae
OTU975	bin7	Bacteria	Actinobacteriota	Actinobacteria	Corynebacteriales	Mycobacteriaceae	Mycobacterium	Unclassified
OTU976	bin4	Bacteria	Patescibacteria	Saccharimonadia	Saccharimonadales	LWQ8	LWQ8	uncultured_bacterium
OTU977	bin23	Bacteria	Acidobacteriota	Holophagae	Subgroup_7	Subgroup_7	Subgroup_7	Unclassified
OTU978	bin23	Bacteria	Acidobacteriota	Holophagae	Subgroup_7	Subgroup_7	Subgroup_7	metagenome
OTU979	bin10	Bacteria	Chloroflexi	Anaerolineae	Caldilineales	Caldilineaceae	uncultured	Unclassified
OTU980	bin28	Bacteria	Proteobacteria	Gammaproteobacteria	Pseudomonadales	Moraxellaceae	Cavicella	uncultured_bacterium
OTU981	bin18	Bacteria	Latescibacterota	Latescibacterota	Latescibacterota	Latescibacterota	Latescibacterota	uncultured_Acidobacterium
OTU982	bin14	Bacteria	Firmicutes	Bacilli	Paenibacillales	Paenibacillaceae	Paenibacillus	Unclassified
OTU983	bin10	Bacteria	Chloroflexi	KD4-96	KD4-96	KD4-96	KD4-96	Unclassified
OTU984	bin11	Bacteria	Armatimonadota	uncultured	uncultured	uncultured	uncultured	uncultured_bacterium
OTU985	bin3	Bacteria	Bacteroidota	Bacteroidia	Cytophagales	Microscillaceae	uncultured	Unclassified
OTU986	bin28	Bacteria	Proteobacteria	Gammaproteobacteria	Cellvibrionales	Cellvibrionaceae	Cellvibrio	Unclassified
OTU987	bin2	Bacteria	Bacteroidota	Bacteroidia	Flavobacteriales	Flavobacteriaceae	Flavobacterium	Unclassified
OTU988	bin27	Bacteria	Myxococcota	Polyangia	Haliangiales	Haliangiaceae	Haliangium	Unclassified
OTU989	bin24	Bacteria	Gemmatimonadota	Gemmatimonadetes	Gemmatimonadales	Gemmatimonadaceae	uncultured	Gemmatimonadetes_bacterium
OTU990	bin18	Bacteria	Sumerlaeota	Sumerlaeia	Sumerlaeales	Sumerlaeaceae	Sumerlaea	uncultured_Desulfocaldus
OTU991	bin27	Bacteria	Myxococcota	Polyangia	Haliangiales	Haliangiaceae	Haliangium	Unclassified
OTU992	bin24	Bacteria	Gemmatimonadota	Gemmatimonadetes	Gemmatimonadales	Gemmatimonadaceae	uncultured	uncultured_Gemmatimonadetes
OTU993	bin1	Bacteria	Bacteroidota	Bacteroidia	Chitinophagales	Chitinophagaceae	Edaphobaculum	uncultured_soil
OTU994	bin28	Bacteria	Bdellovibrionota	Oligoflexia	0319-6G20	0319-6G20	0319-6G20	uncultured_gamma
OTU995	bin20	Bacteria	Planctomycetota	Planctomycetes	Gemmatales	Gemmataceae	Fimbriiglobus	uncultured_Gemmata
OTU996	bin2	Bacteria	Bacteroidota	Bacteroidia	Sphingobacteriales	env.OPS_17	env.OPS_17	uncultured_Sphingobacteriia
OTU997	bin1	Bacteria	Bacteroidota	Bacteroidia	Chitinophagales	Chitinophagaceae	Sediminibacterium	Unclassified
OTU998	bin7	Bacteria	Actinobacteriota	Actinobacteria	Micrococcales	Micrococcaceae	Micrococcus	Unclassified
OTU999	bin18	Bacteria	Latescibacterota	Latescibacterota	Latescibacterota	Latescibacterota	Latescibacterota	Unclassified
OTU1000	bin23	Bacteria	Acidobacteriota	Vicinamibacteria	Vicinamibacterales	uncultured	uncultured	Unclassified
OTU1001	bin1	Bacteria	Bacteroidota	Bacteroidia	Chitinophagales	Chitinophagaceae	Edaphobaculum	Unclassified
OTU1002	bin2	Bacteria	Bacteroidota	Bacteroidia	Sphingobacteriales	AKYH767	AKYH767	uncultured_bacterium
OTU1003	bin24	Bacteria	Gemmatimonadota	Longimicrobia	Longimicrobiales	Longimicrobiaceae	Longimicrobiaceae	uncultured_bacterium
OTU1004	bin31	Bacteria	Proteobacteria	Alphaproteobacteria	Sphingomonadales	Sphingomonadaceae	Sphingobium	Sphingobium_amiense
OTU1005	bin23	Bacteria	Acidobacteriota	Vicinamibacteria	Vicinamibacterales	Vicinamibacteraceae	Vicinamibacteraceae	Unclassified
OTU1006	bin2	Bacteria	Bacteroidota	Bacteroidia	Flavobacteriales	Flavobacteriaceae	Flavobacterium	Unclassified
OTU1007	bin24	Bacteria	Gemmatimonadota	Gemmatimonadetes	Gemmatimonadales	Gemmatimonadaceae	Gemmatimonas	uncultured_Gemmatimonadaceae
OTU1008	bin33	Bacteria	Proteobacteria	Alphaproteobacteria	Elsterales	uncultured	uncultured	Unclassified
OTU1009	bin13	Bacteria	Firmicutes	Clostridia	Clostridiales	Clostridiaceae	Clostridium_sensu_stricto_10	uncultured_bacterium
OTU1010	bin25	Bacteria	Bdellovibrionota	Bdellovibrionia	Bdellovibrionales	Bdellovibrionaceae	Bdellovibrio	Unclassified
OTU1011	bin23	Bacteria	Acidobacteriota	Holophagae	Subgroup_7	Subgroup_7	Subgroup_7	uncultured_bacterium
OTU1012	bin11	Bacteria	Acidobacteriota	Blastocatellia	Pyrinomonadales	Pyrinomonadaceae	RB41	Unclassified
OTU1013	bin17	Bacteria	Verrucomicrobiota	Verrucomicrobiae	Chthoniobacterales	Chthoniobacteraceae	Chthoniobacteraceae	uncultured_Verrucomicrobia
OTU1014	bin11	Bacteria	Chloroflexi	Chloroflexia	Thermomicrobiales	JG30-KF-CM45	JG30-KF-CM45	uncultured_soil
OTU1015	bin16	Bacteria	Verrucomicrobiota	Verrucomicrobiae	Pedosphaerales	Pedosphaeraceae	ADurb.Bin063-1	uncultured_Verrucomicrobia
OTU1016	bin2	Bacteria	Bacteroidota	Bacteroidia	Flavobacteriales	Flavobacteriaceae	Flavobacterium	Unclassified
OTU1017	bin19	Bacteria	Planctomycetota	Phycisphaerae	Tepidisphaerales	WD2101_soil_group	WD2101_soil_group	Unclassified
OTU1018	bin28	Bacteria	Bdellovibrionota	Oligoflexia	0319-6G20	0319-6G20	0319-6G20	Unclassified
OTU1019	bin7	Bacteria	Actinobacteriota	Actinobacteria	Streptomycetales	Streptomycetaceae	Streptomyces	Unclassified
OTU1020	bin29	Bacteria	Proteobacteria	Gammaproteobacteria	Burkholderiales	Oxalobacteraceae	Noviherbaspirillum	Unclassified
OTU1021	bin13	Bacteria	Chloroflexi	Ktedonobacteria	C0119	C0119	C0119	uncultured_Chloroflexi
OTU1022	bin29	Bacteria	Proteobacteria	Gammaproteobacteria	Burkholderiales	Oxalobacteraceae	Unclassified	Unclassified
OTU1023	bin1	Bacteria	Bacteroidota	Bacteroidia	Chitinophagales	Chitinophagaceae	Edaphobaculum	uncultured_bacterium
OTU1024	bin14	Bacteria	Firmicutes	Bacilli	Paenibacillales	Paenibacillaceae	Paenibacillus	Unclassified
OTU1025		Bacteria	Unclassified	Unclassified	Unclassified	Unclassified	Unclassified	Unclassified
OTU1026		Bacteria	Unclassified	Unclassified	Unclassified	Unclassified	Unclassified	Unclassified
OTU1027	bin33	Bacteria	Proteobacteria	Alphaproteobacteria	Reyranellales	Reyranellaceae	uncultured	metagenome
OTU1028	bin11	Bacteria	Acidobacteriota	Blastocatellia	Blastocatellales	Blastocatellaceae	JGI_0001001-H03	Unclassified
OTU1029	bin23	Bacteria	Acidobacteriota	Vicinamibacteria	Vicinamibacterales	uncultured	uncultured	Unclassified
OTU1030	bin17	Bacteria	Verrucomicrobiota	Verrucomicrobiae	Opitutales	Opitutaceae	Alterococcus	uncultured_bacterium
OTU1031	bin23	Bacteria	Acidobacteriota	Vicinamibacteria	Subgroup_17	Subgroup_17	Subgroup_17	uncultured_bacterium
OTU1032	bin10	Bacteria	Chloroflexi	KD4-96	KD4-96	KD4-96	KD4-96	bacterium_Ellin6529
OTU1033	bin3	Bacteria	Bacteroidota	Bacteroidia	Cytophagales	Microscillaceae	Chryseolinea	Unclassified
OTU1034	bin16	Bacteria	Verrucomicrobiota	Verrucomicrobiae	Pedosphaerales	Pedosphaeraceae	Ellin516	uncultured_bacterium
OTU1035	bin27	Bacteria	Bdellovibrionota	Bdellovibrionia	Bdellovibrionales	Bdellovibrionaceae	OM27_clade	uncultured_bacterium
OTU1036	bin31	Bacteria	Proteobacteria	Alphaproteobacteria	Rhizobiales	Rhizobiales_Incertae_Sedis	Nordella	Nordella_oligomobilis
OTU1037	bin23	Bacteria	Acidobacteriota	Vicinamibacteria	Vicinamibacterales	uncultured	uncultured	uncultured_Acidobacteria
OTU1038	bin31	Bacteria	Proteobacteria	Alphaproteobacteria	Sphingomonadales	Sphingomonadaceae	Unclassified	Unclassified
OTU1039	bin24	Bacteria	Gemmatimonadota	Longimicrobia	Longimicrobiales	Longimicrobiaceae	YC-ZSS-LKJ147	uncultured_Gemmatimonadetes
OTU1040	bin19	Bacteria	Planctomycetota	Phycisphaerae	Tepidisphaerales	WD2101_soil_group	WD2101_soil_group	Unclassified
OTU1041	bin8	Bacteria	Actinobacteriota	Thermoleophilia	Solirubrobacterales	Solirubrobacteraceae	Solirubrobacter	uncultured_bacterium
OTU1042	bin7	Bacteria	Actinobacteriota	MB-A2-108	MB-A2-108	MB-A2-108	MB-A2-108	uncultured_bacterium
OTU1043	bin6	Bacteria	Actinobacteriota	Acidimicrobiia	IMCC26256	IMCC26256	IMCC26256	Unclassified
OTU1044	bin30	Bacteria	Proteobacteria	Gammaproteobacteria	Xanthomonadales	Xanthomonadaceae	Pseudoxanthomonas	Pseudoxanthomonas_mexicana
OTU1045	bin5	Bacteria	Patescibacteria	Parcubacteria	Candidatus_Nomurabacteria	Candidatus_Nomurabacteria	Candidatus_Nomurabacteria	uncultured_soil
OTU1046	bin18	Bacteria	Latescibacterota	Latescibacterota	Latescibacterota	Latescibacterota	Latescibacterota	uncultured_bacterium
OTU1047	bin31	Bacteria	Proteobacteria	Alphaproteobacteria	Sphingomonadales	Sphingomonadaceae	Unclassified	Unclassified
OTU1048	bin29	Bacteria	Proteobacteria	Gammaproteobacteria	Burkholderiales	Nitrosomonadaceae	MND1	Unclassified
OTU1049	bin3	Bacteria	Bacteroidota	Bacteroidia	Cytophagales	Microscillaceae	uncultured	uncultured_bacterium
OTU1050	bin10	Bacteria	Chloroflexi	JG30-KF-CM66	JG30-KF-CM66	JG30-KF-CM66	JG30-KF-CM66	metagenome
OTU1051	bin22	Bacteria	Planctomycetota	Planctomycetes	Pirellulales	Pirellulaceae	Pirellula	Pirellula_sp.
OTU1052	bin18	Bacteria	Latescibacterota	Latescibacterota	Latescibacterota	Latescibacterota	Latescibacterota	Unclassified
OTU1053	bin15	Bacteria	Acidobacteriota	Acidobacteriae	Bryobacterales	Bryobacteraceae	Bryobacter	Unclassified
OTU1054	bin24	Bacteria	Gemmatimonadota	Gemmatimonadetes	Gemmatimonadales	Gemmatimonadaceae	Roseisolibacter	Roseisolibacter_agri
OTU1055	bin3	Bacteria	Bacteroidota	Bacteroidia	Cytophagales	Microscillaceae	uncultured	Unclassified
OTU1056	bin2	Bacteria	Bacteroidota	Bacteroidia	Flavobacteriales	Flavobacteriaceae	Flavobacterium	Flavobacterium_pedocola
OTU1057	bin16	Bacteria	Verrucomicrobiota	Verrucomicrobiae	Pedosphaerales	Pedosphaeraceae	Ellin517	Unclassified
OTU1058	bin8	Bacteria	Actinobacteriota	Thermoleophilia	Solirubrobacterales	Solirubrobacteraceae	Conexibacter	metagenome
OTU1059	bin16	Bacteria	Verrucomicrobiota	Verrucomicrobiae	Pedosphaerales	Pedosphaeraceae	uncultured	Unclassified
OTU1060	bin23	Bacteria	Acidobacteriota	Vicinamibacteria	Subgroup_17	Subgroup_17	Subgroup_17	Unclassified
OTU1061	bin8	Bacteria	Actinobacteriota	Thermoleophilia	Solirubrobacterales	67-14	67-14	uncultured_actinobacterium
OTU1062	bin7	Bacteria	Actinobacteriota	MB-A2-108	MB-A2-108	MB-A2-108	MB-A2-108	metagenome
OTU1063	bin16	Bacteria	Verrucomicrobiota	Verrucomicrobiae	Pedosphaerales	Pedosphaeraceae	Ellin517	Unclassified
OTU1064	bin1	Bacteria	Bacteroidota	Bacteroidia	Chitinophagales	Chitinophagaceae	Niastella	uncultured_Niastella
OTU1065	bin12	Bacteria	Chloroflexi	Ktedonobacteria	Ktedonobacterales	Ktedonobacteraceae	Unclassified	Unclassified
OTU1066	bin5	Bacteria	Patescibacteria	Microgenomatia	Candidatus_Pacebacteria	Candidatus_Pacebacteria	Candidatus_Pacebacteria	uncultured_bacterium
OTU1067	bin26	Bacteria	Myxococcota	Myxococcia	Myxococcales	Anaeromyxobacteraceae	Anaeromyxobacter	uncultured_delta
OTU1068	bin4	Bacteria	Patescibacteria	Saccharimonadia	Saccharimonadales	Saccharimonadales	Saccharimonadales	metagenome
OTU1069	bin4	Bacteria	Patescibacteria	Saccharimonadia	Saccharimonadales	Saccharimonadales	Saccharimonadales	Unclassified
OTU1070	bin23	Bacteria	Acidobacteriota	Vicinamibacteria	Vicinamibacterales	uncultured	uncultured	Unclassified
OTU1071	bin10	Bacteria	Chloroflexi	Anaerolineae	SBR1031	SBR1031	SBR1031	uncultured_bacterium
OTU1072	bin28	Bacteria	Bdellovibrionota	Oligoflexia	0319-6G20	0319-6G20	0319-6G20	uncultured_bacterium
OTU1073	bin31	Bacteria	Proteobacteria	Alphaproteobacteria	Rhizobiales	Beijerinckiaceae	Bosea	Unclassified
OTU1074	bin23	Bacteria	Acidobacteriota	Vicinamibacteria	Vicinamibacterales	Vicinamibacteraceae	Vicinamibacteraceae	Unclassified
OTU1075	bin4	Bacteria	Patescibacteria	Saccharimonadia	Saccharimonadales	Saccharimonadales	Saccharimonadales	uncultured_bacterium
OTU1076	bin28	Bacteria	Bdellovibrionota	Oligoflexia	0319-6G20	0319-6G20	0319-6G20	uncultured_Roseobacter
OTU1077	bin10	Bacteria	Chloroflexi	Anaerolineae	SBR1031	SBR1031	SBR1031	metagenome
OTU1078	bin1	Bacteria	Bacteroidota	Bacteroidia	Chitinophagales	Chitinophagaceae	uncultured	Sediminibacterium_sp.
OTU1079	bin17	Bacteria	Verrucomicrobiota	Verrucomicrobiae	Chthoniobacterales	Chthoniobacteraceae	Chthoniobacter	uncultured_bacterium
OTU1080	bin1	Bacteria	Bacteroidota	Bacteroidia	Chitinophagales	Chitinophagaceae	uncultured	uncultured_bacterium
OTU1081	bin3	Bacteria	Bacteroidota	Bacteroidia	Cytophagales	Microscillaceae	Ohtaekwangia	metagenome
OTU1082	bin29	Bacteria	Proteobacteria	Gammaproteobacteria	Burkholderiales	Oxalobacteraceae	Massilia	Unclassified
OTU1083	bin29	Bacteria	Proteobacteria	Gammaproteobacteria	Burkholderiales	Oxalobacteraceae	Noviherbaspirillum	Unclassified
OTU1084	bin3	Bacteria	Bacteroidota	Bacteroidia	Cytophagales	Hymenobacteraceae	Adhaeribacter	Unclassified
OTU1085	bin10	Bacteria	Chloroflexi	Anaerolineae	RBG-13-54-9	RBG-13-54-9	RBG-13-54-9	uncultured_sludge
OTU1086	bin22	Bacteria	Planctomycetota	Planctomycetes	Pirellulales	Pirellulaceae	uncultured	uncultured_bacterium
OTU1087	bin26	Bacteria	Myxococcota	Polyangia	Polyangiales	Sandaracinaceae	uncultured	Unclassified
OTU1088	bin26	Bacteria	Myxococcota	Myxococcia	Myxococcales	Anaeromyxobacteraceae	Anaeromyxobacter	Unclassified
OTU1089	bin12	Bacteria	Chloroflexi	Chloroflexia	Chloroflexales	Roseiflexaceae	uncultured	uncultured_bacterium
OTU1090	bin23	Bacteria	Acidobacteriota	Vicinamibacteria	Vicinamibacterales	uncultured	uncultured	uncultured_bacterium
OTU1091	bin22	Bacteria	Planctomycetota	Planctomycetes	Pirellulales	Pirellulaceae	Pirellula	uncultured_Pasteuria
OTU1092	bin14	Bacteria	Firmicutes	Bacilli	Bacillales	Bacillaceae	Virgibacillus	Virgibacillus_carmonensis
OTU1093	bin17	Bacteria	Verrucomicrobiota	Verrucomicrobiae	Chthoniobacterales	Chthoniobacteraceae	Candidatus_Udaeobacter	Verrucomicrobia_bacterium
OTU1094	bin28	Bacteria	Proteobacteria	Gammaproteobacteria	R7C24	R7C24	R7C24	Unclassified
OTU1095	bin24	Bacteria	Gemmatimonadota	Gemmatimonadetes	Gemmatimonadales	Gemmatimonadaceae	uncultured	Unclassified
OTU1096	bin22	Bacteria	Planctomycetota	Planctomycetes	Pirellulales	Pirellulaceae	Pirellula	Unclassified
OTU1097	bin19	Bacteria	Planctomycetota	Phycisphaerae	Phycisphaerales	Phycisphaeraceae	AKYG587	Unclassified
OTU1098	bin28	Bacteria	Proteobacteria	Gammaproteobacteria	R7C24	R7C24	R7C24	metagenome
OTU1099	bin23	Bacteria	Acidobacteriota	Vicinamibacteria	Vicinamibacterales	Vicinamibacteraceae	Vicinamibacteraceae	Unclassified
OTU1100	bin29	Bacteria	Proteobacteria	Gammaproteobacteria	Burkholderiales	A21b	A21b	uncultured_bacterium
OTU1101	bin5	Bacteria	Patescibacteria	Parcubacteria	Unclassified	Unclassified	Unclassified	Unclassified
OTU1102	bin20	Bacteria	Planctomycetota	Planctomycetes	Gemmatales	Gemmataceae	Gemmata	Unclassified
OTU1103	bin18	Bacteria	Latescibacterota	Latescibacterota	Latescibacterota	Latescibacterota	Latescibacterota	uncultured_bacterium
OTU1104	bin20	Bacteria	Planctomycetota	Planctomycetes	Isosphaerales	Isosphaeraceae	Singulisphaera	uncultured_Planctomycetales
OTU1105	bin29	Bacteria	Proteobacteria	Gammaproteobacteria	Burkholderiales	Oxalobacteraceae	Unclassified	Unclassified
OTU1106	bin7	Bacteria	Actinobacteriota	Actinobacteria	Corynebacteriales	Corynebacteriaceae	Corynebacterium	Unclassified
OTU1107	bin3	Bacteria	Bacteroidota	Bacteroidia	Cytophagales	Microscillaceae	uncultured	Unclassified
OTU1108	bin2	Bacteria	Bacteroidota	Bacteroidia	Sphingobacteriales	AKYH767	AKYH767	Unclassified
OTU1109	bin29	Bacteria	Proteobacteria	Gammaproteobacteria	Burkholderiales	TRA3-20	TRA3-20	Unclassified
OTU1110	bin22	Bacteria	Planctomycetota	Planctomycetes	Pirellulales	Pirellulaceae	Rhodopirellula	uncultured_Planctomycetaceae
OTU1111	bin15	Bacteria	Acidobacteriota	Acidobacteriae	Acidobacteriae	Acidobacteriae	Paludibaculum	metagenome
OTU1112	bin16	Bacteria	Verrucomicrobiota	Verrucomicrobiae	Pedosphaerales	Pedosphaeraceae	Pedosphaeraceae	Unclassified
OTU1113	bin26	Bacteria	Myxococcota	Myxococcia	Myxococcales	Myxococcaceae	P3OB-42	Unclassified
OTU1114	bin32	Bacteria	Proteobacteria	Alphaproteobacteria	Rhizobiales	D05-2	D05-2	Unclassified
OTU1115	bin23	Bacteria	Acidobacteriota	Vicinamibacteria	Vicinamibacterales	uncultured	uncultured	Unclassified
OTU1116	bin33	Bacteria	Proteobacteria	Alphaproteobacteria	Defluviicoccales	Unclassified	Unclassified	Unclassified
OTU1117	bin24	Bacteria	Gemmatimonadota	Gemmatimonadetes	Gemmatimonadales	Gemmatimonadaceae	Gemmatimonas	Unclassified
OTU1118	bin10	Bacteria	Chloroflexi	Anaerolineae	Anaerolineales	Anaerolineaceae	Anaerolinea	Unclassified
OTU1119	bin18	Bacteria	Methylomirabilota	Methylomirabilia	Rokubacteriales	Rokubacteriales	Rokubacteriales	uncultured_bacterium
OTU1120	bin21	Bacteria	Planctomycetota	Planctomycetes	Planctomycetales	uncultured	uncultured	uncultured_bacterium
OTU1121	bin11	Bacteria	Acidobacteriota	Blastocatellia	Pyrinomonadales	Pyrinomonadaceae	RB41	Unclassified
OTU1122	bin19	Bacteria	Planctomycetota	Phycisphaerae	Tepidisphaerales	WD2101_soil_group	WD2101_soil_group	uncultured_soil
OTU1123	bin9	Bacteria	Chloroflexi	Anaerolineae	SBR1031	A4b	A4b	uncultured_Anaerolineaceae
OTU1124	bin23	Bacteria	Acidobacteriota	Vicinamibacteria	Vicinamibacterales	uncultured	uncultured	uncultured_bacterium
OTU1125	bin29	Bacteria	Proteobacteria	Gammaproteobacteria	Burkholderiales	A21b	A21b	uncultured_bacterium
OTU1126	bin7	Bacteria	Actinobacteriota	Actinobacteria	Streptosporangiales	Streptosporangiaceae	Sphaerisporangium	uncultured_bacterium
OTU1127	bin21	Bacteria	Planctomycetota	Planctomycetes	Planctomycetales	uncultured	uncultured	uncultured_bacterium
OTU1128	bin8	Bacteria	Actinobacteriota	Thermoleophilia	Gaiellales	uncultured	uncultured	Unclassified
OTU1129	bin14	Bacteria	Firmicutes	Bacilli	Thermoactinomycetales	Thermoactinomycetaceae	Planifilum	Planifilum_composti
OTU1130	bin24	Bacteria	Gemmatimonadota	S0134_terrestrial_group	S0134_terrestrial_group	S0134_terrestrial_group	S0134_terrestrial_group	Unclassified
OTU1131	bin29	Bacteria	Proteobacteria	Gammaproteobacteria	Burkholderiales	Comamonadaceae	Unclassified	Unclassified
OTU1132	bin8	Bacteria	Actinobacteriota	Thermoleophilia	Solirubrobacterales	67-14	67-14	Unclassified
OTU1133	bin24	Bacteria	Gemmatimonadota	Gemmatimonadetes	Gemmatimonadales	Gemmatimonadaceae	uncultured	Unclassified
OTU1134	bin4	Bacteria	Patescibacteria	Saccharimonadia	Saccharimonadales	Saccharimonadales	Saccharimonadales	Unclassified
OTU1135	bin29	Bacteria	Proteobacteria	Gammaproteobacteria	Burkholderiales	Nitrosomonadaceae	MND1	uncultured_Burkholderiales
OTU1136	bin23	Bacteria	Acidobacteriota	Vicinamibacteria	Vicinamibacterales	uncultured	uncultured	uncultured_Acidobacteriaceae
OTU1137	bin27	Bacteria	Myxococcota	Polyangia	Haliangiales	Haliangiaceae	Haliangium	Unclassified
OTU1138	bin29	Bacteria	Proteobacteria	Gammaproteobacteria	Burkholderiales	Comamonadaceae	Unclassified	Unclassified
OTU1139	bin20	Bacteria	Planctomycetota	Planctomycetes	Gemmatales	Gemmataceae	Zavarzinella	uncultured_Zavarzinella
OTU1140	bin20	Bacteria	Planctomycetota	Planctomycetes	Gemmatales	Gemmataceae	Gemmata	uncultured_planctomycete
OTU1141	bin22	Bacteria	Planctomycetota	Planctomycetes	Pirellulales	Pirellulaceae	Pirellula	uncultured_Planctomycetales
OTU1142	bin5	Bacteria	Dependentiae	Babeliae	Babeliales	Vermiphilaceae	Vermiphilaceae	Unclassified
OTU1143	bin16	Bacteria	Verrucomicrobiota	Verrucomicrobiae	Pedosphaerales	Pedosphaeraceae	Pedosphaeraceae	Unclassified
OTU1144	bin10	Bacteria	Chloroflexi	TK10	TK10	TK10	TK10	metagenome
OTU1145	bin8	Bacteria	Actinobacteriota	Thermoleophilia	Gaiellales	uncultured	uncultured	Unclassified
OTU1146	bin20	Bacteria	Planctomycetota	Planctomycetes	Isosphaerales	Isosphaeraceae	Paludisphaera	Paludisphaera_borealis
OTU1147	bin2	Bacteria	Bacteroidota	Bacteroidia	Flavobacteriales	Crocinitomicaceae	Fluviicola	Unclassified
OTU1148	bin8	Bacteria	Actinobacteriota	Thermoleophilia	Gaiellales	uncultured	uncultured	Unclassified
OTU1149	bin31	Bacteria	Proteobacteria	Alphaproteobacteria	Rhizobiales	Hyphomicrobiaceae	Pedomicrobium	Unclassified
OTU1150	bin1	Bacteria	Bacteroidota	Bacteroidia	Chitinophagales	Chitinophagaceae	Terrimonas	Unclassified
OTU1151	bin21	Bacteria	Planctomycetota	OM190	OM190	OM190	OM190	uncultured_bacterium
OTU1152	bin17	Bacteria	Verrucomicrobiota	Verrucomicrobiae	Chthoniobacterales	Chthoniobacteraceae	Chthoniobacter	bacterium_Ellin507
OTU1153	bin29	Bacteria	Proteobacteria	Gammaproteobacteria	Burkholderiales	A21b	A21b	uncultured_delta
OTU1154	bin7	Bacteria	Actinobacteriota	Actinobacteria	Frankiales	Geodermatophilaceae	Geodermatophilus	Geodermatophilus_daqingensis
OTU1155	bin16	Bacteria	Verrucomicrobiota	Verrucomicrobiae	Pedosphaerales	Pedosphaeraceae	Pedosphaeraceae	uncultured_Prosthecobacter
OTU1156	bin4	Bacteria	Patescibacteria	Saccharimonadia	Saccharimonadales	LWQ8	LWQ8	Unclassified
OTU1157	bin4	Bacteria	Patescibacteria	Saccharimonadia	Saccharimonadales	WWH38	WWH38	uncultured_bacterium
OTU1158	bin17	Bacteria	Verrucomicrobiota	Verrucomicrobiae	Chthoniobacterales	Chthoniobacteraceae	Chthoniobacter	uncultured_bacterium
OTU1159	bin18	Bacteria	Latescibacterota	Latescibacteria	Latescibacterales	Latescibacteraceae	Latescibacteraceae	uncultured_bacterium
OTU1160	bin1	Bacteria	Bacteroidota	Bacteroidia	Chitinophagales	Chitinophagaceae	Edaphobaculum	Unclassified
OTU1161	bin19	Bacteria	Planctomycetota	Phycisphaerae	Phycisphaerales	Phycisphaeraceae	SM1A02	uncultured_bacterium
OTU1162	bin28	Bacteria	Proteobacteria	Gammaproteobacteria	Pseudomonadales	Pseudomonadaceae	Pseudomonas	Unclassified
OTU1163	bin14	Bacteria	Firmicutes	Bacilli	Paenibacillales	Paenibacillaceae	Paenibacillus	Unclassified
OTU1164	bin18	Bacteria	Verrucomicrobiota	Chlamydiae	Chlamydiales	Unclassified	Unclassified	Unclassified
OTU1165	bin14	Bacteria	Firmicutes	Bacilli	Paenibacillales	Paenibacillaceae	Paenibacillus	Unclassified
OTU1166	bin10	Bacteria	Chloroflexi	Anaerolineae	Anaerolineales	Anaerolineaceae	uncultured	Unclassified
OTU1167	bin31	Bacteria	Proteobacteria	Alphaproteobacteria	Caulobacterales	Caulobacteraceae	uncultured	uncultured_Caulobacteraceae
OTU1168	bin3	Bacteria	Bacteroidota	Bacteroidia	Cytophagales	Microscillaceae	uncultured	uncultured_bacterium
OTU1169	bin20	Bacteria	Planctomycetota	Planctomycetes	Gemmatales	Gemmataceae	uncultured	uncultured_bacterium
OTU1170	bin33	Bacteria	Proteobacteria	Alphaproteobacteria	Reyranellales	Reyranellaceae	uncultured	Unclassified
OTU1171	bin23	Bacteria	Acidobacteriota	Vicinamibacteria	Subgroup_17	Subgroup_17	Subgroup_17	Unclassified
OTU1172	bin32	Bacteria	Proteobacteria	Alphaproteobacteria	uncultured	uncultured	uncultured	Unclassified
OTU1173	bin22	Bacteria	Planctomycetota	Planctomycetes	Pirellulales	Pirellulaceae	Pir4_lineage	uncultured_Planctomycetaceae
OTU1174	bin14	Bacteria	Firmicutes	Bacilli	Bacillales	Bacillaceae	Bacillus	Unclassified
OTU1175	bin23	Bacteria	Acidobacteriota	Thermoanaerobaculia	Thermoanaerobaculales	Thermoanaerobaculaceae	Subgroup_10	uncultured_prokaryote
OTU1176	bin24	Bacteria	Gemmatimonadota	Gemmatimonadetes	Gemmatimonadales	Gemmatimonadaceae	uncultured	uncultured_bacterium
OTU1177	bin22	Bacteria	Planctomycetota	Planctomycetes	Pirellulales	Pirellulaceae	Pirellula	uncultured_bacterium
OTU1178	bin23	Bacteria	Acidobacteriota	Vicinamibacteria	Vicinamibacterales	uncultured	uncultured	uncultured_bacterium
OTU1179	bin29	Bacteria	Proteobacteria	Gammaproteobacteria	Burkholderiales	Burkholderiaceae	Cupriavidus	Unclassified
OTU1180	bin25	Bacteria	Desulfobacterota	Desulfuromonadia	Geobacterales	Geobacteraceae	Geobacteraceae	uncultured_bacterium
OTU1181	bin7	Bacteria	Actinobacteriota	Actinobacteria	Micrococcales	Microbacteriaceae	Unclassified	Unclassified
OTU1182	bin2	Bacteria	Bacteroidota	Bacteroidia	Bacteroidetes_VC2.1_Bac22	Bacteroidetes_VC2.1_Bac22	Bacteroidetes_VC2.1_Bac22	metagenome
OTU1183	bin10	Bacteria	Chloroflexi	Anaerolineae	Ardenticatenales	uncultured	uncultured	uncultured_prokaryote
OTU1184	bin4	Bacteria	Patescibacteria	Saccharimonadia	Saccharimonadales	Saccharimonadales	Saccharimonadales	uncultured_bacterium
OTU1185	bin19	Bacteria	Planctomycetota	Phycisphaerae	Tepidisphaerales	WD2101_soil_group	WD2101_soil_group	uncultured_bacterium
OTU1186	bin22	Bacteria	Planctomycetota	Planctomycetes	Pirellulales	Pirellulaceae	Pir4_lineage	wastewater_metagenome
OTU1187	bin4	Bacteria	Patescibacteria	Saccharimonadia	Saccharimonadales	LWQ8	LWQ8	Unclassified
OTU1188	bin22	Bacteria	Planctomycetota	Planctomycetes	Pirellulales	Pirellulaceae	Pirellula	uncultured_soil
OTU1189	bin31	Bacteria	Proteobacteria	Alphaproteobacteria	Sphingomonadales	Sphingomonadaceae	DSSF69	uncultured_bacterium
OTU1190	bin22	Bacteria	Planctomycetota	Planctomycetes	Pirellulales	Pirellulaceae	Pirellula	uncultured_Planctomycetales
OTU1191	bin22	Bacteria	Planctomycetota	Planctomycetes	Pirellulales	Pirellulaceae	Pirellula	uncultured_soil
OTU1192	bin10	Bacteria	Chloroflexi	Anaerolineae	RBG-13-54-9	RBG-13-54-9	RBG-13-54-9	uncultured_sludge
OTU1193	bin19	Bacteria	Planctomycetota	Phycisphaerae	Tepidisphaerales	CPla-3_termite_group	CPla-3_termite_group	metagenome
OTU1194	bin2	Bacteria	Bacteroidota	Bacteroidia	Chitinophagales	Saprospiraceae	uncultured	bacterium_enrichment
OTU1195	bin21	Bacteria	Planctomycetota	vadinHA49	vadinHA49	vadinHA49	vadinHA49	metagenome
OTU1196	bin1	Bacteria	Bacteroidota	Bacteroidia	Chitinophagales	Chitinophagaceae	Edaphobaculum	uncultured_bacterium
OTU1197	bin2	Bacteria	Bacteroidota	Bacteroidia	Flavobacteriales	Flavobacteriaceae	Flavobacterium	Flavobacterium_caeni
OTU1198	bin1	Bacteria	Bacteroidota	Bacteroidia	Chitinophagales	Chitinophagaceae	Ferruginibacter	Unclassified
OTU1199	bin7	Bacteria	Actinobacteriota	MB-A2-108	MB-A2-108	MB-A2-108	MB-A2-108	Unclassified
OTU1200	bin11	Bacteria	Chloroflexi	Chloroflexia	Thermomicrobiales	JG30-KF-CM45	JG30-KF-CM45	uncultured_Chloroflexi
OTU1201	bin29	Bacteria	Proteobacteria	Gammaproteobacteria	Burkholderiales	Nitrosomonadaceae	Ellin6067	Unclassified
OTU1202	bin23	Bacteria	Acidobacteriota	Subgroup_18	Subgroup_18	Subgroup_18	Subgroup_18	Unclassified
OTU1203	bin20	Bacteria	Planctomycetota	Planctomycetes	Gemmatales	Gemmataceae	uncultured	uncultured_bacterium
OTU1204	bin24	Bacteria	Gemmatimonadota	Gemmatimonadetes	Gemmatimonadales	Gemmatimonadaceae	uncultured	uncultured_Gemmatimonadetes
OTU1205	bin14	Bacteria	Firmicutes	Bacilli	Paenibacillales	Paenibacillaceae	Paenibacillus	Paenibacillus_puldeungensis
OTU1206	bin20	Bacteria	Planctomycetota	Planctomycetes	Isosphaerales	Isosphaeraceae	uncultured	uncultured_Planctomycetales
OTU1207	bin3	Bacteria	Bacteroidota	Bacteroidia	Cytophagales	Hymenobacteraceae	Pontibacter	Unclassified
OTU1208	bin5	Bacteria	Patescibacteria	Parcubacteria	Candidatus_Adlerbacteria	Candidatus_Adlerbacteria	Candidatus_Adlerbacteria	uncultured_bacterium
OTU1209	bin27	Bacteria	Myxococcota	Polyangia	Haliangiales	Haliangiaceae	Haliangium	uncultured_bacterium
OTU1210	bin22	Bacteria	Planctomycetota	Planctomycetes	Pirellulales	Pirellulaceae	Pir4_lineage	uncultured_Pirellula
OTU1211	bin18	Bacteria	WPS-2	WPS-2	WPS-2	WPS-2	WPS-2	metagenome
OTU1212	bin2	Bacteria	Bacteroidota	Bacteroidia	Flavobacteriales	Flavobacteriaceae	Flavobacterium	Unclassified
OTU1213	bin20	Bacteria	Planctomycetota	Planctomycetes	Gemmatales	Gemmataceae	uncultured	planctomycete_WY69
OTU1214	bin15	Bacteria	Acidobacteriota	Acidobacteriae	Unclassified	Unclassified	Unclassified	Unclassified
OTU1215	bin17	Bacteria	Verrucomicrobiota	Verrucomicrobiae	Chthoniobacterales	Terrimicrobiaceae	Terrimicrobium	Terrimicrobium_sacchariphilum
OTU1216	bin23	Bacteria	Acidobacteriota	Vicinamibacteria	Vicinamibacterales	Vicinamibacteraceae	Vicinamibacteraceae	Unclassified
OTU1217	bin20	Bacteria	Planctomycetota	Planctomycetes	Gemmatales	Gemmataceae	Fimbriiglobus	uncultured_bacterium
OTU1218	bin4	Bacteria	Patescibacteria	Saccharimonadia	Saccharimonadales	LWQ8	LWQ8	uncultured_bacterium
OTU1219	bin20	Bacteria	Planctomycetota	Planctomycetes	Gemmatales	Gemmataceae	uncultured	uncultured_Planctomycetia
OTU1220	bin33	Bacteria	Proteobacteria	Alphaproteobacteria	Elsterales	uncultured	uncultured	Unclassified
OTU1221	bin7	Bacteria	Actinobacteriota	Actinobacteria	Catenulisporales	Actinospicaceae	Actinospica	Unclassified
OTU1222	bin28	Bacteria	Proteobacteria	Gammaproteobacteria	Steroidobacterales	Steroidobacteraceae	uncultured	Unclassified
OTU1223	bin11	Bacteria	Armatimonadota	Chthonomonadetes	Chthonomonadales	Chthonomonadales	Chthonomonadales	uncultured_bacterium
OTU1224	bin11	Bacteria	Acidobacteriota	Blastocatellia	Blastocatellales	Blastocatellaceae	Stenotrophobacter	uncultured_soil
OTU1225	bin30	Bacteria	Proteobacteria	Gammaproteobacteria	Xanthomonadales	Rhodanobacteraceae	Unclassified	Unclassified
OTU1226	bin7	Bacteria	Actinobacteriota	Actinobacteria	Frankiales	Nakamurellaceae	Nakamurella	Nakamurella_multipartita
OTU1227	bin32	Bacteria	Proteobacteria	Alphaproteobacteria	Rhizobiales	Xanthobacteraceae	Unclassified	Unclassified
OTU1228	bin23	Bacteria	Acidobacteriota	Vicinamibacteria	Vicinamibacterales	uncultured	uncultured	uncultured_Acidobacteriaceae
OTU1229	bin5	Bacteria	Dependentiae	Babeliae	Babeliales	UBA12409	UBA12409	Unclassified
OTU1230	bin33	Bacteria	Proteobacteria	Alphaproteobacteria	Rhodospirillales	Magnetospiraceae	uncultured	metagenome
OTU1231	bin28	Bacteria	Bdellovibrionota	Oligoflexia	0319-6G20	0319-6G20	0319-6G20	uncultured_Syntrophobacteraceae
OTU1232	bin25	Bacteria	Desulfobacterota	Desulfuromonadia	Geobacterales	Geobacteraceae	Citrifermentans	Unclassified
OTU1233	bin22	Bacteria	Planctomycetota	Planctomycetes	Pirellulales	Pirellulaceae	Blastopirellula	metagenome
OTU1234	bin16	Bacteria	Verrucomicrobiota	Verrucomicrobiae	Pedosphaerales	Pedosphaeraceae	Pedosphaeraceae	Unclassified
OTU1235	bin24	Bacteria	Gemmatimonadota	Gemmatimonadetes	Gemmatimonadales	Gemmatimonadaceae	uncultured	metagenome
OTU1236	bin21	Bacteria	Planctomycetota	Planctomycetes	Planctomycetales	Gimesiaceae	uncultured	uncultured_bacterium
OTU1237	bin14	Bacteria	Firmicutes	Bacilli	Lactobacillales	Streptococcaceae	Streptococcus	Unclassified
OTU1238	bin14	Bacteria	Firmicutes	Bacilli	Bacillales	Bacillaceae	Bacillus	Bacillus_infernus
OTU1239	bin10	Bacteria	Chloroflexi	Anaerolineae	Anaerolineales	Anaerolineaceae	uncultured	metagenome
OTU1240	bin21	Bacteria	Planctomycetota	Planctomycetes	Planctomycetales	uncultured	uncultured	uncultured_organism
OTU1241	bin27	Bacteria	Myxococcota	Polyangia	Haliangiales	Haliangiaceae	Haliangium	uncultured_Kofleriaceae
OTU1242	bin28	Bacteria	Hydrogenedentes	Hydrogenedentia	Hydrogenedentiales	Hydrogenedensaceae	Hydrogenedensaceae	metagenome
OTU1243	bin18	Bacteria	Verrucomicrobiota	Chlamydiae	Chlamydiales	Parachlamydiaceae	Candidatus_Protochlamydia	metagenome
OTU1244	bin20	Bacteria	Planctomycetota	Planctomycetes	Gemmatales	Gemmataceae	uncultured	uncultured_Zavarzinella
OTU1245	bin12	Bacteria	Chloroflexi	Chloroflexia	Kallotenuales	AKIW781	AKIW781	uncultured_bacterium
OTU1246	bin31	Bacteria	Proteobacteria	Alphaproteobacteria	Caulobacterales	Caulobacteraceae	uncultured	uncultured_Caulobacter
OTU1247	bin16	Bacteria	Verrucomicrobiota	Verrucomicrobiae	Pedosphaerales	Pedosphaeraceae	Pedosphaeraceae	Unclassified
OTU1248	bin33	Bacteria	Proteobacteria	Alphaproteobacteria	Defluviicoccales	Defluviicoccaceae	Defluviicoccus	uncultured_Acetobacteraceae
OTU1249	bin12	Bacteria	Chloroflexi	Chloroflexia	Chloroflexales	Roseiflexaceae	uncultured	uncultured_bacterium
OTU1250	bin3	Bacteria	Bacteroidota	Bacteroidia	Cytophagales	Microscillaceae	Flexibacter	uncultured_bacterium
OTU1251	bin5	Bacteria	Patescibacteria	Microgenomatia	Candidatus_Levybacteria	Candidatus_Levybacteria	Candidatus_Levybacteria	uncultured_Microgenomates
OTU1252	bin24	Bacteria	Gemmatimonadota	Gemmatimonadetes	Gemmatimonadales	Gemmatimonadaceae	Gemmatimonas	uncultured_Gemmatimonas
OTU1253	bin33	Bacteria	Proteobacteria	Alphaproteobacteria	Rhodospirillales	Rhodospirillaceae	uncultured	Unclassified
OTU1254	bin15	Bacteria	Acidobacteriota	Acidobacteriae	Bryobacterales	Bryobacteraceae	Bryobacter	Unclassified
OTU1255	bin24	Bacteria	Gemmatimonadota	Gemmatimonadetes	Gemmatimonadales	Gemmatimonadaceae	Gemmatimonas	uncultured_Gemmatimonadaceae
OTU1256	bin8	Bacteria	Actinobacteriota	Thermoleophilia	Solirubrobacterales	Solirubrobacteraceae	Solirubrobacter	Unclassified
OTU1257	bin4	Bacteria	Patescibacteria	Saccharimonadia	Saccharimonadales	Saccharimonadaceae	TM7a	uncultured_Candidatus
OTU1258	bin32	Bacteria	Proteobacteria	Alphaproteobacteria	Rhizobiales	Devosiaceae	Unclassified	Unclassified
OTU1259	bin2	Bacteria	Bacteroidota	Bacteroidia	Sphingobacteriales	Sphingobacteriaceae	Mucilaginibacter	Unclassified
OTU1260	bin2	Bacteria	Bacteroidota	Bacteroidia	Flavobacteriales	Weeksellaceae	Chryseobacterium	Chryseobacterium_wanjuense
OTU1261	bin19	Bacteria	Planctomycetota	Phycisphaerae	Tepidisphaerales	WD2101_soil_group	WD2101_soil_group	Unclassified
OTU1262	bin23	Bacteria	Acidobacteriota	Vicinamibacteria	Vicinamibacterales	uncultured	uncultured	uncultured_Acidobacteria
OTU1263	bin28	Bacteria	Proteobacteria	Gammaproteobacteria	Pseudomonadales	Moraxellaceae	Acinetobacter	Acinetobacter_kookii
OTU1264	bin31	Bacteria	Proteobacteria	Alphaproteobacteria	Rhizobiales	Hyphomicrobiaceae	Hyphomicrobium	Unclassified
OTU1265	bin16	Bacteria	Verrucomicrobiota	Verrucomicrobiae	Pedosphaerales	Pedosphaeraceae	Pedosphaeraceae	uncultured_Prosthecobacter
OTU1266	bin29	Bacteria	Proteobacteria	Gammaproteobacteria	Burkholderiales	Nitrosomonadaceae	MND1	Unclassified
OTU1267	bin29	Bacteria	Proteobacteria	Gammaproteobacteria	Burkholderiales	Comamonadaceae	Unclassified	Unclassified
OTU1268	bin28	Bacteria	Proteobacteria	Gammaproteobacteria	Gammaproteobacteria_Incertae_Sedis	Unclassified	Candidatus_Ovatusbacter	uncultured_bacterium
OTU1269	bin17	Bacteria	Verrucomicrobiota	Verrucomicrobiae	Chthoniobacterales	Chthoniobacteraceae	Unclassified	Unclassified
OTU1270	bin14	Bacteria	Firmicutes	Bacilli	Thermoactinomycetales	Thermoactinomycetaceae	Novibacillus	Novibacillus_thermophilus
OTU1271	bin4	Bacteria	Patescibacteria	Saccharimonadia	Saccharimonadales	Saccharimonadales	Saccharimonadales	uncultured_bacterium
OTU1272	bin21	Bacteria	Planctomycetota	OM190	OM190	OM190	OM190	uncultured_bacterium
OTU1273	bin23	Bacteria	Acidobacteriota	Vicinamibacteria	Vicinamibacterales	Vicinamibacteraceae	Vicinamibacter	Unclassified
OTU1274	bin29	Bacteria	Proteobacteria	Gammaproteobacteria	Burkholderiales	SC-I-84	SC-I-84	Unclassified
OTU1275	bin2	Bacteria	Bacteroidota	Bacteroidia	Flavobacteriales	Cryomorphaceae	Luteibaculum	uncultured_Bacteroidetes
OTU1276	bin23	Bacteria	Acidobacteriota	Vicinamibacteria	Vicinamibacterales	Vicinamibacteraceae	Vicinamibacteraceae	Unclassified
OTU1277	bin15	Bacteria	Acidobacteriota	Acidobacteriae	Acidobacteriales	Acidobacteriaceae_(Subgroup_1)	Edaphobacter	Unclassified
OTU1278	bin31	Bacteria	Proteobacteria	Alphaproteobacteria	Sphingomonadales	Sphingomonadaceae	Novosphingobium	Unclassified
OTU1279	bin7	Bacteria	Actinobacteriota	Actinobacteria	Corynebacteriales	Mycobacteriaceae	Mycobacterium	Mycobacterium_kuopiense
OTU1280	bin26	Bacteria	Myxococcota	Myxococcia	Myxococcales	Anaeromyxobacteraceae	Anaeromyxobacter	Anaeromyxobacter_sp.
OTU1281	bin29	Bacteria	Proteobacteria	Gammaproteobacteria	Burkholderiales	Nitrosomonadaceae	mle1-7	uncultured_beta
OTU1282	bin10	Bacteria	Chloroflexi	Dehalococcoidia	S085	S085	S085	metagenome
OTU1283	bin28	Bacteria	Bdellovibrionota	Oligoflexia	0319-6G20	0319-6G20	0319-6G20	uncultured_Syntrophobacteraceae
OTU1284	bin11	Bacteria	Chloroflexi	Chloroflexia	Thermomicrobiales	Thermomicrobiaceae	Nitrolancea	uncultured_bacterium
OTU1285	bin29	Bacteria	Proteobacteria	Gammaproteobacteria	Burkholderiales	Comamonadaceae	Unclassified	Unclassified
OTU1286	bin10	Bacteria	Chloroflexi	Anaerolineae	Anaerolineales	Anaerolineaceae	uncultured	Unclassified
OTU1287	bin7	Bacteria	Actinobacteriota	Actinobacteria	Corynebacteriales	Mycobacteriaceae	Mycobacterium	Unclassified
OTU1288	bin24	Bacteria	Gemmatimonadota	Gemmatimonadetes	Gemmatimonadales	Gemmatimonadaceae	uncultured	Gemmatimonadetes_bacterium
OTU1289	bin10	Bacteria	Chloroflexi	Anaerolineae	Anaerolineales	Anaerolineaceae	uncultured	uncultured_Anaerolineaceae
OTU1290	bin28	Bacteria	Proteobacteria	Gammaproteobacteria	Coxiellales	Coxiellaceae	Coxiella	Unclassified
OTU1291		Bacteria	Unclassified	Unclassified	Unclassified	Unclassified	Unclassified	Unclassified
OTU1292	bin28	Bacteria	Proteobacteria	Gammaproteobacteria	Pseudomonadales	Moraxellaceae	Enhydrobacter	Unclassified
OTU1293	bin18	Bacteria	WS2	WS2	WS2	WS2	WS2	uncultured_Firmicutes
OTU1294	bin29	Bacteria	Proteobacteria	Gammaproteobacteria	Burkholderiales	Oxalobacteraceae	Unclassified	Unclassified
OTU1295	bin25	Bacteria	Bdellovibrionota	Bdellovibrionia	Bdellovibrionales	Bdellovibrionaceae	Bdellovibrio	uncultured_bacterium
OTU1296	bin10	Bacteria	Chloroflexi	Anaerolineae	Caldilineales	Caldilineaceae	uncultured	uncultured_bacterium
OTU1297	bin12	Bacteria	Chloroflexi	Chloroflexia	Chloroflexales	Roseiflexaceae	uncultured	uncultured_bacterium
OTU1298	bin29	Bacteria	Proteobacteria	Gammaproteobacteria	Burkholderiales	SC-I-84	SC-I-84	uncultured_bacterium
OTU1299	bin22	Bacteria	Planctomycetota	Planctomycetes	Pirellulales	Pirellulaceae	Pirellula	Unclassified
OTU1300	bin2	Bacteria	Bacteroidota	Bacteroidia	Sphingobacteriales	AKYH767	AKYH767	metagenome
OTU1301	bin7	Bacteria	Actinobacteriota	MB-A2-108	MB-A2-108	MB-A2-108	MB-A2-108	Unclassified
OTU1302	bin21	Bacteria	Planctomycetota	Planctomycetes	Planctomycetales	Schlesneriaceae	Schlesneria	Unclassified
OTU1303	bin31	Bacteria	Proteobacteria	Alphaproteobacteria	Rhodospirillales	uncultured	uncultured	uncultured_bacterium
OTU1304	bin23	Bacteria	Acidobacteriota	Vicinamibacteria	Vicinamibacterales	uncultured	uncultured	uncultured_bacterium
OTU1305	bin6	Bacteria	Actinobacteriota	Acidimicrobiia	IMCC26256	IMCC26256	IMCC26256	uncultured_Ferrimicrobium
OTU1306	bin15	Bacteria	Acidobacteriota	Acidobacteriae	Bryobacterales	Bryobacteraceae	Bryobacter	Unclassified
OTU1307	bin19	Bacteria	Planctomycetota	Phycisphaerae	Tepidisphaerales	WD2101_soil_group	WD2101_soil_group	uncultured_soil
OTU1308	bin31	Bacteria	Proteobacteria	Alphaproteobacteria	Rhodobacterales	Rhodobacteraceae	Amaricoccus	Unclassified
OTU1309	bin29	Bacteria	Proteobacteria	Gammaproteobacteria	Burkholderiales	Alcaligenaceae	Unclassified	Unclassified
OTU1310	bin5	Bacteria	Patescibacteria	Parcubacteria	Candidatus_Kaiserbacteria	Candidatus_Kaiserbacteria	Candidatus_Kaiserbacteria	metagenome
OTU1311	bin6	Bacteria	Actinobacteriota	Acidimicrobiia	Microtrichales	uncultured	uncultured	uncultured_bacterium
OTU1312	bin29	Bacteria	Proteobacteria	Gammaproteobacteria	Burkholderiales	Oxalobacteraceae	Massilia	Unclassified
OTU1313	bin7	Bacteria	Actinobacteriota	Actinobacteria	Propionibacteriales	Nocardioidaceae	Nocardioides	Nocardioides_tritolerans
OTU1314	bin3	Bacteria	Bacteroidota	Bacteroidia	Cytophagales	Microscillaceae	uncultured	Unclassified
OTU1315	bin7	Bacteria	Actinobacteriota	Actinobacteria	Corynebacteriales	Nocardiaceae	Rhodococcus	Rhodococcus_aetherivorans
OTU1316	bin5	Bacteria	Patescibacteria	Kazania	Kazania	Kazania	Kazania	uncultured_bacterium
OTU1317	bin17	Bacteria	Verrucomicrobiota	Verrucomicrobiae	Chthoniobacterales	Chthoniobacteraceae	Chthoniobacter	uncultured_bacterium
OTU1318	bin31	Bacteria	Proteobacteria	Alphaproteobacteria	Rhizobiales	Hyphomicrobiaceae	Hyphomicrobium	Unclassified
OTU1319	bin26	Bacteria	NB1-j	NB1-j	NB1-j	NB1-j	NB1-j	uncultured_Myxococcales
OTU1320		Bacteria	Unclassified	Unclassified	Unclassified	Unclassified	Unclassified	Unclassified
OTU1321	bin2	Bacteria	Bacteroidota	Bacteroidia	Sphingobacteriales	AKYH767	AKYH767	Unclassified
OTU1322	bin26	Bacteria	RCP2-54	RCP2-54	RCP2-54	RCP2-54	RCP2-54	uncultured_prokaryote
OTU1323	bin25	Bacteria	Bdellovibrionota	Bdellovibrionia	Bdellovibrionales	Bdellovibrionaceae	Bdellovibrio	uncultured_bacterium
OTU1324	bin26	Bacteria	Myxococcota	Polyangia	mle1-27	mle1-27	mle1-27	uncultured_delta
OTU1325	bin2	Bacteria	Bacteroidota	Bacteroidia	Chitinophagales	uncultured	uncultured	Unclassified
OTU1326	bin7	Bacteria	Actinobacteriota	MB-A2-108	MB-A2-108	MB-A2-108	MB-A2-108	uncultured_Catenuloplanes
OTU1327	bin30	Bacteria	Proteobacteria	Gammaproteobacteria	Xanthomonadales	Xanthomonadaceae	Luteimonas	Unclassified
OTU1328	bin4	Bacteria	Patescibacteria	Saccharimonadia	Saccharimonadales	Saccharimonadales	Saccharimonadales	soil_bacterium
OTU1329	bin24	Bacteria	Gemmatimonadota	Gemmatimonadetes	Gemmatimonadales	Gemmatimonadaceae	uncultured	Acidobacteria_bacterium
OTU1330	bin27	Bacteria	Bdellovibrionota	Bdellovibrionia	Bdellovibrionales	Bdellovibrionaceae	OM27_clade	uncultured_bacterium
OTU1331	bin11	Bacteria	Acidobacteriota	Blastocatellia	Pyrinomonadales	Pyrinomonadaceae	RB41	Unclassified
OTU1332	bin18	Bacteria	Latescibacterota	Latescibacterota	Latescibacterota	Latescibacterota	Latescibacterota	uncultured_Pelobacter
OTU1333	bin4	Bacteria	Patescibacteria	Saccharimonadia	Saccharimonadales	Saccharimonadales	Saccharimonadales	uncultured_soil
OTU1334	bin24	Bacteria	Fibrobacterota	Fibrobacteria	Fibrobacterales	Fibrobacteraceae	uncultured	uncultured_bacterium
OTU1335	bin21	Bacteria	Planctomycetota	Planctomycetes	Planctomycetales	uncultured	uncultured	uncultured_bacterium
OTU1336	bin7	Bacteria	Actinobacteriota	Actinobacteria	Corynebacteriales	Corynebacteriaceae	Lawsonella	Unclassified
OTU1337	bin15	Bacteria	Acidobacteriota	Acidobacteriae	Bryobacterales	Bryobacteraceae	Bryobacter	Unclassified
OTU1338	bin2	Bacteria	Bacteroidota	Bacteroidia	Sphingobacteriales	Sphingobacteriaceae	Mucilaginibacter	Unclassified
OTU1339	bin19	Bacteria	Planctomycetota	Phycisphaerae	Tepidisphaerales	WD2101_soil_group	WD2101_soil_group	Unclassified
OTU1340		Bacteria	Unclassified	Unclassified	Unclassified	Unclassified	Unclassified	Unclassified
OTU1341	bin28	Bacteria	Proteobacteria	Gammaproteobacteria	Orbales	Orbaceae	Gilliamella	Unclassified
OTU1342	bin18	Bacteria	WPS-2	WPS-2	WPS-2	WPS-2	WPS-2	metagenome
OTU1343	bin22	Bacteria	Planctomycetota	Planctomycetes	Pirellulales	Pirellulaceae	Pirellula	uncultured_bacterium
OTU1344	bin15	Bacteria	Acidobacteriota	Acidobacteriae	Acidobacteriales	uncultured	uncultured	Unclassified
OTU1345	bin16	Bacteria	Verrucomicrobiota	Verrucomicrobiae	Pedosphaerales	Pedosphaeraceae	Pedosphaeraceae	Unclassified
OTU1346	bin21	Bacteria	Planctomycetota	Planctomycetes	Planctomycetales	uncultured	uncultured	Unclassified
OTU1347	bin26	Bacteria	Myxococcota	Polyangia	Polyangiales	Polyangiaceae	Sorangium	uncultured_bacterium
OTU1348	bin1	Bacteria	Bacteroidota	Bacteroidia	Chitinophagales	Chitinophagaceae	Edaphobaculum	uncultured_soil
OTU1349		Bacteria	Unclassified	Unclassified	Unclassified	Unclassified	Unclassified	Unclassified
OTU1350	bin21	Bacteria	Planctomycetota	Planctomycetes	Planctomycetales	uncultured	uncultured	metagenome
OTU1351	bin27	Bacteria	Myxococcota	Polyangia	Haliangiales	Haliangiaceae	Haliangium	uncultured_Myxococcales
OTU1352	bin8	Bacteria	Actinobacteriota	Thermoleophilia	Solirubrobacterales	Solirubrobacteraceae	JCM_18997	uncultured_bacterium
OTU1353	bin23	Bacteria	Acidobacteriota	Holophagae	Subgroup_7	Subgroup_7	Subgroup_7	uncultured_soil
OTU1354	bin5	Bacteria	Armatimonadota	Fimbriimonadia	Fimbriimonadales	Fimbriimonadaceae	Fimbriimonadaceae	metagenome
OTU1355	bin17	Bacteria	Verrucomicrobiota	Verrucomicrobiae	Opitutales	Opitutaceae	Lacunisphaera	Unclassified
OTU1356	bin10	Bacteria	Chloroflexi	Anaerolineae	Caldilineales	Caldilineaceae	uncultured	uncultured_bacterium
OTU1357	bin3	Bacteria	Bacteroidota	Bacteroidia	Cytophagales	Microscillaceae	uncultured	Unclassified
OTU1358	bin19	Bacteria	Planctomycetota	Phycisphaerae	Tepidisphaerales	WD2101_soil_group	WD2101_soil_group	uncultured_planctomycete
OTU1359	bin23	Bacteria	Acidobacteriota	Holophagae	Subgroup_7	Subgroup_7	Subgroup_7	uncultured_soil
OTU1360	bin29	Bacteria	Proteobacteria	Gammaproteobacteria	Burkholderiales	Nitrosomonadaceae	MND1	Unclassified
OTU1361	bin1	Bacteria	Bacteroidota	Bacteroidia	Chitinophagales	Chitinophagaceae	Niastella	uncultured_bacterium
OTU1362	bin18	Bacteria	Verrucomicrobiota	Chlamydiae	Chlamydiales	Parachlamydiaceae	Unclassified	Unclassified
OTU1363	bin8	Bacteria	Actinobacteriota	Thermoleophilia	Solirubrobacterales	Solirubrobacteraceae	Parviterribacter	Parviterribacter_kavangonensis
OTU1364	bin2	Bacteria	Bacteroidota	Bacteroidia	Chitinophagales	Saprospiraceae	uncultured	Unclassified
OTU1365	bin25	Bacteria	Bdellovibrionota	Bdellovibrionia	Bdellovibrionales	Bdellovibrionaceae	Bdellovibrio	metagenome
OTU1366	bin24	Bacteria	Bacteroidota	Kapabacteria	Kapabacteriales	Kapabacteriales	Kapabacteriales	uncultured_bacterium
OTU1367	bin1	Bacteria	Bacteroidota	Bacteroidia	Chitinophagales	Chitinophagaceae	Taibaiella	Unclassified
OTU1368	bin1	Bacteria	Bacteroidota	Bacteroidia	Chitinophagales	Chitinophagaceae	uncultured	uncultured_bacterium
OTU1369	bin17	Bacteria	Verrucomicrobiota	Verrucomicrobiae	Opitutales	Opitutaceae	Opitutus	uncultured_Verrucomicrobia
OTU1370	bin29	Bacteria	Proteobacteria	Gammaproteobacteria	Burkholderiales	Comamonadaceae	Ramlibacter	Unclassified
OTU1371	bin18	Bacteria	Spirochaetota	Spirochaetia	Spirochaetales	Spirochaetaceae	Spirochaeta_2	metagenome
OTU1372	bin6	Bacteria	Actinobacteriota	Acidimicrobiia	IMCC26256	IMCC26256	IMCC26256	uncultured_Actinomycetales
OTU1373	bin3	Bacteria	Bacteroidota	Bacteroidia	Cytophagales	Cytophagaceae	Cytophaga	Unclassified
OTU1374	bin29	Bacteria	Proteobacteria	Gammaproteobacteria	Burkholderiales	TRA3-20	TRA3-20	uncultured_beta
OTU1375	bin5	Bacteria	Patescibacteria	Dojkabacteria	Dojkabacteria	Dojkabacteria	Dojkabacteria	uncultured_prokaryote
OTU1376	bin11	Bacteria	Chloroflexi	Chloroflexia	Thermomicrobiales	JG30-KF-CM45	JG30-KF-CM45	Unclassified
OTU1377	bin24	Bacteria	Gemmatimonadota	Gemmatimonadetes	Gemmatimonadales	Gemmatimonadaceae	Gemmatimonas	uncultured_Gemmatimonadaceae
OTU1378	bin7	Bacteria	Actinobacteriota	Actinobacteria	Pseudonocardiales	Pseudonocardiaceae	Pseudonocardia	Unclassified
OTU1379	bin2	Bacteria	Bacteroidota	Bacteroidia	Chitinophagales	37-13	37-13	uncultured_Bacteroidetes
OTU1380	bin33	Bacteria	Proteobacteria	Alphaproteobacteria	Azospirillales	Azospirillaceae	Azospirillum	Unclassified
OTU1381	bin28	Bacteria	Proteobacteria	Gammaproteobacteria	Unclassified	Unclassified	Unclassified	Unclassified
OTU1382	bin4	Bacteria	Patescibacteria	Saccharimonadia	Saccharimonadales	Saccharimonadales	Saccharimonadales	soil_bacterium
OTU1383	bin4	Bacteria	Patescibacteria	Saccharimonadia	Saccharimonadales	Saccharimonadales	Saccharimonadales	uncultured_bacterium
OTU1384	bin4	Bacteria	Patescibacteria	Saccharimonadia	Saccharimonadales	WWH38	WWH38	uncultured_bacterium
OTU1385	bin28	Bacteria	Proteobacteria	Gammaproteobacteria	Oceanospirillales	Pseudohongiellaceae	BIyi10	uncultured_soil
OTU1386	bin13	Bacteria	Firmicutes	Clostridia	Clostridia	Hungateiclostridiaceae	Unclassified	Unclassified
OTU1387	bin12	Bacteria	Chloroflexi	Ktedonobacteria	Ktedonobacterales	Ktedonobacteraceae	uncultured	uncultured_soil
OTU1388		Bacteria	Unclassified	Unclassified	Unclassified	Unclassified	Unclassified	Unclassified
OTU1389	bin18	Bacteria	Latescibacterota	Latescibacterota	Latescibacterota	Latescibacterota	Latescibacterota	uncultured_bacterium
OTU1390	bin21	Bacteria	Planctomycetota	Planctomycetes	Planctomycetales	Rubinisphaeraceae	SH-PL14	Planctomyces_sp.
OTU1391	bin16	Bacteria	Verrucomicrobiota	Verrucomicrobiae	Pedosphaerales	Pedosphaeraceae	Pedosphaeraceae	Unclassified
OTU1392	bin10	Bacteria	Chloroflexi	Anaerolineae	Caldilineales	Caldilineaceae	Caldilineaceae	uncultured_bacterium
OTU1393	bin11	Bacteria	Acidobacteriota	Blastocatellia	2024-11-24	2024-11-24	2024-11-24	uncultured_bacterium
OTU1394	bin33	Bacteria	Proteobacteria	Alphaproteobacteria	Elsterales	uncultured	uncultured	metagenome
OTU1395	bin31	Bacteria	Proteobacteria	Alphaproteobacteria	Caulobacterales	Caulobacteraceae	Unclassified	Unclassified
OTU1396	bin25	Bacteria	Bdellovibrionota	Bdellovibrionia	Bdellovibrionales	Bdellovibrionaceae	Bdellovibrio	Unclassified
OTU1397	bin29	Bacteria	Proteobacteria	Gammaproteobacteria	Salinisphaerales	Solimonadaceae	Polycyclovorans	Unclassified
OTU1398	bin15	Bacteria	Acidobacteriota	Acidobacteriae	Elev-16S-1166	Elev-16S-1166	Elev-16S-1166	Unclassified
OTU1399	bin12	Bacteria	Chloroflexi	Chloroflexia	Chloroflexales	Roseiflexaceae	uncultured	uncultured_soil
OTU1400	bin3	Bacteria	Bacteroidota	Bacteroidia	Cytophagales	Hymenobacteraceae	Hymenobacter	metagenome
OTU1401	bin31	Bacteria	Proteobacteria	Alphaproteobacteria	Rhizobiales	Hyphomicrobiaceae	Hyphomicrobium	Unclassified
OTU1402	bin26	Bacteria	Myxococcota	Polyangia	Polyangiales	Sandaracinaceae	Sandaracinus	uncultured_bacterium
OTU1403	bin4	Bacteria	Patescibacteria	Saccharimonadia	Saccharimonadales	Saccharimonadales	Saccharimonadales	uncultured_bacterium
OTU1404	bin13	Bacteria	Firmicutes	Negativicutes	Veillonellales-Selenomonadales	Sporomusaceae	Pelosinus	Unclassified
OTU1405	bin6	Bacteria	Actinobacteriota	Acidimicrobiia	uncultured	uncultured	uncultured	uncultured_Iamia
OTU1406	bin2	Bacteria	Bacteroidota	Bacteroidia	Sphingobacteriales	Sphingobacteriaceae	Mucilaginibacter	Unclassified
OTU1407	bin6	Bacteria	Actinobacteriota	Acidimicrobiia	uncultured	uncultured	uncultured	uncultured_bacterium
OTU1408	bin33	Bacteria	Proteobacteria	Alphaproteobacteria	uncultured	uncultured	uncultured	uncultured_Acetobacteraceae
OTU1409	bin11	Bacteria	Chloroflexi	Chloroflexia	Thermomicrobiales	JG30-KF-CM45	JG30-KF-CM45	Unclassified
OTU1410	bin19	Bacteria	Planctomycetota	Phycisphaerae	Phycisphaerales	Phycisphaeraceae	AKYG587	Unclassified
OTU1411	bin20	Bacteria	Planctomycetota	Planctomycetes	Isosphaerales	Isosphaeraceae	uncultured	Unclassified
OTU1412	bin26	Bacteria	Desulfobacterota	uncultured	uncultured	uncultured	uncultured	Unclassified
OTU1413	bin22	Bacteria	Planctomycetota	Planctomycetes	Pirellulales	Pirellulaceae	Pirellula	uncultured_soil
OTU1414	bin5	Bacteria	Armatimonadota	Fimbriimonadia	Fimbriimonadales	Fimbriimonadaceae	Fimbriimonadaceae	uncultured_microorganism
OTU1415	bin21	Bacteria	Planctomycetota	Planctomycetes	Planctomycetales	uncultured	uncultured	uncultured_bacterium
OTU1416	bin23	Bacteria	Acidobacteriota	Vicinamibacteria	Vicinamibacterales	Vicinamibacteraceae	Vicinamibacteraceae	Unclassified
OTU1417	bin13	Bacteria	Firmicutes	Clostridia	Clostridiales	Clostridiaceae	Clostridium_sensu_stricto_12	Clostridium_magnum
OTU1418	bin1	Bacteria	Bacteroidota	Bacteroidia	Chitinophagales	Chitinophagaceae	Terrimonas	Unclassified
OTU1419	bin4	Bacteria	Patescibacteria	Saccharimonadia	Saccharimonadales	Saccharimonadales	Saccharimonadales	uncultured_soil
OTU1420	bin2	Bacteria	Bacteroidota	Bacteroidia	Sphingobacteriales	Sphingobacteriaceae	Solitalea	Solitalea_koreensis
OTU1421	bin21	Bacteria	Planctomycetota	Planctomycetes	Planctomycetales	uncultured	uncultured	uncultured_Planctomycetales
OTU1422	bin10	Bacteria	Chloroflexi	Anaerolineae	Anaerolineales	Anaerolineaceae	uncultured	uncultured_Chloroflexi
OTU1423	bin19	Bacteria	Planctomycetota	Phycisphaerae	Tepidisphaerales	WD2101_soil_group	WD2101_soil_group	uncultured_soil
OTU1424	bin28	Bacteria	Proteobacteria	Gammaproteobacteria	Gammaproteobacteria_Incertae_Sedis	Unclassified	Candidatus_Ovatusbacter	uncultured_bacterium
OTU1425	bin1	Bacteria	Bacteroidota	Bacteroidia	Chitinophagales	Chitinophagaceae	Chitinophaga	Bacteroidetes_bacterium
OTU1426	bin14	Bacteria	Firmicutes	Bacilli	Bacillales	Bacillaceae	Bacillus	Unclassified
OTU1427	bin26	Bacteria	Myxococcota	Polyangia	Polyangiales	Unclassified	Unclassified	Unclassified
OTU1428	bin2	Bacteria	Bacteroidota	Bacteroidia	Sphingobacteriales	env.OPS_17	env.OPS_17	Unclassified
OTU1429	bin18	Bacteria	Latescibacterota	Latescibacterota	Latescibacterota	Latescibacterota	Latescibacterota	metagenome
OTU1430	bin27	Bacteria	Myxococcota	Polyangia	Nannocystales	Nannocystaceae	Nannocystis	Unclassified
OTU1431	bin28	Bacteria	Bdellovibrionota	Oligoflexia	0319-6G20	0319-6G20	0319-6G20	Unclassified
OTU1432	bin7	Bacteria	Actinobacteriota	MB-A2-108	MB-A2-108	MB-A2-108	MB-A2-108	Unclassified
OTU1433	bin17	Bacteria	Verrucomicrobiota	Verrucomicrobiae	Chthoniobacterales	Chthoniobacteraceae	Chthoniobacter	Unclassified
OTU1434	bin23	Bacteria	Acidobacteriota	Subgroup_22	Subgroup_22	Subgroup_22	Subgroup_22	uncultured_bacterium
OTU1435	bin27	Bacteria	Myxococcota	Polyangia	Haliangiales	Haliangiaceae	Haliangium	uncultured_bacterium
OTU1436	bin8	Bacteria	Actinobacteriota	Thermoleophilia	Gaiellales	uncultured	uncultured	metagenome
OTU1437	bin7	Bacteria	Actinobacteriota	Actinobacteria	Micromonosporales	Micromonosporaceae	Longispora	uncultured_bacterium
OTU1438	bin17	Bacteria	FCPU426	FCPU426	FCPU426	FCPU426	FCPU426	uncultured_bacterium
OTU1439	bin21	Bacteria	Planctomycetota	Planctomycetes	Planctomycetales	Rubinisphaeraceae	Planctomicrobium	uncultured_bacterium
OTU1440	bin20	Bacteria	Planctomycetota	Planctomycetes	Gemmatales	Gemmataceae	uncultured	uncultured_bacterium
OTU1441	bin29	Bacteria	Proteobacteria	Gammaproteobacteria	Burkholderiales	Burkholderiaceae	Lautropia	metagenome
OTU1442	bin11	Bacteria	Chloroflexi	Chloroflexia	Thermomicrobiales	JG30-KF-CM45	JG30-KF-CM45	uncultured_bacterium
OTU1443	bin24	Bacteria	Gemmatimonadota	Gemmatimonadetes	Gemmatimonadales	Gemmatimonadaceae	uncultured	Unclassified
OTU1444	bin3	Bacteria	Bacteroidota	Bacteroidia	Cytophagales	Microscillaceae	uncultured	uncultured_Cytophagaceae
OTU1445	bin22	Bacteria	Planctomycetota	Planctomycetes	Pirellulales	Pirellulaceae	uncultured	uncultured_soil
OTU1446	bin28	Bacteria	Proteobacteria	Gammaproteobacteria	EPR3968-O8a-Bc78	EPR3968-O8a-Bc78	EPR3968-O8a-Bc78	uncultured_bacterium
OTU1447	bin32	Bacteria	Proteobacteria	Alphaproteobacteria	Rhizobiales	Xanthobacteraceae	Afipia	Unclassified
OTU1448	bin3	Bacteria	Bacteroidota	Bacteroidia	Cytophagales	Cytophagaceae	Sporocytophaga	Unclassified
OTU1449	bin33	Bacteria	Proteobacteria	Alphaproteobacteria	Elsterales	uncultured	uncultured	uncultured_bacterium
OTU1450	bin32	Bacteria	Proteobacteria	Alphaproteobacteria	Rhizobiales	Devosiaceae	Devosia	Unclassified
OTU1451	bin15	Bacteria	Acidobacteriota	Acidobacteriae	Solibacterales	Solibacteraceae	Candidatus_Solibacter	uncultured_Acidobacterium
OTU1452	bin16	Bacteria	Verrucomicrobiota	Verrucomicrobiae	Pedosphaerales	Pedosphaeraceae	Pedosphaeraceae	uncultured_bacterium
OTU1453	bin31	Bacteria	Proteobacteria	Alphaproteobacteria	Caulobacterales	Hyphomonadaceae	Hirschia	uncultured_bacterium
OTU1454	bin22	Bacteria	Planctomycetota	Planctomycetes	Pirellulales	Pirellulaceae	Rhodopirellula	uncultured_Pirellula
OTU1455	bin29	Bacteria	Proteobacteria	Gammaproteobacteria	Burkholderiales	Gallionellaceae	Sideroxydans	Unclassified
OTU1456	bin20	Bacteria	Planctomycetota	Planctomycetes	Gemmatales	Gemmataceae	Gemmata	uncultured_endolithic
OTU1457	bin11	Bacteria	Acidobacteriota	Blastocatellia	DS-100	DS-100	DS-100	uncultured_bacterium
OTU1458	bin12	Bacteria	Chloroflexi	Chloroflexia	Chloroflexales	Roseiflexaceae	uncultured	uncultured_bacterium
OTU1459	bin10	Bacteria	Chloroflexi	KD4-96	KD4-96	KD4-96	KD4-96	uncultured_bacterium
OTU1460	bin17	Bacteria	Verrucomicrobiota	Verrucomicrobiae	Opitutales	Opitutaceae	IMCC26134	uncultured_bacterium
OTU1461	bin23	Bacteria	Acidobacteriota	Subgroup_22	Subgroup_22	Subgroup_22	Subgroup_22	Unclassified
OTU1462	bin28	Bacteria	Proteobacteria	Gammaproteobacteria	Gammaproteobacteria_Incertae_Sedis	Unclassified	Candidatus_Ovatusbacter	uncultured_bacterium
OTU1463	bin22	Bacteria	Planctomycetota	Planctomycetes	Pirellulales	Pirellulaceae	Pir4_lineage	uncultured_soil
OTU1464	bin10	Bacteria	Chloroflexi	KD4-96	KD4-96	KD4-96	KD4-96	uncultured_bacterium
OTU1465	bin28	Bacteria	Proteobacteria	Gammaproteobacteria	EC3	EC3	EC3	uncultured_bacterium
OTU1466	bin12	Bacteria	Chloroflexi	Chloroflexia	Chloroflexales	Herpetosiphonaceae	Herpetosiphon	uncultured_Chloroflexi
OTU1467	bin33	Bacteria	Proteobacteria	Alphaproteobacteria	Rhodospirillales	uncultured	uncultured	uncultured_Rhodospirillaceae
OTU1468	bin17	Bacteria	Verrucomicrobiota	Verrucomicrobiae	Opitutales	Opitutaceae	Lacunisphaera	Unclassified
OTU1469	bin18	Bacteria	Methylomirabilota	Methylomirabilia	Rokubacteriales	Rokubacteriales	Rokubacteriales	Unclassified
OTU1470	bin26	Bacteria	Desulfobacterota	uncultured	uncultured	uncultured	uncultured	Unclassified
OTU1471	bin30	Bacteria	Proteobacteria	Gammaproteobacteria	Xanthomonadales	Xanthomonadaceae	Lysobacter	Lysobacter_daejeonensis
OTU1472	bin11	Bacteria	Chloroflexi	Chloroflexia	Thermomicrobiales	JG30-KF-CM45	JG30-KF-CM45	uncultured_bacterium
OTU1473	bin15	Bacteria	Elusimicrobiota	Elusimicrobia	Lineage_IV	Lineage_IV	Lineage_IV	Unclassified
OTU1474	bin21	Bacteria	Planctomycetota	vadinHA49	vadinHA49	vadinHA49	vadinHA49	Unclassified
OTU1475	bin22	Bacteria	Planctomycetota	Planctomycetes	Pirellulales	Pirellulaceae	Pirellula	uncultured_bacterium
OTU1476	bin19	Bacteria	Planctomycetota	Phycisphaerae	Tepidisphaerales	WD2101_soil_group	WD2101_soil_group	uncultured_planctomycete
OTU1477	bin26	Bacteria	Myxococcota	Polyangia	Polyangiales	Sandaracinaceae	uncultured	Unclassified
OTU1478	bin10	Bacteria	Chloroflexi	Anaerolineae	SBR1031	SBR1031	SBR1031	metagenome
OTU1479	bin21	Bacteria	Planctomycetota	Planctomycetes	Planctomycetales	uncultured	uncultured	uncultured_bacterium
OTU1480	bin11	Bacteria	Chloroflexi	Chloroflexia	Thermomicrobiales	JG30-KF-CM45	JG30-KF-CM45	Unclassified
OTU1481	bin10	Bacteria	Chloroflexi	JG30-KF-CM66	JG30-KF-CM66	JG30-KF-CM66	JG30-KF-CM66	Unclassified
OTU1482	bin22	Bacteria	Planctomycetota	Planctomycetes	Pirellulales	Pirellulaceae	uncultured	Unclassified
OTU1483	bin2	Bacteria	Bacteroidota	Bacteroidia	Sphingobacteriales	NS11-12_marine_group	NS11-12_marine_group	uncultured_bacterium
OTU1484	bin26	Bacteria	Myxococcota	Polyangia	Polyangiales	Polyangiaceae	Polyangium	uncultured_bacterium
OTU1485	bin12	Bacteria	Chloroflexi	Ktedonobacteria	Ktedonobacterales	Ktedonobacteraceae	uncultured	uncultured_soil
OTU1486	bin10	Bacteria	Chloroflexi	OLB14	OLB14	OLB14	OLB14	Unclassified
OTU1487	bin22	Bacteria	Planctomycetota	Planctomycetes	Pirellulales	Pirellulaceae	Pirellula	uncultured_Pirellula
OTU1488	bin17	Bacteria	Verrucomicrobiota	Verrucomicrobiae	Chthoniobacterales	Chthoniobacteraceae	Candidatus_Udaeobacter	Unclassified
OTU1489	bin19	Bacteria	Planctomycetota	Phycisphaerae	Tepidisphaerales	WD2101_soil_group	WD2101_soil_group	Unclassified
OTU1490	bin14	Bacteria	Firmicutes	Bacilli	Bacillales	Bacillaceae	Bacillus	Bacillus_benzoevorans
OTU1491	bin5	Bacteria	Patescibacteria	WWE3	WWE3	WWE3	WWE3	uncultured_anaerobic
OTU1492	bin9	Bacteria	Chloroflexi	Anaerolineae	SBR1031	A4b	A4b	uncultured_bacterium
OTU1493	bin23	Bacteria	Acidobacteriota	Vicinamibacteria	Vicinamibacterales	uncultured	uncultured	Unclassified
OTU1494	bin2	Bacteria	Bacteroidota	Bacteroidia	Sphingobacteriales	env.OPS_17	env.OPS_17	uncultured_bacterium
OTU1495	bin17	Bacteria	Verrucomicrobiota	Verrucomicrobiae	Verrucomicrobiales	Verrucomicrobiaceae	uncultured	uncultured_verrucomicrobium
OTU1496	bin16	Bacteria	Verrucomicrobiota	Verrucomicrobiae	Pedosphaerales	Pedosphaeraceae	Pedosphaeraceae	Unclassified
OTU1497	bin28	Bacteria	Proteobacteria	Gammaproteobacteria	CCD24	CCD24	CCD24	Unclassified
OTU1498	bin7	Bacteria	Actinobacteriota	Actinobacteria	Pseudonocardiales	Pseudonocardiaceae	Saccharothrix	Unclassified
OTU1499	bin23	Bacteria	Acidobacteriota	Vicinamibacteria	Vicinamibacterales	uncultured	uncultured	Unclassified
OTU1500	bin17	Bacteria	Verrucomicrobiota	Verrucomicrobiae	Verrucomicrobiales	Rubritaleaceae	Luteolibacter	Unclassified
OTU1501	bin2	Bacteria	Bacteroidota	Bacteroidia	Sphingobacteriales	Sphingobacteriaceae	Mucilaginibacter	Sphingoterrabacterium_koreensis
[truncated: 1,264 more rows]
