# Supplementary material for: Ecological processes influencing bacterial community assembly across plant niche compartments
Source: mLife. 2025 Jun 24;4(3):294–304. doi: 10.1002/mlf2.70019 (PMC12207902; doi:10.1002/mlf2.70019)
Supplement: Supplementary file 5 — Table S1. OTUs identified by DESeq. 2 and Random Forest (RF) analyses across different compartments of the tomato plant: Bulk versus RH, RH versus Root, Root versus Stem, Stem versus Flower, and Flower versus Seed as significant by each method for the respective comparisons. [file MLF2-4-294-s006.xlsx]

## Sheet: Bulk vs. RH
OTU	baseMean	log2FoldChange	lfcSE	stat	pvalue	padj	MeanDecreaseGini	Color	Significant	Taxonomy
OTU116	44.4957	-3.20913	0.544791	-5.89058	3.85e-09	1.28e-07	0.1447	Important enriched OTU	Significant	d__Bacteria; p__Bacteroidota; c__Bacteroidia; o__Chitinophagales; f__Saprospiraceae; g__uncultured; s__metagenome
OTU151	44.1307	6.13372	0.60722	10.1013	5.45e-24	6.42e-21	0.135	Important enriched OTU	Significant	d__Bacteria; p__Bacteroidota; c__Bacteroidia; o__Chitinophagales; f__Chitinophagaceae; g__Arachidicoccus; Unclassified
OTU97	29.9842	-4.01868	0.556979	-7.21513	5.39e-13	5.08e-11	0.1297	Important enriched OTU	Significant	d__Bacteria; p__Chloroflexi; c__Anaerolineae; o__SBR1031; f__A4b; g__A4b; s__uncultured_soil
OTU450	34.4554	3.62284	0.639283	5.66704	1.45e-08	4.12e-07	0.128046	Important enriched OTU	Significant	d__Bacteria; p__Acidobacteriota; c__Vicinamibacteria; o__Vicinamibacterales; f__uncultured; g__uncultured; Unclassified
OTU104	39.4134	-5.89072	0.57462	-10.2515	1.17e-24	2.74e-21	0.1233	Important enriched OTU	Significant	d__Bacteria; p__Actinobacteriota; c__Acidimicrobiia; o__uncultured; f__uncultured; g__uncultured; s__uncultured_Iamia
OTU282	30.8225	-5.52939	0.612191	-9.03214	1.68e-19	6.61e-17	0.1168	Important enriched OTU	Significant	d__Bacteria; p__Myxococcota; c__Polyangia; o__Polyangiales; f__Polyangiaceae; g__Pajaroellobacter; Unclassified
OTU477	64.3068	4.19733	0.611121	6.86825	6.5e-12	5.1e-10	0.116	Important enriched OTU	Significant	d__Bacteria; p__Actinobacteriota; c__Actinobacteria; o__Micrococcales; f__Microbacteriaceae; g__Gryllotalpicola; Unclassified
OTU561	37.4486	-2.23903	0.566289	-3.95387	7.69e-05	0.000611813	0.114867	Important enriched OTU	Significant	d__Bacteria; p__Proteobacteria; c__Gammaproteobacteria; o__Pseudomonadales; f__Moraxellaceae; g__uncultured; s__metagenome
OTU527	24.4492	-2.12549	0.548237	-3.87694	0.000105777	0.000790811	0.114	Important enriched OTU	Significant	d__Bacteria; p__Chloroflexi; c__Anaerolineae; o__Caldilineales; f__Caldilineaceae; g__uncultured; s__uncultured_bacterium
OTU585	20.9492	-4.95767	0.656163	-7.55555	4.17e-14	4.91e-12	0.109718	Important enriched OTU	Significant	d__Bacteria; p__Armatimonadota; c__Armatimonadia; o__Armatimonadales; f__Armatimonadales; g__Armatimonadales; s__metagenome
OTU173	46.706	-2.04472	0.601724	-3.3981	0.000678555	0.00368202	0.10835	Important enriched OTU	Significant	d__Bacteria; p__Chloroflexi; c__Anaerolineae; o__SBR1031; f__A4b; g__A4b; s__wastewater_metagenome
OTU8	128.038	2.53894	0.496772	5.11087	3.21e-07	6.58e-06	0.1053	Important enriched OTU	Significant	d__Bacteria; p__Actinobacteriota; c__Actinobacteria; o__Streptomycetales; f__Streptomycetaceae; g__Streptomyces; Unclassified
OTU43	163.427	-2.23282	0.592231	-3.77018	0.000163131	0.00114337	0.10475	Important enriched OTU	Significant	d__Bacteria; p__Proteobacteria; c__Alphaproteobacteria; o__Rhizobiales; f__Rhizobiales_Incertae_Sedis; g__uncultured; Unclassified
OTU269	65.4939	-2.30824	0.486279	-4.74673	2.07e-06	3.4e-05	0.1045	Important enriched OTU	Significant	d__Bacteria; p__Chloroflexi; c__Anaerolineae; o__SBR1031; f__A4b; g__A4b; Unclassified
OTU289	36.8179	-3.47142	0.609785	-5.69287	1.25e-08	3.68e-07	0.1032	Important enriched OTU	Significant	d__Bacteria; p__Patescibacteria; c__Parcubacteria; o__Parcubacteria; f__Parcubacteria; g__Parcubacteria; s__uncultured_bacterium
OTU707	24.6739	-2.16113	0.591167	-3.65569	0.000256489	0.00167786	0.10215	Important enriched OTU	Significant	d__Bacteria; p__Sumerlaeota; c__Sumerlaeia; o__Sumerlaeales; f__Sumerlaeaceae; g__Sumerlaea; s__uncultured_Acidobacteria
OTU257	33.9174	-3.76693	0.588003	-6.40631	1.49e-10	8.17e-09	0.0969182	Important enriched OTU	Significant	d__Bacteria; p__Bacteroidota; c__Bacteroidia; o__Cytophagales; f__Microscillaceae; g__Ohtaekwangia; s__uncultured_Bacteroidetes
OTU839	19.5964	-3.44645	0.600381	-5.74044	9.44e-09	2.97e-07	0.0958	Important enriched OTU	Significant	d__Bacteria; p__Myxococcota; c__Polyangia; o__Polyangiales; f__BIrii41; g__BIrii41; s__uncultured_bacterium
OTU160	39.9394	-3.15219	0.585848	-5.38055	7.43e-08	1.68e-06	0.0936624	Important enriched OTU	Significant	d__Bacteria; p__Verrucomicrobiota; c__Verrucomicrobiae; o__Pedosphaerales; f__Pedosphaeraceae; g__DEV114; Unclassified
OTU357	31.1032	-2.9003	0.591857	-4.90034	9.57e-07	1.73e-05	0.0894667	Important enriched OTU	Significant	d__Bacteria; p__Bacteroidota; c__Kapabacteria; o__Kapabacteriales; f__Kapabacteriales; g__Kapabacteriales; s__metagenome
OTU33	177.308	2.26716	0.588995	3.8492	0.000118505	0.000874855	0.0845	Enriched OTU	Significant	d__Bacteria; p__Firmicutes; c__Bacilli; o__Bacillales; f__Bacillaceae; g__Bacillus; Unclassified
OTU398	30.7882	-2.64736	0.585074	-4.52482	6.04e-06	8.18e-05	0.084	Enriched OTU	Significant	d__Bacteria; p__Acidobacteriota; c__Acidobacteriae; o__Bryobacterales; f__Bryobacteraceae; g__Bryobacter; Unclassified
OTU514	11.0738	-3.58695	0.674083	-5.32123	1.03e-07	2.25e-06	0.08325	Enriched OTU	Significant	d__Bacteria; p__Patescibacteria; c__Microgenomatia; o__Candidatus_Levybacteria; f__Candidatus_Levybacteria; g__Candidatus_Levybacteria; Unclassified
OTU1003	20.1466	-3.21807	0.594918	-5.40926	6.33e-08	1.48e-06	0.0823761	Enriched OTU	Significant	d__Bacteria; p__Gemmatimonadota; c__Longimicrobia; o__Longimicrobiales; f__Longimicrobiaceae; g__Longimicrobiaceae; s__uncultured_bacterium
OTU260	48.8602	-1.55658	0.5127	-3.03604	0.00239708	0.00988389	0.0789	None	Significant	d__Bacteria; p__Chloroflexi; c__OLB14; o__OLB14; f__OLB14; g__OLB14; Unclassified
OTU182	23.8246	-5.14865	0.690071	-7.46104	8.58e-14	9.19e-12	0.0774	Enriched OTU	Significant	d__Bacteria; p__Planctomycetota; c__Planctomycetes; o__Planctomycetales; f__uncultured; g__uncultured; s__uncultured_bacterium
OTU232	84.1785	5.46684	0.608911	8.97806	2.76e-19	7.52e-17	0.0772	Enriched OTU	Significant	d__Bacteria; p__Bacteroidota; c__Bacteroidia; o__Chitinophagales; f__Chitinophagaceae; g__uncultured; s__Chitinophagaceae_bacterium
OTU34	93.3749	-2.61031	0.55456	-4.70699	2.51e-06	4e-05	0.0752	Enriched OTU	Significant	d__Bacteria; p__Armatimonadota; c__Fimbriimonadia; o__Fimbriimonadales; f__Fimbriimonadaceae; g__Fimbriimonadaceae; s__metagenome
OTU242	26.8372	-3.90242	0.577541	-6.75696	1.41e-11	9.76e-10	0.0747	Enriched OTU	Significant	d__Bacteria; p__Gemmatimonadota; c__S0134_terrestrial_group; o__S0134_terrestrial_group; f__S0134_terrestrial_group; g__S0134_terrestrial_group; s__uncultured_soil
OTU285	35.2995	-2.61604	0.632336	-4.13711	3.52e-05	0.000326094	0.0746182	Enriched OTU	Significant	d__Bacteria; p__Proteobacteria; c__Gammaproteobacteria; o__Burkholderiales; f__Nitrosomonadaceae; g__MND1; s__metagenome
OTU264	50.5519	6.33252	0.637298	9.93652	2.89e-23	1.7e-20	0.0744	Enriched OTU	Significant	d__Bacteria; p__Patescibacteria; c__Saccharimonadia; o__Saccharimonadales; f__Saccharimonadaceae; g__TM7a; s__uncultured_bacterium
OTU219	47.2877	-1.84787	0.510864	-3.61715	0.000297865	0.00191485	0.0728818	None	Significant	d__Bacteria; p__Planctomycetota; c__Planctomycetes; o__Pirellulales; f__Pirellulaceae; g__Pirellula; s__metagenome
OTU67	49.4007	-1.72552	0.462286	-3.73259	0.000189523	0.00130124	0.072204	None	Significant	d__Bacteria; p__Planctomycetota; c__Planctomycetes; o__Gemmatales; f__Gemmataceae; g__uncultured; s__uncultured_bacterium
OTU126	52.8208	-1.1547	0.469117	-2.46144	0.0138381	0.0371826	0.0698	None	Significant	d__Bacteria; p__Actinobacteriota; c__Acidimicrobiia; o__Microtrichales; f__uncultured; g__uncultured; s__uncultured_bacterium
OTU162	48.7088	-3.07979	0.673747	-4.57113	4.85e-06	6.88e-05	0.069554	Enriched OTU	Significant	d__Bacteria; p__Proteobacteria; c__Alphaproteobacteria; o__Rhizobiales; f__uncultured; g__uncultured; s__uncultured_Alphaproteobacteria
OTU92	196.394	-2.44802	0.621649	-3.93794	8.22e-05	0.00064729	0.0691214	Enriched OTU	Significant	d__Bacteria; p__Proteobacteria; c__Alphaproteobacteria; o__Rhizobiales; f__Xanthobacteraceae; g__uncultured; Unclassified
OTU165	48.325	-2.26015	0.644829	-3.50504	0.000456543	0.00266129	0.069	Enriched OTU	Significant	d__Bacteria; p__Armatimonadota; c__Fimbriimonadia; o__Fimbriimonadales; f__Fimbriimonadaceae; g__Fimbriimonadaceae; s__metagenome
OTU287	47.2889	-2.54202	0.665974	-3.817	0.000135082	0.0009711	0.0674	Enriched OTU	Significant	d__Bacteria; p__Proteobacteria; c__Gammaproteobacteria; o__Burkholderiales; f__Comamonadaceae; Unclassified; Unclassified
OTU498	37.9175	-2.61553	0.603427	-4.33446	1.46e-05	0.000173791	0.0673	Enriched OTU	Significant	d__Bacteria; p__Chloroflexi; c__Chloroflexia; o__Chloroflexales; f__Roseiflexaceae; g__uncultured; s__uncultured_bacterium
OTU52	170.774	2.52094	0.600638	4.19709	2.7e-05	0.000266226	0.0668	Enriched OTU	Significant	d__Bacteria; p__Proteobacteria; c__Gammaproteobacteria; o__Xanthomonadales; f__Rhodanobacteraceae; g__Chujaibacter; s__uncultured_bacterium
OTU531	20.1821	4.2715	0.694652	6.14912	7.79e-10	3.4e-08	0.0665	Enriched OTU	Significant	d__Bacteria; p__Firmicutes; c__Clostridia; o__Clostridiales; f__Clostridiaceae; g__Clostridium_sensu_stricto_1; Unclassified
OTU400	35.3423	-2.98696	0.623952	-4.78717	1.69e-06	2.91e-05	0.0663	Enriched OTU	Significant	d__Bacteria; p__Proteobacteria; c__Gammaproteobacteria; o__Xanthomonadales; f__Xanthomonadaceae; g__Arenimonas; Unclassified
OTU330	21.3319	4.36154	0.599026	7.28105	3.31e-13	3.39e-11	0.0659	Enriched OTU	Significant	d__Bacteria; p__Planctomycetota; c__Planctomycetes; o__Planctomycetales; f__Rubinisphaeraceae; g__Planctomicrobium; s__uncultured_bacterium
OTU12	94.4986	-2.41658	0.776893	-3.11057	0.00186727	0.00820414	0.0652818	Enriched OTU	Significant	d__Bacteria; p__Patescibacteria; c__Parcubacteria; o__Candidatus_Adlerbacteria; f__Candidatus_Adlerbacteria; g__Candidatus_Adlerbacteria; s__uncultured_bacterium
OTU90	44.4891	-5.1112	0.513947	-9.94501	2.65e-23	1.7e-20	0.0589	Enriched OTU	Significant	d__Bacteria; p__Proteobacteria; c__Alphaproteobacteria; o__Caulobacterales; f__Caulobacteraceae; g__Phenylobacterium; Unclassified
OTU209	36.1938	4.42835	0.584415	7.57741	3.53e-14	4.87e-12	0.0588	Enriched OTU	Significant	d__Bacteria; p__Abditibacteriota; c__Abditibacteria; o__Abditibacteriales; f__Abditibacteriaceae; g__Abditibacterium; s__bacterium_LY17
OTU502	29.5754	-5.46849	0.722352	-7.57039	3.72e-14	4.87e-12	0.0584	Enriched OTU	Significant	d__Bacteria; p__Proteobacteria; c__Alphaproteobacteria; o__Sphingomonadales; f__Sphingomonadaceae; g__Sphingomonas; Unclassified
OTU74	218.084	1.61484	0.239246	6.7497	1.48e-11	9.97e-10	0.0578	None	Significant	d__Bacteria; p__Proteobacteria; c__Alphaproteobacteria; o__Rhizobiales; f__Xanthobacteraceae; Unclassified; Unclassified
OTU298	31.7873	-2.66902	0.674202	-3.95879	7.53e-05	0.000601371	0.0543273	Enriched OTU	Significant	d__Bacteria; p__Actinobacteriota; c__Thermoleophilia; o__Solirubrobacterales; f__67-14; g__67-14; s__uncultured_bacterium
OTU199	48.4075	-1.59594	0.567912	-2.81018	0.00495132	0.0168991	0.0533961	None	Significant	d__Bacteria; p__Proteobacteria; c__Gammaproteobacteria; o__Burkholderiales; f__SC-I-84; g__SC-I-84; s__uncultured_bacterium
OTU154	55.591	-2.80529	0.667551	-4.20236	2.64e-05	0.000261373	0.0528	Enriched OTU	Significant	d__Bacteria; p__Patescibacteria; c__Parcubacteria; o__Candidatus_Adlerbacteria; f__Candidatus_Adlerbacteria; g__Candidatus_Adlerbacteria; Unclassified
OTU726	10.9991	-3.25653	0.667662	-4.87752	1.07e-06	1.93e-05	0.0508532	Enriched OTU	Significant	d__Bacteria; p__Planctomycetota; c__Planctomycetes; o__Pirellulales; f__Pirellulaceae; g__uncultured; s__metagenome
OTU252	38.6253	-5.86059	0.618123	-9.48126	2.51e-21	1.18e-18	0.0507643	Enriched OTU	Significant	d__Bacteria; p__Bacteroidota; c__Bacteroidia; o__Chitinophagales; f__Chitinophagaceae; g__uncultured; Unclassified
OTU576	26.3977	-3.61961	0.605433	-5.97855	2.25e-09	8.32e-08	0.0501753	Enriched OTU	Significant	d__Bacteria; p__Bacteroidota; c__Bacteroidia; o__Chitinophagales; f__Chitinophagaceae; g__Terrimonas; s__uncultured_Chitinophagaceae
OTU193	75.9224	-2.78997	0.646442	-4.31589	1.59e-05	0.000181763	0.0496	Enriched OTU	Significant	d__Bacteria; p__Verrucomicrobiota; c__Verrucomicrobiae; o__Opitutales; f__Opitutaceae; g__Opitutus; Unclassified
OTU201	49.0463	-2.72553	0.654843	-4.16211	3.15e-05	0.000300643	0.0492182	Enriched OTU	Significant	d__Bacteria; p__Myxococcota; c__Polyangia; o__Polyangiales; f__Sandaracinaceae; g__uncultured; s__uncultured_soil
OTU406	29.4457	5.53937	0.67807	8.16931	3.1e-16	7.3e-14	0.0487972	Enriched OTU	Significant	d__Bacteria; p__Firmicutes; c__Bacilli; o__Bacillales; f__Bacillaceae; g__Bacillus; Unclassified
OTU977	12.6713	-4.20045	0.683499	-6.1455	7.97e-10	3.41e-08	0.0486	Enriched OTU	Significant	d__Bacteria; p__Acidobacteriota; c__Holophagae; o__Subgroup_7; f__Subgroup_7; g__Subgroup_7; Unclassified
OTU364	21.1625	-4.27685	0.617667	-6.9242	4.38e-12	3.56e-10	0.0485	Enriched OTU	Significant	d__Bacteria; p__Patescibacteria; c__ABY1; o__Candidatus_Magasanikbacteria; f__Candidatus_Magasanikbacteria; g__Candidatus_Magasanikbacteria; s__uncultured_bacterium
OTU370	33.8669	-3.24713	0.576607	-5.63145	1.79e-08	4.95e-07	0.048	Enriched OTU	Significant	d__Bacteria; p__Actinobacteriota; c__Acidimicrobiia; o__Microtrichales; f__uncultured; g__uncultured; Unclassified
OTU275	50.6678	-2.49347	0.586653	-4.25033	2.13e-05	0.000222631	0.0471394	Enriched OTU	Significant	d__Bacteria; p__Bacteroidota; c__Bacteroidia; o__Flavobacteriales; f__Flavobacteriaceae; g__Flavobacterium; s__Flavobacterium_longum
OTU280	28.6783	-4.0245	0.653603	-6.15741	7.39e-10	3.35e-08	0.0469	Enriched OTU	Significant	d__Bacteria; p__Bacteroidota; c__Bacteroidia; o__Cytophagales; f__Microscillaceae; Unclassified; Unclassified
OTU767	17.6804	-3.0853	0.577008	-5.34708	8.94e-08	2e-06	0.0463	Enriched OTU	Significant	d__Bacteria; p__Proteobacteria; c__Alphaproteobacteria; Unclassified; Unclassified; Unclassified; Unclassified
OTU29	199.592	-2.66957	0.623476	-4.28175	1.85e-05	0.000200187	0.0456857	Enriched OTU	Significant	d__Bacteria; p__Acidobacteriota; c__Blastocatellia; o__Blastocatellales; f__Blastocatellaceae; g__Stenotrophobacter; Unclassified
OTU305	25.1102	-2.06162	0.655055	-3.14724	0.00164818	0.00742156	0.0455532	Enriched OTU	Significant	d__Bacteria; p__Planctomycetota; c__Planctomycetes; o__Planctomycetales; f__uncultured; g__uncultured; Unclassified
OTU216	28.8259	4.08041	0.651017	6.26775	3.66e-10	1.8e-08	0.0455	Enriched OTU	Significant	d__Bacteria; p__Bdellovibrionota; c__Bdellovibrionia; o__Bdellovibrionales; f__Bdellovibrionaceae; g__OM27_clade; Unclassified
OTU208	22.8062	-3.96192	0.659488	-6.00757	1.88e-09	7.39e-08	0.0447667	Enriched OTU	Significant	d__Bacteria; p__Bacteroidota; c__Bacteroidia; o__Chitinophagales; f__Saprospiraceae; g__Phaeodactylibacter; s__metagenome
OTU586	36.3198	-1.56015	0.61479	-2.53769	0.0111586	0.0313587	0.0434675	None	Significant	d__Bacteria; p__Verrucomicrobiota; c__Verrucomicrobiae; o__Pedosphaerales; f__Pedosphaeraceae; g__Ellin517; s__uncultured_soil
OTU294	40.1581	-2.01492	0.495686	-4.06491	4.81e-05	0.000427028	0.0409	Enriched OTU	Significant	d__Bacteria; p__Chloroflexi; c__Anaerolineae; o__SBR1031; f__A4b; g__A4b; s__uncultured_bacterium
OTU129	49.103	-4.9506	0.551097	-8.98316	2.63e-19	7.52e-17	0.0394	Enriched OTU	Significant	d__Bacteria; p__Chloroflexi; c__Anaerolineae; o__SBR1031; f__A4b; g__A4b; s__uncultured_soil
OTU146	49.231	5.25384	0.668669	7.85716	3.93e-15	8.17e-13	0.0386	Enriched OTU	Significant	d__Bacteria; p__Bacteroidota; c__Bacteroidia; o__Chitinophagales; f__Chitinophagaceae; g__uncultured; s__uncultured_bacterium
OTU40	124.989	1.34366	0.388413	3.45935	0.000541489	0.00305805	0.0382	None	Significant	d__Bacteria; p__Actinobacteriota; c__Actinobacteria; o__Propionibacteriales; f__Nocardioidaceae; g__Nocardioides; Unclassified
OTU558	27.0581	-5.33637	0.703267	-7.58797	3.25e-14	4.78e-12	0.0382	Enriched OTU	Significant	d__Bacteria; p__Bacteroidota; c__Bacteroidia; o__Chitinophagales; f__Chitinophagaceae; g__Ferruginibacter; Unclassified
OTU389	48.6141	-4.26809	0.690203	-6.18382	6.26e-10	2.89e-08	0.038	Enriched OTU	Significant	d__Bacteria; p__Acidobacteriota; c__Blastocatellia; o__Blastocatellales; f__Blastocatellaceae; g__JGI_0001001-H03; Unclassified
OTU215	29.5096	-3.8075	0.68136	-5.58809	2.3e-08	6.29e-07	0.0379	Enriched OTU	Significant	d__Bacteria; p__Actinobacteriota; c__Acidimicrobiia; o__Microtrichales; f__Ilumatobacteraceae; g__CL500-29_marine_group; Unclassified
OTU105	47.2171	3.07569	0.615672	4.99567	5.86e-07	1.1e-05	0.0374	Enriched OTU	Significant	d__Bacteria; p__Bacteroidota; c__Bacteroidia; o__Cytophagales; f__Microscillaceae; g__uncultured; Unclassified
OTU465	40.7635	-2.62472	0.620825	-4.2278	2.36e-05	0.000240587	0.0370818	Enriched OTU	Significant	d__Bacteria; p__Bacteroidota; c__Bacteroidia; o__Chitinophagales; f__Saprospiraceae; g__uncultured; s__uncultured_bacterium
OTU217	52.8263	-2.94838	0.666165	-4.4259	9.6e-06	0.00012189	0.03695	Enriched OTU	Significant	d__Bacteria; p__Myxococcota; c__Polyangia; o__Haliangiales; f__Haliangiaceae; g__Haliangium; s__uncultured_Myxococcales
OTU163	45.4636	3.44858	0.688828	5.00644	5.54e-07	1.04e-05	0.0367538	Enriched OTU	Significant	d__Bacteria; p__Verrucomicrobiota; c__Verrucomicrobiae; o__Pedosphaerales; f__Pedosphaeraceae; g__uncultured; s__uncultured_Verrucomicrobia
OTU152	43.9974	3.96869	0.69543	5.70681	1.15e-08	3.52e-07	0.0367	Enriched OTU	Significant	d__Bacteria; p__Bacteroidota; c__Bacteroidia; o__Chitinophagales; f__Chitinophagaceae; g__uncultured; s__Terrimonas_sp.
OTU968	17.0627	-2.50119	0.735837	-3.39911	0.000676062	0.00367696	0.0363818	Enriched OTU	Significant	d__Bacteria; p__Chloroflexi; c__Chloroflexia; o__Chloroflexales; f__Roseiflexaceae; g__uncultured; s__uncultured_bacterium
OTU1230	12.1886	3.49999	0.705455	4.96133	7e-07	1.29e-05	0.036	Enriched OTU	Significant	d__Bacteria; p__Proteobacteria; c__Alphaproteobacteria; o__Rhodospirillales; f__Magnetospiraceae; g__uncultured; s__metagenome
OTU1041	15.0618	-4.46316	0.730805	-6.10718	1.01e-09	4.19e-08	0.0358	Enriched OTU	Significant	d__Bacteria; p__Actinobacteriota; c__Thermoleophilia; o__Solirubrobacterales; f__Solirubrobacteraceae; g__Solirubrobacter; s__uncultured_bacterium
OTU428	21.9175	-2.51647	0.634205	-3.96791	7.25e-05	0.000582762	0.0357818	Enriched OTU	Significant	d__Bacteria; p__Bacteroidota; c__Bacteroidia; o__Cytophagales; f__Microscillaceae; g__uncultured; s__uncultured_bacterium
OTU245	42.9998	6.09592	0.679331	8.97341	2.87e-19	7.52e-17	0.0357667	Enriched OTU	Significant	d__Bacteria; p__Proteobacteria; c__Gammaproteobacteria; o__Burkholderiales; f__TRA3-20; g__TRA3-20; Unclassified
OTU268	55.275	-2.21843	0.699558	-3.17119	0.00151818	0.00698304	0.0357273	Enriched OTU	Significant	d__Bacteria; p__Myxococcota; c__Polyangia; o__Polyangiales; f__BIrii41; g__BIrii41; Unclassified
OTU338	41.2347	-2.36449	0.637991	-3.70615	0.000210435	0.00141133	0.0357222	Enriched OTU	Significant	d__Bacteria; p__Planctomycetota; c__Phycisphaerae; o__Tepidisphaerales; f__Tepidisphaeraceae; g__Tepidisphaeraceae; s__uncultured_bacterium
OTU1209	12.074	-4.12792	0.680245	-6.06829	1.29e-09	5.25e-08	0.03565	Enriched OTU	Significant	d__Bacteria; p__Myxococcota; c__Polyangia; o__Haliangiales; f__Haliangiaceae; g__Haliangium; s__uncultured_bacterium
OTU387	45.8706	-1.67477	0.466777	-3.58794	0.0003333	0.00208202	0.0354222	None	Significant	d__Bacteria; p__Chloroflexi; c__Anaerolineae; o__Caldilineales; f__Caldilineaceae; g__uncultured; s__uncultured_bacterium
OTU80	39.009	4.79656	0.703023	6.82276	8.93e-12	6.57e-10	0.035204	Enriched OTU	Significant	d__Bacteria; p__Planctomycetota; c__Planctomycetes; o__Planctomycetales; f__uncultured; g__uncultured; s__uncultured_bacterium
OTU91	33.9365	-3.20848	0.674545	-4.75651	1.97e-06	3.31e-05	0.0349247	Enriched OTU	Significant	d__Bacteria; p__Armatimonadota; c__Fimbriimonadia; o__Fimbriimonadales; f__Fimbriimonadaceae; g__Fimbriimonadaceae; s__metagenome
OTU50	37.8441	-4.31853	0.57819	-7.46906	8.08e-14	9.06e-12	0.0346038	Enriched OTU	Significant	d__Bacteria; p__Patescibacteria; c__Parcubacteria; o__Candidatus_Nomurabacteria; f__Candidatus_Nomurabacteria; g__Candidatus_Nomurabacteria; s__uncultured_soil
OTU873	20.7872	2.28278	0.648156	3.52197	0.000428356	0.002541	0.0340675	Enriched OTU	Significant	d__Bacteria; p__Proteobacteria; c__Alphaproteobacteria; o__Elsterales; f__uncultured; g__uncultured; Unclassified
OTU62	150.542	-2.31561	0.79291	-2.9204	0.00349588	0.0128637	0.034	Enriched OTU	Significant	d__Bacteria; p__Bacteroidota; c__Bacteroidia; o__Chitinophagales; f__Chitinophagaceae; g__Aurantisolimonas; s__metagenome
OTU210	29.0193	5.51865	0.758972	7.27122	3.56e-13	3.5e-11	0.0336472	Enriched OTU	Significant	d__Bacteria; p__Patescibacteria; c__Saccharimonadia; o__Saccharimonadales; f__LWQ8; g__LWQ8; s__uncultured_bacterium
OTU425	18.3633	-2.53487	0.63801	-3.9731	7.09e-05	0.000576116	0.0335538	Enriched OTU	Significant	d__Bacteria; p__Chloroflexi; c__Anaerolineae; o__SBR1031; f__A4b; g__A4b; Unclassified
OTU714	17.7074	-3.50305	0.627255	-5.58473	2.34e-08	6.34e-07	0.0335462	Enriched OTU	Significant	d__Bacteria; p__Bacteroidota; c__Bacteroidia; o__Chitinophagales; f__Chitinophagaceae; g__Lacibacter; s__Lacibacter_cauensis
OTU64	77.7264	-1.22447	0.465585	-2.62997	0.00853925	0.0259483	0.0335	None	Significant	d__Bacteria; p__Acidobacteriota; c__Vicinamibacteria; o__Vicinamibacterales; f__Vicinamibacteraceae; g__uncultured; Unclassified
OTU279	58.5058	2.46849	0.48931	5.04485	4.54e-07	8.83e-06	0.0325929	Enriched OTU	Significant	d__Bacteria; p__Bacteroidota; c__Bacteroidia; o__Chitinophagales; f__Chitinophagaceae; g__uncultured; s__uncultured_bacterium
OTU309	37.1067	-1.94878	0.719186	-2.7097	0.00673439	0.0214607	0.0325818	None	Significant	d__Bacteria; p__Bacteroidota; c__Bacteroidia; o__Cytophagales; f__Microscillaceae; g__uncultured; Unclassified
OTU462	32.2729	-1.80352	0.69742	-2.58599	0.00970987	0.0284412	0.0315	None	Significant	d__Bacteria; p__Actinobacteriota; c__Thermoleophilia; o__Solirubrobacterales; f__67-14; g__67-14; s__uncultured_bacterium
OTU356	43.7236	-1.37864	0.55608	-2.47921	0.0131673	0.0358071	0.0306556	None	Significant	d__Bacteria; p__Acidobacteriota; c__Acidobacteriae; o__Bryobacterales; f__Bryobacteraceae; g__Bryobacter; s__metagenome
OTU184	38.2249	-1.67924	0.563651	-2.97922	0.00288979	0.0112278	0.0299	None	Significant	d__Bacteria; p__Proteobacteria; c__Alphaproteobacteria; o__Rhizobiales; f__Rhizobiales_Incertae_Sedis; g__Nordella; s__bacterium_enrichment
OTU70	86.4124	1.65521	0.420014	3.94085	8.12e-05	0.000641654	0.02975	None	Significant	d__Bacteria; p__Proteobacteria; c__Gammaproteobacteria; o__Burkholderiales; f__Alcaligenaceae; g__Candidimonas; s__Candidimonas_humi
OTU393	26.9484	-3.94931	0.69082	-5.71685	1.09e-08	3.36e-07	0.0295	Enriched OTU	Significant	d__Bacteria; p__Proteobacteria; c__Gammaproteobacteria; o__Xanthomonadales; f__Rhodanobacteraceae; g__uncultured; s__Aquimonas_sp.
OTU691	24.9286	-3.5945	0.636014	-5.65161	1.59e-08	4.46e-07	0.0295	Enriched OTU	Significant	d__Bacteria; p__Acidobacteriota; c__Blastocatellia; o__DS-100; f__DS-100; g__DS-100; s__uncultured_Acidobacteria
OTU965	9.236	-3.71569	0.728253	-5.10219	3.36e-07	6.82e-06	0.0295	Enriched OTU	Significant	d__Bacteria; p__Acidobacteriota; c__Vicinamibacteria; o__Vicinamibacterales; f__uncultured; g__uncultured; s__uncultured_bacterium
OTU1310	8.64073	-3.4601	0.716714	-4.82772	1.38e-06	2.41e-05	0.0294	Enriched OTU	Significant	d__Bacteria; p__Patescibacteria; c__Parcubacteria; o__Candidatus_Kaiserbacteria; f__Candidatus_Kaiserbacteria; g__Candidatus_Kaiserbacteria; s__metagenome
OTU1321	7.67481	-3.42651	0.719928	-4.75951	1.94e-06	3.29e-05	0.0292	Enriched OTU	Significant	d__Bacteria; p__Bacteroidota; c__Bacteroidia; o__Sphingobacteriales; f__AKYH767; g__AKYH767; Unclassified
OTU473	52.8119	2.69879	0.85961	3.13955	0.00169208	0.00757575	0.0291	Enriched OTU	Significant	d__Bacteria; p__Proteobacteria; c__Gammaproteobacteria; o__Burkholderiales; f__Oxalobacteraceae; Unclassified; Unclassified
OTU171	54.5593	-1.51464	0.539557	-2.80719	0.00499756	0.0170322	0.0290818	None	Significant	d__Bacteria; p__Proteobacteria; c__Alphaproteobacteria; o__Rhizobiales; f__Hyphomicrobiaceae; g__Pedomicrobium; Unclassified
OTU967	10.6631	-3.93762	0.676852	-5.81755	5.97e-09	1.93e-07	0.0290038	Enriched OTU	Significant	d__Bacteria; p__Acidobacteriota; c__Blastocatellia; o__11-24; f__11-24; g__11-24; s__uncultured_Acidobacteria
OTU475	29.5889	2.41282	0.684855	3.5231	0.000426525	0.00253982	0.029	Enriched OTU	Significant	d__Bacteria; p__Proteobacteria; c__Alphaproteobacteria; o__Rhizobiales; Unclassified; Unclassified; Unclassified
OTU518	15.346	4.57025	0.721551	6.33392	2.39e-10	1.22e-08	0.0288	Enriched OTU	Significant	d__Bacteria; p__Proteobacteria; c__Gammaproteobacteria; o__Burkholderiales; f__TRA3-20; g__TRA3-20; s__uncultured_bacterium
OTU719	23.9137	-5.15388	0.767818	-6.71237	1.91e-11	1.25e-09	0.0288	Enriched OTU	Significant	d__Bacteria; p__Planctomycetota; c__Phycisphaerae; o__Tepidisphaerales; f__WD2101_soil_group; g__WD2101_soil_group; Unclassified
OTU827	11.4844	-4.0504	0.687108	-5.89485	3.75e-09	1.26e-07	0.0287316	Enriched OTU	Significant	d__Bacteria; p__Verrucomicrobiota; c__Verrucomicrobiae; o__Chthoniobacterales; f__Chthoniobacteraceae; g__Chthoniobacter; s__uncultured_bacterium
OTU30	90.5397	-1.84594	0.603537	-3.05854	0.00222417	0.00937015	0.0287	None	Significant	d__Bacteria; p__Bacteroidota; c__Bacteroidia; o__Cytophagales; f__Microscillaceae; g__Chryseolinea; Unclassified
OTU1095	17.952	-2.80725	0.624477	-4.49536	6.95e-06	9.19e-05	0.0282	Enriched OTU	Significant	d__Bacteria; p__Gemmatimonadota; c__Gemmatimonadetes; o__Gemmatimonadales; f__Gemmatimonadaceae; g__uncultured; Unclassified
OTU412	15.1404	4.55066	0.768322	5.92286	3.16e-09	1.11e-07	0.0282	Enriched OTU	Significant	d__Bacteria; p__Verrucomicrobiota; c__Verrucomicrobiae; o__Chthoniobacterales; f__Xiphinematobacteraceae; g__Candidatus_Xiphinematobacter; s__metagenome
OTU1363	10.3857	-2.97509	0.740962	-4.01517	5.94e-05	0.000512426	0.0280848	Enriched OTU	Significant	d__Bacteria; p__Actinobacteriota; c__Thermoleophilia; o__Solirubrobacterales; f__Solirubrobacteraceae; g__Parviterribacter; s__Parviterribacter_kavangonensis
OTU57	61.6152	-0.873825	0.411974	-2.12107	0.0339159	0.0729337	0.0279	None	Non-significant	d__Bacteria; p__Proteobacteria; c__Gammaproteobacteria; o__Burkholderiales; f__A21b; g__A21b; Unclassified
OTU249	54.9353	1.24071	0.400809	3.09552	0.00196468	0.00847176	0.0276538	None	Significant	d__Bacteria; p__Bacteroidota; c__Bacteroidia; o__Sphingobacteriales; f__Sphingobacteriaceae; Unclassified; Unclassified
OTU4	226.701	0.961558	0.219283	4.38501	1.16e-05	0.000143754	0.0276538	None	Significant	d__Bacteria; p__Actinobacteriota; c__Actinobacteria; o__Micrococcales; f__Micrococcaceae; Unclassified; Unclassified
OTU60	135.116	2.58156	0.475132	5.43336	5.53e-08	1.33e-06	0.0274222	Enriched OTU	Significant	d__Bacteria; p__Gemmatimonadota; c__Gemmatimonadetes; o__Gemmatimonadales; f__Gemmatimonadaceae; g__uncultured; Unclassified
OTU606	16.8847	-3.58019	0.677606	-5.28359	1.27e-07	2.71e-06	0.0272538	Enriched OTU	Significant	d__Bacteria; p__Patescibacteria; c__Parcubacteria; o__Candidatus_Kaiserbacteria; f__Candidatus_Kaiserbacteria; g__Candidatus_Kaiserbacteria; s__uncultured_bacterium
OTU403	18.3119	3.72759	0.686688	5.42836	5.69e-08	1.35e-06	0.0271025	Enriched OTU	Significant	d__Bacteria; p__Gemmatimonadota; c__Gemmatimonadetes; o__Gemmatimonadales; f__Gemmatimonadaceae; Unclassified; Unclassified
OTU1251	8.10257	-3.51183	0.724655	-4.84621	1.26e-06	2.21e-05	0.0271	Enriched OTU	Significant	d__Bacteria; p__Patescibacteria; c__Microgenomatia; o__Candidatus_Levybacteria; f__Candidatus_Levybacteria; g__Candidatus_Levybacteria; s__uncultured_Microgenomates
OTU695	19.4973	-2.45915	0.659976	-3.72612	0.000194451	0.00132734	0.0268818	Enriched OTU	Significant	d__Bacteria; p__Gemmatimonadota; c__Gemmatimonadetes; o__Gemmatimonadales; f__Gemmatimonadaceae; g__Gemmatimonas; Unclassified
OTU142	31.9164	-2.84006	0.676802	-4.1963	2.71e-05	0.000266226	0.0267	Enriched OTU	Significant	d__Bacteria; p__Planctomycetota; c__Planctomycetes; o__Pirellulales; f__Pirellulaceae; g__Pir4_lineage; s__uncultured_Planctomycetaceae
OTU86	180.346	-1.9084	0.419127	-4.55326	5.28e-06	7.32e-05	0.0264	None	Significant	d__Bacteria; p__Chloroflexi; c__Anaerolineae; o__Anaerolineales; f__Anaerolineaceae; g__UTCFX1; s__uncultured_Chloroflexi
OTU749	22.1728	-3.03801	0.720396	-4.21714	2.47e-05	0.000248214	0.025604	Enriched OTU	Significant	d__Bacteria; p__Latescibacterota; c__Latescibacterota; o__Latescibacterota; f__Latescibacterota; g__Latescibacterota; s__metagenome
OTU789	18.3347	-2.65151	0.758281	-3.49674	0.000470985	0.00273195	0.0254667	Enriched OTU	Significant	d__Bacteria; p__Proteobacteria; c__Alphaproteobacteria; o__Rhizobiales; f__Xanthobacteraceae; g__uncultured; Unclassified
OTU593	15.2293	-4.48009	0.688709	-6.50506	7.77e-11	4.49e-09	0.0253273	Enriched OTU	Significant	d__Bacteria; p__Bdellovibrionota; c__Bdellovibrionia; o__Bdellovibrionales; f__Bdellovibrionaceae; g__Bdellovibrio; s__uncultured_bacterium
OTU139	34.5216	-2.65223	0.739177	-3.58809	0.000333109	0.00208202	0.0247	Enriched OTU	Significant	d__Bacteria; p__Proteobacteria; c__Gammaproteobacteria; o__Gammaproteobacteria_Incertae_Sedis; Unclassified; g__Acidibacter; Unclassified
OTU560	23.6375	-1.47615	0.602222	-2.45117	0.0142393	0.0377842	0.0247	None	Significant	d__Bacteria; p__Verrucomicrobiota; c__Verrucomicrobiae; o__Chthoniobacterales; f__Chthoniobacteraceae; g__Candidatus_Udaeobacter; s__Verrucomicrobia_bacterium
OTU685	14.1563	-2.88012	0.734839	-3.91938	8.88e-05	0.000689996	0.0244675	Enriched OTU	Significant	d__Bacteria; p__Actinobacteriota; c__Acidimicrobiia; o__IMCC26256; f__IMCC26256; g__IMCC26256; s__uncultured_Ferrimicrobium
OTU124	139.542	-1.33015	0.401968	-3.3091	0.000935964	0.00473003	0.0232818	None	Significant	d__Bacteria; p__Bacteroidota; c__Bacteroidia; o__Chitinophagales; f__Chitinophagaceae; g__Terrimonas; Unclassified
OTU399	49.0802	-1.71188	0.672452	-2.54572	0.0109052	0.0307935	0.0230857	None	Significant	d__Bacteria; p__Bacteroidota; c__Bacteroidia; o__Cytophagales; f__Spirosomaceae; g__Emticicia; s__Emticicia_ginsengisoli
OTU345	17.7879	-4.7123	0.734485	-6.41579	1.4e-10	7.86e-09	0.0228727	Enriched OTU	Significant	d__Bacteria; p__Planctomycetota; c__Planctomycetes; o__Pirellulales; f__Pirellulaceae; g__Pir4_lineage; s__metagenome
OTU823	22.97	-2.22974	0.687193	-3.2447	0.00117574	0.00570899	0.0223357	Enriched OTU	Significant	d__Bacteria; p__Proteobacteria; c__Alphaproteobacteria; o__Dongiales; f__Dongiaceae; g__Dongia; Unclassified
OTU435	34.4818	-1.16334	0.666796	-1.74467	0.0810418	0.140747	0.0219952	None	Non-significant	d__Bacteria; p__Myxococcota; c__Myxococcia; o__Myxococcales; f__Myxococcaceae; g__P3OB-42; s__metagenome
OTU777	24.1514	-5.16803	0.683831	-7.55746	4.11e-14	4.91e-12	0.0213462	Enriched OTU	Significant	d__Bacteria; p__Proteobacteria; c__Gammaproteobacteria; o__Xanthomonadales; f__Xanthomonadaceae; g__Arenimonas; Unclassified
OTU1007	12.3409	-4.16092	0.730087	-5.69921	1.2e-08	3.63e-07	0.0199	Enriched OTU	Significant	d__Bacteria; p__Gemmatimonadota; c__Gemmatimonadetes; o__Gemmatimonadales; f__Gemmatimonadaceae; g__Gemmatimonas; s__uncultured_Gemmatimonadaceae
OTU237	53.1893	4.24439	0.710009	5.97794	2.26e-09	8.32e-08	0.0199	Enriched OTU	Significant	d__Bacteria; p__Firmicutes; c__Bacilli; o__Bacillales; f__Bacillaceae; g__Bacillus; Unclassified
OTU130	33.4141	-3.17336	0.674385	-4.70557	2.53e-06	4e-05	0.0198	Enriched OTU	Significant	d__Bacteria; p__Patescibacteria; c__Saccharimonadia; o__Saccharimonadales; f__Saccharimonadales; g__Saccharimonadales; s__uncultured_bacterium
OTU552	28.7207	-3.30795	0.72025	-4.59279	4.37e-06	6.28e-05	0.0198	Enriched OTU	Significant	d__Bacteria; p__Proteobacteria; c__Alphaproteobacteria; o__Caulobacterales; f__Hyphomonadaceae; g__SWB02; s__metagenome
OTU825	15.8263	-4.53738	0.684645	-6.62734	3.42e-11	2.12e-09	0.0198	Enriched OTU	Significant	d__Bacteria; p__Chloroflexi; c__Anaerolineae; o__SBR1031; f__A4b; g__A4b; s__uncultured_bacterium
OTU954	13.921	-3.00124	0.658527	-4.55751	5.18e-06	7.26e-05	0.0198	Enriched OTU	Significant	d__Bacteria; p__Patescibacteria; c__Saccharimonadia; o__Saccharimonadales; Unclassified; Unclassified; Unclassified
OTU200	28.2136	-3.16139	0.749072	-4.22041	2.44e-05	0.000246472	0.0196	Enriched OTU	Significant	d__Bacteria; p__Bacteroidota; c__Bacteroidia; o__Chitinophagales; f__uncultured; g__uncultured; s__uncultured_delta
OTU207	48.7687	-2.9753	0.698836	-4.25751	2.07e-05	0.000219289	0.0192	Enriched OTU	Significant	d__Bacteria; p__Acidobacteriota; c__Blastocatellia; o__Blastocatellales; f__Blastocatellaceae; g__Blastocatella; s__metagenome
OTU231	29.4464	-3.06786	0.721827	-4.25013	2.14e-05	0.000222631	0.0192	Enriched OTU	Significant	d__Bacteria; p__Verrucomicrobiota; c__Verrucomicrobiae; o__Pedosphaerales; f__Pedosphaeraceae; g__Ellin516; s__metagenome
OTU517	18.0821	-4.73767	0.774022	-6.12085	9.31e-10	3.91e-08	0.0192	Enriched OTU	Significant	d__Bacteria; p__Chloroflexi; c__Chloroflexia; o__Chloroflexales; f__Herpetosiphonaceae; g__Herpetosiphon; s__uncultured_bacterium
OTU194	36.1568	-5.76378	0.734685	-7.84524	4.32e-15	8.17e-13	0.019	Enriched OTU	Significant	d__Bacteria; p__Bacteroidota; c__Bacteroidia; o__Chitinophagales; f__Chitinophagaceae; g__uncultured; Unclassified
OTU272	35.8815	-2.02917	0.685352	-2.96076	0.00306878	0.0117321	0.019	Enriched OTU	Significant	d__Bacteria; p__Bacteroidota; c__Bacteroidia; o__Sphingobacteriales; f__AKYH767; g__AKYH767; s__metagenome
OTU479	30.7168	-1.13736	0.825871	-1.37717	0.168461	0.24967	0.019	None	Non-significant	d__Bacteria; p__Planctomycetota; c__Planctomycetes; o__Pirellulales; f__Pirellulaceae; g__Pir4_lineage; Unclassified
OTU503	28.0572	-1.49111	0.571199	-2.61049	0.00904122	0.0270645	0.019	None	Significant	d__Bacteria; p__Verrucomicrobiota; c__Verrucomicrobiae; o__Chthoniobacterales; f__Chthoniobacteraceae; g__Chthoniobacter; s__uncultured_Spartobacteria
OTU727	16.9656	-3.44643	0.716336	-4.81119	1.5e-06	2.6e-05	0.019	Enriched OTU	Significant	d__Bacteria; p__Bacteroidota; c__Bacteroidia; o__Sphingobacteriales; f__KD3-93; g__KD3-93; Unclassified
OTU859	21.1128	-3.09531	0.714927	-4.32955	1.49e-05	0.000175058	0.019	Enriched OTU	Significant	d__Bacteria; p__Acidobacteriota; c__Blastocatellia; o__Blastocatellales; f__Blastocatellaceae; Unclassified; Unclassified
OTU492	17.763	-4.00385	0.725051	-5.52216	3.35e-08	8.57e-07	0.0189778	Enriched OTU	Significant	d__Bacteria; p__Chloroflexi; c__Anaerolineae; o__Anaerolineales; f__Anaerolineaceae; g__uncultured; s__metagenome
OTU88	68.7545	-0.984316	0.491354	-2.00327	0.0451478	0.0905649	0.0185556	None	Non-significant	d__Bacteria; p__Latescibacterota; c__Latescibacterota; o__Latescibacterota; f__Latescibacterota; g__Latescibacterota; s__metagenome
OTU369	27.874	-1.63945	0.656709	-2.49646	0.0125439	0.0345506	0.0184	None	Significant	d__Bacteria; p__Fibrobacterota; c__Fibrobacteria; o__Fibrobacterales; f__Fibrobacteraceae; g__possible_genus_04; Unclassified
OTU223	42.2197	2.2714	0.595537	3.81403	0.000136717	0.000972716	0.0182	Enriched OTU	Significant	d__Bacteria; p__Gemmatimonadota; c__Gemmatimonadetes; o__Gemmatimonadales; f__Gemmatimonadaceae; g__uncultured; s__uncultured_Gemmatimonadetes
OTU205	135.663	-1.78204	0.487452	-3.65584	0.000256345	0.00167786	0.0181818	None	Significant	d__Bacteria; p__Myxococcota; c__Polyangia; o__Polyangiales; f__BIrii41; g__BIrii41; s__uncultured_soil
OTU683	29.6554	1.67979	0.560017	2.99952	0.00270401	0.0107205	0.0180667	None	Significant	d__Bacteria; p__Bacteroidota; c__Bacteroidia; o__Cytophagales; f__Spirosomaceae; g__Dyadobacter; Unclassified
OTU1903	6.39836	-2.83671	0.673245	-4.21349	2.51e-05	0.000250925	0.018	Enriched OTU	Significant	d__Bacteria; p__Patescibacteria; c__Saccharimonadia; o__Saccharimonadales; Unclassified; Unclassified; Unclassified
OTU326	37.8508	2.39007	0.780192	3.06344	0.00218811	0.00925444	0.018	Enriched OTU	Significant	d__Bacteria; p__Verrucomicrobiota; c__Verrucomicrobiae; o__Pedosphaerales; f__Pedosphaeraceae; g__Pedosphaeraceae; s__uncultured_Prosthecobacter
OTU661	16.3521	-4.58656	0.734832	-6.24165	4.33e-10	2.08e-08	0.0179667	Enriched OTU	Significant	d__Bacteria; p__Actinobacteriota; c__Acidimicrobiia; o__Microtrichales; f__uncultured; g__uncultured; s__metagenome
OTU240	21.2331	-4.97709	0.809349	-6.1495	7.77e-10	3.4e-08	0.017754	Enriched OTU	Significant	d__Bacteria; p__Patescibacteria; c__Saccharimonadia; o__Saccharimonadales; f__Saccharimonadales; g__Saccharimonadales; Unclassified
OTU132	39.5169	-1.37784	0.62394	-2.20829	0.0272244	0.0620052	0.0177	None	Non-significant	d__Bacteria; p__Bacteroidota; c__Bacteroidia; o__Cytophagales; f__Microscillaceae; g__uncultured; Unclassified
OTU922	21.1637	1.32315	0.54159	2.44309	0.0145621	0.0385755	0.0176667	None	Significant	d__Bacteria; p__Proteobacteria; c__Gammaproteobacteria; o__uncultured; f__uncultured; g__uncultured; s__uncultured_bacterium
OTU405	21.2713	-2.17999	0.689115	-3.16347	0.00155903	0.00710158	0.0174222	Enriched OTU	Significant	d__Bacteria; p__Planctomycetota; c__Phycisphaerae; o__Phycisphaerales; f__Phycisphaeraceae; g__SM1A02; s__uncultured_planctomycete
OTU157	42.8728	-2.39398	0.709974	-3.37193	0.00074644	0.00398282	0.01735	Enriched OTU	Significant	d__Bacteria; p__Planctomycetota; c__Planctomycetes; o__Pirellulales; f__Pirellulaceae; g__Pirellula; s__uncultured_bacterium
OTU297	30.9765	3.87004	0.711645	5.43815	5.38e-08	1.31e-06	0.01735	Enriched OTU	Significant	d__Bacteria; p__Actinobacteriota; c__Actinobacteria; o__Glycomycetales; f__Glycomycetaceae; g__Glycomyces; Unclassified
OTU932	21.7842	-2.00644	0.701877	-2.85868	0.00425407	0.015048	0.0172429	Enriched OTU	Significant	d__Bacteria; p__Bacteroidota; c__Bacteroidia; o__Sphingobacteriales; f__AKYH767; g__AKYH767; s__uncultured_Bacteroidetes
OTU1400	7.65683	-3.42182	0.731158	-4.68	2.87e-06	4.47e-05	0.0172	Enriched OTU	Significant	d__Bacteria; p__Bacteroidota; c__Bacteroidia; o__Cytophagales; f__Hymenobacteraceae; g__Hymenobacter; s__metagenome
OTU427	24.1495	-3.54761	0.698046	-5.0822	3.73e-07	7.51e-06	0.0171429	Enriched OTU	Significant	d__Bacteria; p__Bacteroidota; c__Bacteroidia; o__Sphingobacteriales; f__AKYH767; g__AKYH767; Unclassified
OTU841	15.1059	-3.33157	0.768852	-4.33318	1.47e-05	0.000173931	0.01695	Enriched OTU	Significant	d__Bacteria; p__Proteobacteria; c__Gammaproteobacteria; o__Legionellales; f__Legionellaceae; g__Legionella; Unclassified
OTU659	22.4599	-5.06064	0.756371	-6.69068	2.22e-11	1.41e-09	0.0168538	Enriched OTU	Significant	d__Bacteria; p__Verrucomicrobiota; c__Verrucomicrobiae; o__Pedosphaerales; f__Pedosphaeraceae; g__Pedosphaeraceae; s__uncultured_soil
OTU434	63.8066	-2.71266	0.843531	-3.21584	0.00130063	0.00616294	0.0166	Enriched OTU	Significant	d__Bacteria; p__Proteobacteria; c__Alphaproteobacteria; o__Sphingomonadales; f__Sphingomonadaceae; g__Novosphingobium; Unclassified
OTU127	52.6327	1.49031	0.48853	3.0506	0.00228384	0.00955319	0.0165	None	Significant	d__Bacteria; p__Proteobacteria; c__Alphaproteobacteria; o__Micropepsales; f__Micropepsaceae; g__Micropepsis; s__uncultured_bacterium
OTU38	96.4028	-1.58649	0.760149	-2.08708	0.0368813	0.0781074	0.0164667	None	Non-significant	d__Bacteria; p__Bacteroidota; c__Bacteroidia; o__Chitinophagales; f__Saprospiraceae; g__uncultured; Unclassified
OTU1140	8.92899	-2.55298	0.755292	-3.38012	0.000724545	0.00390459	0.0163	Enriched OTU	Significant	d__Bacteria; p__Planctomycetota; c__Planctomycetes; o__Gemmatales; f__Gemmataceae; g__Gemmata; s__uncultured_planctomycete
OTU304	23.2952	-2.98992	0.74796	-3.99743	6.4e-05	0.000542437	0.0163	Enriched OTU	Significant	d__Bacteria; p__Planctomycetota; c__Phycisphaerae; o__Tepidisphaerales; f__WD2101_soil_group; g__WD2101_soil_group; Unclassified
OTU788	16.8999	-2.60922	0.655644	-3.97963	6.9e-05	0.000564576	0.0163	Enriched OTU	Significant	d__Bacteria; p__Proteobacteria; c__Alphaproteobacteria; o__uncultured; f__uncultured; g__uncultured; Unclassified
OTU94	129.45	-1.54747	0.70564	-2.19301	0.028307	0.0639146	0.0158889	None	Non-significant	d__Bacteria; p__Myxococcota; c__Polyangia; o__Polyangiales; f__BIrii41; g__BIrii41; s__uncultured_Sorangiineae
OTU1196	10.1292	-3.85801	0.786998	-4.90218	9.48e-07	1.73e-05	0.0155761	Enriched OTU	Significant	d__Bacteria; p__Bacteroidota; c__Bacteroidia; o__Chitinophagales; f__Chitinophagaceae; g__Edaphobaculum; s__uncultured_bacterium
OTU251	41.4249	-5.96329	0.760639	-7.83984	4.51e-15	8.17e-13	0.0155333	Enriched OTU	Significant	d__Bacteria; p__Chloroflexi; c__Anaerolineae; o__SBR1031; f__A4b; g__A4b; s__uncultured_soil
OTU885	35.4925	-1.98555	0.738442	-2.68884	0.00717011	0.0225141	0.0155318	None	Significant	d__Bacteria; p__Proteobacteria; c__Gammaproteobacteria; o__Burkholderiales; f__Comamonadaceae; g__Azohydromonas; s__Azohydromonas_australica
OTU579	43.0796	-2.37559	0.691338	-3.43623	0.000589873	0.00328404	0.0153222	Enriched OTU	Significant	d__Bacteria; p__Bacteroidota; c__Bacteroidia; o__Cytophagales; f__Microscillaceae; g__Ohtaekwangia; Unclassified
OTU288	45.8182	2.68769	0.692907	3.87886	0.000104948	0.000787111	0.015225	Enriched OTU	Significant	d__Bacteria; p__Bacteroidota; c__Bacteroidia; o__Sphingobacteriales; f__Sphingobacteriaceae; g__Mucilaginibacter; Unclassified
OTU204	39.4936	-2.84386	0.678877	-4.18907	2.8e-05	0.000272582	0.0151038	Enriched OTU	Significant	d__Bacteria; p__Myxococcota; c__Polyangia; o__Polyangiales; f__BIrii41; g__BIrii41; Unclassified
OTU224	44.8345	-1.43339	0.524547	-2.73263	0.00628306	0.0202971	0.0150404	None	Significant	d__Bacteria; p__Acidobacteriota; c__Blastocatellia; o__DS-100; f__DS-100; g__DS-100; s__uncultured_Acidobacteria
OTU355	37.4401	1.63317	0.673306	2.4256	0.015283	0.0396938	0.0148	None	Significant	d__Bacteria; p__Planctomycetota; c__Phycisphaerae; o__Tepidisphaerales; f__Tepidisphaeraceae; g__Tepidisphaera; s__uncultured_bacterium
OTU746	14.2477	-1.89457	0.609228	-3.10979	0.00187221	0.00820572	0.0147273	None	Significant	d__Bacteria; p__Proteobacteria; c__Alphaproteobacteria; o__uncultured; f__uncultured; g__uncultured; s__bacterium_enrichment
OTU181	52.5533	-4.4254	0.696652	-6.35238	2.12e-10	1.11e-08	0.0145	Enriched OTU	Significant	d__Bacteria; p__Actinobacteriota; c__Actinobacteria; o__Micromonosporales; f__Micromonosporaceae; g__Actinoplanes; Unclassified
OTU521	82.0997	1.04516	0.413248	2.52915	0.011434	0.032018	0.0138111	None	Significant	d__Bacteria; p__Proteobacteria; c__Gammaproteobacteria; o__Burkholderiales; f__Nitrosomonadaceae; g__MND1; Unclassified
OTU417	29.6216	-2.01283	0.820873	-2.45206	0.0142041	0.0377842	0.0123727	Enriched OTU	Significant	d__Bacteria; p__Bdellovibrionota; c__Bdellovibrionia; o__Bdellovibrionales; f__Bdellovibrionaceae; g__Bdellovibrio; s__uncultured_bacterium
OTU314	18.947	-4.31034	0.779269	-5.53126	3.18e-08	8.23e-07	0.0118571	Enriched OTU	Significant	d__Bacteria; p__Patescibacteria; c__Parcubacteria; o__Candidatus_Kaiserbacteria; f__Candidatus_Kaiserbacteria; g__Candidatus_Kaiserbacteria; s__uncultured_bacterium
OTU318	27.4882	3.29247	0.730842	4.50503	6.64e-06	8.91e-05	0.0116778	Enriched OTU	Significant	d__Bacteria; p__Bacteroidota; c__Bacteroidia; o__Sphingobacteriales; f__Sphingobacteriaceae; g__Mucilaginibacter; s__Sphingobacteriaceae_bacterium
OTU89	38.7369	-1.32155	0.533795	-2.47577	0.0132949	0.0360707	0.0115921	None	Significant	d__Bacteria; p__Chloroflexi; c__Anaerolineae; o__SBR1031; f__A4b; g__A4b; s__uncultured_soil
OTU18	61.7471	-1.82417	0.881156	-2.0702	0.0384336	0.0803829	0.0114462	None	Non-significant	d__Bacteria; p__Actinobacteriota; c__Actinobacteria; o__Micromonosporales; f__Micromonosporaceae; Unclassified; Unclassified
OTU77	58.6581	-1.87227	0.636277	-2.94254	0.00325532	0.0122075	0.0114333	None	Significant	d__Bacteria; p__Acidobacteriota; c__Blastocatellia; o__Blastocatellales; f__Blastocatellaceae; g__Aridibacter; Unclassified
OTU324	44.6462	-1.0614	0.501032	-2.11843	0.034139	0.0732542	0.0114	None	Non-significant	d__Bacteria; p__Planctomycetota; c__Phycisphaerae; o__Tepidisphaerales; f__WD2101_soil_group; g__WD2101_soil_group; s__uncultured_planctomycete
OTU1077	13.6484	-3.91088	0.726661	-5.38199	7.37e-08	1.68e-06	0.01	Enriched OTU	Significant	d__Bacteria; p__Chloroflexi; c__Anaerolineae; o__SBR1031; f__SBR1031; g__SBR1031; s__metagenome
OTU1296	10.4834	-2.00778	0.662204	-3.03197	0.00242964	0.00995453	0.01	Enriched OTU	Significant	d__Bacteria; p__Chloroflexi; c__Anaerolineae; o__Caldilineales; f__Caldilineaceae; g__uncultured; s__uncultured_bacterium
OTU65	54.6847	1.29204	0.681709	1.89529	0.0580541	0.109462	0.01	None	Non-significant	d__Bacteria; p__Patescibacteria; c__Parcubacteria; o__Candidatus_Adlerbacteria; f__Candidatus_Adlerbacteria; g__Candidatus_Adlerbacteria; s__metagenome
OTU666	18.8404	2.37778	0.624968	3.80464	0.00014201	0.0010043	0.01	Enriched OTU	Significant	d__Bacteria; p__Planctomycetota; c__Planctomycetes; o__Pirellulales; f__Pirellulaceae; g__Rhodopirellula; Unclassified
OTU694	27.4607	-0.639725	0.43035	-1.48652	0.137141	0.212199	0.01	None	Non-significant	d__Bacteria; p__Chloroflexi; c__Anaerolineae; o__Caldilineales; f__Caldilineaceae; g__Litorilinea; s__uncultured_bacterium
OTU766	28.9675	-1.8067	0.595365	-3.0346	0.00240852	0.0098989	0.01	None	Significant	d__Bacteria; p__Chloroflexi; c__Ktedonobacteria; o__C0119; f__C0119; g__C0119; s__uncultured_bacterium
OTU826	21.1645	-2.65001	0.792943	-3.34199	0.000831793	0.00433379	0.01	Enriched OTU	Significant	d__Bacteria; p__Chloroflexi; c__Chloroflexia; o__Kallotenuales; f__AKIW781; g__AKIW781; s__uncultured_bacterium
OTU1002	21.7557	-2.43582	0.691454	-3.52276	0.000427079	0.00253982	0.0099	Enriched OTU	Significant	d__Bacteria; p__Bacteroidota; c__Bacteroidia; o__Sphingobacteriales; f__AKYH767; g__AKYH767; s__uncultured_bacterium
OTU125	90.0392	1.63498	0.834704	1.95876	0.0501412	0.0977492	0.0099	None	Non-significant	d__Bacteria; p__Proteobacteria; c__Gammaproteobacteria; o__Burkholderiales; f__Oxalobacteraceae; g__Massilia; s__uncultured_Telluria
OTU1753	6.38115	-3.13078	0.705237	-4.43932	9.02e-06	0.000117196	0.0099	Enriched OTU	Significant	d__Bacteria; p__Chloroflexi; c__Anaerolineae; o__SBR1031; f__SBR1031; g__SBR1031; s__uncultured_bacterium
OTU1800	7.42539	2.34233	0.716576	3.26878	0.00108014	0.00534396	0.0099	Enriched OTU	Significant	d__Bacteria; p__Myxococcota; c__Polyangia; o__Polyangiales; f__Sandaracinaceae; g__uncultured; Unclassified
OTU291	46.1438	-0.851302	0.612705	-1.38942	0.164707	0.244567	0.0099	None	Non-significant	d__Bacteria; p__Acidobacteriota; c__Vicinamibacteria; o__Vicinamibacterales; f__uncultured; g__uncultured; Unclassified
OTU302	30.4123	-2.85748	0.613366	-4.65869	3.18e-06	4.93e-05	0.0099	Enriched OTU	Significant	d__Bacteria; p__Proteobacteria; c__Alphaproteobacteria; Unclassified; Unclassified; Unclassified; Unclassified
OTU31	223.989	-0.633729	0.269152	-2.35454	0.0185456	0.0460261	0.0099	None	Significant	d__Bacteria; p__Proteobacteria; c__Gammaproteobacteria; o__Gammaproteobacteria_Incertae_Sedis; Unclassified; g__Acidibacter; Unclassified
OTU391	51.041	4.31647	0.749115	5.76209	8.31e-09	2.64e-07	0.0099	Enriched OTU	Significant	d__Bacteria; p__Planctomycetota; c__Phycisphaerae; o__Tepidisphaerales; f__WD2101_soil_group; g__WD2101_soil_group; s__uncultured_bacterium
OTU646	32.0026	1.4363	0.563808	2.54749	0.0108499	0.0306742	0.0099	None	Significant	d__Bacteria; p__Proteobacteria; c__Gammaproteobacteria; o__Steroidobacterales; f__Steroidobacteraceae; g__uncultured; s__Steroidobacter_sp.
OTU649	13.9345	-1.9393	0.669143	-2.89818	0.00375336	0.0136727	0.0099	None	Significant	d__Bacteria; p__Planctomycetota; c__Planctomycetes; o__Pirellulales; f__Pirellulaceae; g__uncultured; s__metagenome
OTU973	18.6861	-4.78659	0.735929	-6.50414	7.81e-11	4.49e-09	0.0099	Enriched OTU	Significant	d__Bacteria; p__Acidobacteriota; c__Blastocatellia; o__Pyrinomonadales; f__Pyrinomonadaceae; g__RB41; Unclassified
OTU979	25.3722	-2.34666	0.683727	-3.43216	0.000598789	0.00332582	0.0099	Enriched OTU	Significant	d__Bacteria; p__Chloroflexi; c__Anaerolineae; o__Caldilineales; f__Caldilineaceae; g__uncultured; Unclassified
OTU244	26.678	2.8599	0.749096	3.8178	0.000134648	0.0009711	0.00987778	Enriched OTU	Significant	d__Bacteria; p__Actinobacteriota; c__Actinobacteria; o__Corynebacteriales; f__Mycobacteriaceae; g__Mycobacterium; Unclassified
OTU1027	10.2158	-2.45904	0.726064	-3.38681	0.000707095	0.00381929	0.0096	Enriched OTU	Significant	d__Bacteria; p__Proteobacteria; c__Alphaproteobacteria; o__Reyranellales; f__Reyranellaceae; g__uncultured; s__metagenome
OTU169	31.914	3.53463	0.709271	4.98347	6.25e-07	1.16e-05	0.0096	Enriched OTU	Significant	d__Bacteria; p__Proteobacteria; c__Gammaproteobacteria; o__Xanthomonadales; f__Xanthomonadaceae; g__Lysobacter; s__Lysobacter_terricola
OTU220	50.7124	2.8423	0.686146	4.14241	3.44e-05	0.000322452	0.0096	Enriched OTU	Significant	d__Bacteria; p__Planctomycetota; c__Planctomycetes; o__Gemmatales; f__Gemmataceae; g__Gemmata; s__uncultured_Gemmata
OTU238	75.3734	1.77153	0.557553	3.17733	0.00148639	0.00686363	0.0096	None	Significant	d__Bacteria; p__Actinobacteriota; c__Actinobacteria; o__Frankiales; f__Frankiaceae; g__Jatrophihabitans; Unclassified
OTU319	91.3603	-0.938515	0.573153	-1.63746	0.101534	0.16839	0.0096	None	Non-significant	d__Bacteria; p__Proteobacteria; c__Gammaproteobacteria; o__Burkholderiales; f__Comamonadaceae; Unclassified; Unclassified
OTU334	54.2575	-1.37618	0.597099	-2.30478	0.0211791	0.0509987	0.0096	None	Non-significant	d__Bacteria; p__Chloroflexi; c__KD4-96; o__KD4-96; f__KD4-96; g__KD4-96; s__uncultured_Chloroflexi
OTU41	102.281	-2.42707	0.712007	-3.40877	0.00065256	0.00357391	0.0096	Enriched OTU	Significant	d__Bacteria; p__Verrucomicrobiota; c__Verrucomicrobiae; o__Opitutales; f__Opitutaceae; g__Lacunisphaera; s__uncultured_Verrucomicrobia
OTU538	40.1448	-1.2898	0.640818	-2.01274	0.0441422	0.0890025	0.0096	None	Non-significant	d__Bacteria; p__Gemmatimonadota; c__Gemmatimonadetes; o__Gemmatimonadales; f__Gemmatimonadaceae; g__uncultured; Unclassified
OTU564	22.4933	-5.06243	0.845894	-5.98471	2.17e-09	8.23e-08	0.0096	Enriched OTU	Significant	d__Bacteria; p__Actinobacteriota; c__Actinobacteria; o__Propionibacteriales; f__Nocardioidaceae; g__Nocardioides; s__Nocardioides_aestuarii
OTU6	120.226	-1.03143	0.726707	-1.41932	0.155804	0.234303	0.0096	None	Non-significant	d__Bacteria; p__Verrucomicrobiota; c__Verrucomicrobiae; o__Verrucomicrobiales; f__Verrucomicrobiaceae; g__Roseimicrobium; s__metagenome
OTU671	18.3281	-1.91828	0.697929	-2.74853	0.00598635	0.0196349	0.0096	None	Significant	d__Bacteria; p__Acidobacteriota; c__Vicinamibacteria; o__Vicinamibacterales; f__uncultured; g__uncultured; Unclassified
OTU705	12.5151	-4.18212	0.829994	-5.03873	4.69e-07	9.05e-06	0.0096	Enriched OTU	Significant	d__Bacteria; p__Chloroflexi; c__Ktedonobacteria; o__C0119; f__C0119; g__C0119; s__uncultured_bacterium
OTU728	15.8698	-1.52737	0.66745	-2.28836	0.0221163	0.0527165	0.0096	None	Non-significant	d__Bacteria; p__Chloroflexi; c__TK10; o__TK10; f__TK10; g__TK10; s__uncultured_Chloroflexi
OTU1005	14.468	-4.13432	0.765759	-5.39898	6.7e-08	1.55e-06	0.0091	Enriched OTU	Significant	d__Bacteria; p__Acidobacteriota; c__Vicinamibacteria; o__Vicinamibacterales; f__Vicinamibacteraceae; g__Vicinamibacteraceae; Unclassified
OTU120	33.8453	5.74485	0.754923	7.60985	2.74e-14	4.31e-12	0.0091	Enriched OTU	Significant	d__Bacteria; p__Verrucomicrobiota; c__Verrucomicrobiae; o__Pedosphaerales; f__Pedosphaeraceae; g__DEV008; s__uncultured_bacterium
OTU133	82.6224	1.125	0.439765	2.55818	0.0105221	0.0300357	0.0091	None	Significant	d__Bacteria; p__Actinobacteriota; c__Actinobacteria; o__Propionibacteriales; f__Nocardioidaceae; g__Nocardioides; Unclassified
OTU1375	5.68999	-2.94753	0.796318	-3.70145	0.000214373	0.00143017	0.0091	Enriched OTU	Significant	d__Bacteria; p__Patescibacteria; c__Dojkabacteria; o__Dojkabacteria; f__Dojkabacteria; g__Dojkabacteria; s__uncultured_prokaryote
OTU167	68.7629	-0.923373	0.481954	-1.9159	0.0553784	0.105771	0.0091	None	Non-significant	d__Bacteria; p__Chloroflexi; c__Anaerolineae; o__Caldilineales; f__Caldilineaceae; g__uncultured; Unclassified
OTU430	15.3496	4.57123	0.766463	5.96405	2.46e-09	8.91e-08	0.0091	Enriched OTU	Significant	d__Bacteria; p__Bdellovibrionota; c__Oligoflexia; o__0319-6G20; f__0319-6G20; g__0319-6G20; s__uncultured_gamma
OTU508	10.3981	-3.89769	0.885702	-4.40068	1.08e-05	0.000134462	0.0091	Enriched OTU	Significant	d__Bacteria; p__Bdellovibrionota; c__Oligoflexia; o__Oligoflexales; f__Oligoflexales; g__Oligoflexus; s__uncultured_bacterium
OTU553	8.42708	-3.57414	0.834908	-4.28087	1.86e-05	0.000200187	0.0091	Enriched OTU	Significant	d__Bacteria; p__Chloroflexi; c__Anaerolineae; o__Anaerolineales; f__Anaerolineaceae; g__uncultured; Unclassified
OTU784	12.2632	-2.54164	0.738859	-3.43996	0.000581803	0.00324679	0.0091	Enriched OTU	Significant	d__Bacteria; p__Planctomycetota; c__Phycisphaerae; o__Phycisphaerales; f__Phycisphaeraceae; g__SM1A02; Unclassified
OTU84	60.8569	-1.78144	0.629276	-2.83093	0.00464123	0.0161449	0.0091	None	Significant	d__Bacteria; p__Bacteroidota; c__Bacteroidia; o__Chitinophagales; f__Chitinophagaceae; g__uncultured; s__Panacibacter_ginsenosidivorans
OTU1260	6.67937	3.29008	0.753244	4.36788	1.25e-05	0.000152447	0.0084	Enriched OTU	Significant	d__Bacteria; p__Bacteroidota; c__Bacteroidia; o__Flavobacteriales; f__Weeksellaceae; g__Chryseobacterium; s__Chryseobacterium_wanjuense
OTU1584	8.65848	2.22906	0.784096	2.84284	0.00447135	0.0157165	0.0084	Enriched OTU	Significant	d__Bacteria; p__Proteobacteria; c__Gammaproteobacteria; o__Legionellales; f__Legionellaceae; g__Legionella; s__uncultured_bacterium
OTU164	55.1727	-2.04461	0.676868	-3.02069	0.00252199	0.0102048	0.0084	Enriched OTU	Significant	d__Bacteria; p__Planctomycetota; c__Planctomycetes; o__Gemmatales; f__Gemmataceae; g__Gemmata; s__uncultured_bacterium
OTU457	39.3862	-1.45162	0.535059	-2.71302	0.00666738	0.021276	0.0084	None	Significant	d__Bacteria; p__Actinobacteriota; c__Actinobacteria; o__Propionibacteriales; f__Nocardioidaceae; g__Nocardioides; s__Nocardioides_exalbidus
OTU46	86.5613	-0.935687	0.561482	-1.66646	0.0956218	0.160506	0.0084	None	Non-significant	d__Bacteria; p__Proteobacteria; c__Gammaproteobacteria; o__Xanthomonadales; f__Xanthomonadaceae; g__Arenimonas; Unclassified
OTU478	17.5273	-2.30346	0.644449	-3.5743	0.000351163	0.00217629	0.0084	Enriched OTU	Significant	d__Bacteria; p__Planctomycetota; c__OM190; o__OM190; f__OM190; g__OM190; s__uncultured_soil
OTU386	43.0832	0.96008	0.413478	2.32196	0.020235	0.0493818	0.00818182	None	Significant	d__Bacteria; p__Verrucomicrobiota; c__Verrucomicrobiae; o__Pedosphaerales; f__Pedosphaeraceae; g__Pedosphaeraceae; s__uncultured_bacterium
OTU410	23.8372	-2.89958	0.687609	-4.2169	2.48e-05	0.000248214	0.00818182	Enriched OTU	Significant	d__Bacteria; p__Planctomycetota; c__Planctomycetes; o__Gemmatales; f__Gemmataceae; g__Gemmata; s__uncultured_bacterium
OTU488	43.0695	1.86167	0.684217	2.72088	0.00651093	0.02089	0.00818182	None	Significant	d__Bacteria; p__Planctomycetota; c__Planctomycetes; o__Planctomycetales; f__uncultured; g__uncultured; s__uncultured_Planctomycetales
OTU609	28.3187	-1.6015	0.796479	-2.01072	0.0443546	0.0892779	0.00818182	None	Non-significant	d__Bacteria; p__Bacteroidota; c__Bacteroidia; o__Sphingobacteriales; f__Sphingobacteriaceae; g__Mucilaginibacter; s__Mucilaginibacter_composti
OTU61	42.9722	-2.16236	0.748227	-2.88998	0.00385271	0.0139372	0.00818182	Enriched OTU	Significant	d__Bacteria; p__Proteobacteria; c__Alphaproteobacteria; o__Rhizobiales; f__Rhizobiales_Incertae_Sedis; g__Bauldia; Unclassified
OTU662	23.9724	-2.60822	0.892142	-2.92355	0.0034607	0.0127742	0.00818182	Enriched OTU	Significant	d__Bacteria; p__Planctomycetota; c__Phycisphaerae; o__Tepidisphaerales; f__WD2101_soil_group; g__WD2101_soil_group; s__uncultured_bacterium
OTU87	90.0081	1.20883	0.530389	2.27914	0.022659	0.0539009	0.00818182	None	Non-significant	d__Bacteria; p__Proteobacteria; c__Gammaproteobacteria; o__Xanthomonadales; f__Xanthomonadaceae; g__Luteimonas; Unclassified
OTU301	29.3447	-2.82283	0.777148	-3.63229	0.000280915	0.0018275	0.0081	Enriched OTU	Significant	d__Bacteria; p__Proteobacteria; c__Alphaproteobacteria; o__Caulobacterales; f__Hyphomonadaceae; g__Hirschia; Unclassified
OTU303	28.4361	-1.99349	0.827744	-2.40834	0.0160253	0.0409322	0.0081	None	Significant	d__Bacteria; p__Verrucomicrobiota; c__Verrucomicrobiae; o__Opitutales; f__Opitutaceae; g__Opitutus; s__Verrucomicrobia_bacterium
OTU407	50.624	2.66472	0.988474	2.6958	0.00702203	0.0221377	0.0081	Enriched OTU	Significant	d__Bacteria; p__Actinobacteriota; c__Actinobacteria; o__Micrococcales; f__Microbacteriaceae; g__Leifsonia; Unclassified
OTU550	38.2404	0.88603	0.565072	1.568	0.116882	0.187123	0.0081	None	Non-significant	d__Bacteria; p__Acidobacteriota; c__Vicinamibacteria; o__Vicinamibacterales; f__uncultured; g__uncultured; s__uncultured_Acidobacteriaceae
OTU889	29.7029	-0.60717	0.777346	-0.781082	0.434755	0.54431	0.0081	None	Non-significant	d__Bacteria; p__Verrucomicrobiota; c__Verrucomicrobiae; o__Verrucomicrobiales; f__Verrucomicrobiaceae; g__Roseimicrobium; Unclassified
OTU203	40.8912	4.9453	0.696414	7.1011	1.24e-12	1.12e-10	0.00782222	Enriched OTU	Significant	d__Bacteria; p__Patescibacteria; c__Parcubacteria; Unclassified; Unclassified; Unclassified; Unclassified
OTU53	68.1246	-1.45853	0.603344	-2.41742	0.0156311	0.0402749	0.00782222	None	Significant	d__Bacteria; p__Acidobacteriota; c__Blastocatellia; o__Blastocatellales; f__Blastocatellaceae; Unclassified; Unclassified
OTU643	25.019	-1.75988	0.813686	-2.16284	0.0305533	0.0678761	0.00782222	None	Non-significant	d__Bacteria; p__Actinobacteriota; c__Acidimicrobiia; o__IMCC26256; f__IMCC26256; g__IMCC26256; s__uncultured_soil
OTU1013	10.5612	-2.73882	0.767313	-3.56937	0.000357841	0.00221185	0.00775385	Enriched OTU	Significant	d__Bacteria; p__Verrucomicrobiota; c__Verrucomicrobiae; o__Chthoniobacterales; f__Chthoniobacteraceae; g__Chthoniobacteraceae; s__uncultured_Verrucomicrobia
OTU682	17.8361	4.79675	0.800241	5.99413	2.05e-09	7.9e-08	0.00775385	Enriched OTU	Significant	d__Bacteria; p__Proteobacteria; c__Gammaproteobacteria; o__Coxiellales; f__Coxiellaceae; g__Coxiella; s__uncultured_bacterium
OTU19	317.129	-0.709212	0.268301	-2.64334	0.00820915	0.0253044	0.0075	None	Significant	d__Bacteria; p__Chloroflexi; c__KD4-96; o__KD4-96; f__KD4-96; g__KD4-96; s__uncultured_Chloroflexi
OTU32	70.1012	-1.16386	0.627604	-1.85445	0.0636749	0.117381	0.0075	None	Non-significant	d__Bacteria; p__Bacteroidota; c__Bacteroidia; o__Chitinophagales; f__Chitinophagaceae; g__Flavisolibacter; s__uncultured_Bacteroidetes
OTU394	24.2194	5.25102	0.820838	6.39715	1.58e-10	8.47e-09	0.0075	Enriched OTU	Significant	d__Bacteria; p__Patescibacteria; c__Saccharimonadia; o__Saccharimonadales; f__LWQ8; g__LWQ8; s__uncultured_bacterium
OTU2146	3.36819	-2.05655	0.682276	-3.01425	0.00257612	0.0103705	0.00735	Enriched OTU	Significant	d__Bacteria; p__Bacteroidota; c__Bacteroidia; o__Chitinophagales; f__Chitinophagaceae; g__uncultured; s__uncultured_Bacteroidetes
OTU290	50.1398	-1.56014	0.712472	-2.18976	0.0285419	0.0643217	0.00735	None	Non-significant	d__Bacteria; p__Actinobacteriota; c__Acidimicrobiia; o__IMCC26256; f__IMCC26256; g__IMCC26256; s__uncultured_actinobacterium
OTU111	85.3869	0.737692	0.320045	2.30496	0.0211686	0.0509987	0.00724286	None	Non-significant	d__Bacteria; p__Actinobacteriota; c__Actinobacteria; o__Corynebacteriales; f__Nocardiaceae; g__Nocardia; Unclassified
OTU486	11.5834	-3.3386	0.795894	-4.19478	2.73e-05	0.000266907	0.00724286	Enriched OTU	Significant	d__Bacteria; p__Patescibacteria; c__Parcubacteria; o__Candidatus_Nomurabacteria; f__Candidatus_Nomurabacteria; g__Candidatus_Nomurabacteria; s__uncultured_Parcubacteria
OTU733	14.5009	3.34742	0.813502	4.11482	3.87e-05	0.000353684	0.00724286	Enriched OTU	Significant	d__Bacteria; p__Acidobacteriota; c__Vicinamibacteria; o__Vicinamibacterales; f__Vicinamibacteraceae; g__Vicinamibacteraceae; Unclassified
OTU99	79.4001	-1.55473	0.792509	-1.96178	0.0497877	0.0972222	0.00724286	None	Non-significant	d__Bacteria; p__Proteobacteria; c__Alphaproteobacteria; o__Sphingomonadales; f__Sphingomonadaceae; Unclassified; Unclassified
OTU2145	4.89256	-2.24705	0.652407	-3.44424	0.000572661	0.00321099	0.00668571	Enriched OTU	Significant	d__Bacteria; p__Proteobacteria; c__Alphaproteobacteria; o__uncultured; f__uncultured; g__uncultured; s__uncultured_actinobacterium
OTU159	47.0359	-1.68405	0.624176	-2.69803	0.00697508	0.0220784	0.00666667	None	Significant	d__Bacteria; p__Patescibacteria; c__Parcubacteria; o__Candidatus_Kaiserbacteria; f__Candidatus_Kaiserbacteria; g__Candidatus_Kaiserbacteria; Unclassified
OTU445	19.2818	-2.79806	0.673618	-4.15377	3.27e-05	0.000310552	0.00666667	Enriched OTU	Significant	d__Bacteria; p__Patescibacteria; c__Saccharimonadia; o__Saccharimonadales; Unclassified; Unclassified; Unclassified
OTU547	12.6413	1.5982	0.744089	2.14787	0.0317244	0.0698887	0.00666667	None	Non-significant	d__Bacteria; p__NB1-j; c__NB1-j; o__NB1-j; f__NB1-j; g__NB1-j; s__uncultured_bacterium
OTU283	36.2018	-1.34711	0.572139	-2.35451	0.0185473	0.0460261	0.00662727	None	Significant	d__Bacteria; p__Chloroflexi; c__Chloroflexia; o__Chloroflexales; f__Herpetosiphonaceae; g__Herpetosiphon; s__uncultured_Chloroflexi
OTU459	40.2153	1.58275	0.941694	1.68075	0.0928113	0.157245	0.00662727	None	Non-significant	d__Bacteria; p__Acidobacteriota; c__Vicinamibacteria; o__Vicinamibacterales; f__Vicinamibacteraceae; g__Vicinamibacteraceae; Unclassified
OTU698	24.0881	-3.98224	0.719531	-5.53449	3.12e-08	8.17e-07	0.00651539	Enriched OTU	Significant	d__Bacteria; p__Bacteroidota; c__Bacteroidia; o__Chitinophagales; f__Chitinophagaceae; g__Terrimonas; Unclassified
OTU482	11.3953	-1.87177	0.772187	-2.42398	0.0153514	0.0397721	0.0064	None	Significant	d__Bacteria; p__Planctomycetota; c__Phycisphaerae; o__Tepidisphaerales; f__WD2101_soil_group; g__WD2101_soil_group; s__uncultured_bacterium
OTU1434	9.27517	-3.29815	0.764084	-4.31647	1.59e-05	0.000181763	0.00617143	Enriched OTU	Significant	d__Bacteria; p__Acidobacteriota; c__Subgroup_22; o__Subgroup_22; f__Subgroup_22; g__Subgroup_22; s__uncultured_bacterium
OTU642	18.7035	1.74686	0.794536	2.19859	0.0279069	0.0631931	0.00598889	None	Non-significant	d__Bacteria; p__Actinobacteriota; c__Acidimicrobiia; o__Microtrichales; f__Iamiaceae; g__Iamia; Unclassified
OTU939	13.117	3.61496	0.802547	4.50436	6.66e-06	8.91e-05	0.005625	Enriched OTU	Significant	d__Bacteria; p__Patescibacteria; c__Saccharimonadia; o__Saccharimonadales; f__Saccharimonadales; g__Saccharimonadales; Unclassified
OTU921	12.2124	-3.09342	0.717312	-4.31251	1.61e-05	0.000181877	0.00505051	Enriched OTU	Significant	d__Bacteria; p__Acidobacteriota; c__Blastocatellia; o__11-24; f__11-24; g__11-24; s__uncultured_Acidobacteriales
OTU395	16.3533	4.66571	0.820903	5.68363	1.32e-08	3.83e-07	0.00451765	Enriched OTU	Significant	d__Bacteria; p__Actinobacteriota; c__Actinobacteria; o__Micrococcales; f__Microbacteriaceae; g__Humibacter; Unclassified
OTU668	17.881	2.81149	0.801369	3.50836	0.000450871	0.00264432	0.00451765	Enriched OTU	Significant	d__Bacteria; p__Firmicutes; c__Bacilli; o__Paenibacillales; f__Paenibacillaceae; g__Paenibacillus; Unclassified
OTU1023	8.28342	3.6302	0.766592	4.7355	2.19e-06	3.57e-05	0.00368235	Enriched OTU	Significant	d__Bacteria; p__Bacteroidota; c__Bacteroidia; o__Chitinophagales; f__Chitinophagaceae; g__Edaphobaculum; s__uncultured_bacterium
OTU168	108.127	-0.469924	0.457286	-1.02764	0.304121	0.406934	0.00366434	None	Non-significant	d__Bacteria; p__Myxococcota; c__Polyangia; o__Polyangiales; f__Sandaracinaceae; g__uncultured; s__uncultured_soil
OTU886	10.0949	-0.441043	0.740837	-0.595331	0.551622	0.647915	0.00361818	None	Non-significant	d__Bacteria; p__Planctomycetota; c__Planctomycetes; o__uncultured; f__uncultured; g__uncultured; s__uncultured_bacterium
OTU377	43.608	0.941642	0.497002	1.89465	0.0581393	0.109534	0.00361111	None	Non-significant	d__Bacteria; p__Planctomycetota; c__Planctomycetes; o__Gemmatales; f__Gemmataceae; g__Gemmata; Unclassified
OTU1307	7.81114	0.194903	0.860465	0.226509	0.820805	0.868372	0.00346667	None	Non-significant	d__Bacteria; p__Planctomycetota; c__Phycisphaerae; o__Tepidisphaerales; f__WD2101_soil_group; g__WD2101_soil_group; s__uncultured_soil
OTU1812	2.96246	1.93108	0.748925	2.57847	0.00992387	0.0287817	0.00342857	None	Significant	d__Bacteria; p__Firmicutes; c__Clostridia; o__Clostridiales; f__Clostridiaceae; g__Clostridium_sensu_stricto_5; s__uncultured_bacterium
OTU230	61.4719	1.23761	0.656906	1.884	0.0595649	0.111862	0.00342857	None	Non-significant	d__Bacteria; p__Nitrospirota; c__Nitrospiria; o__Nitrospirales; f__Nitrospiraceae; g__Nitrospira; s__uncultured_soil
OTU2189	3.00589	-1.84814	0.704796	-2.62223	0.00873555	0.0264765	0.00338462	None	Significant	d__Bacteria; p__WS2; c__WS2; o__WS2; f__WS2; g__WS2; s__uncultured_soil
OTU1816	1.33857	-0.0616422	0.656831	-0.0938478	0.92523	0	0.00333333	None	Non-significant	d__Bacteria; p__Firmicutes; c__Bacilli; o__Bacillales; f__Bacillaceae; g__Bacillus; s__[Bacillus]_thermocloacae
OTU2233	2.31139	-1.34928	0.682389	-1.97728	0.0480095	0.0946073	0.00333333	None	Non-significant	d__Bacteria; p__Bdellovibrionota; c__Oligoflexia; o__0319-6G20; f__0319-6G20; g__0319-6G20; s__uncultured_bacterium
OTU1515	7.34152	-3.35661	0.780522	-4.30046	1.7e-05	0.000188447	0.00327273	Enriched OTU	Significant	d__Bacteria; p__Proteobacteria; c__Alphaproteobacteria; o__Rhodospirillales; f__uncultured; g__uncultured; s__uncultured_bacterium
OTU981	13.1098	1.19638	0.85644	1.39692	0.162437	0.242266	0.00327273	None	Non-significant	d__Bacteria; p__Latescibacterota; c__Latescibacterota; o__Latescibacterota; f__Latescibacterota; g__Latescibacterota; s__uncultured_Acidobacterium
OTU1070	8.63383	-2.66976	0.84928	-3.14356	0.00166904	0.00750113	0.0032	Enriched OTU	Significant	d__Bacteria; p__Acidobacteriota; c__Vicinamibacteria; o__Vicinamibacterales; f__uncultured; g__uncultured; Unclassified
OTU1844	4.64917	-1.81026	0.726289	-2.49248	0.0126856	0.0347379	0.0032	None	Significant	d__Bacteria; p__Patescibacteria; c__Dojkabacteria; o__Dojkabacteria; f__Dojkabacteria; g__Dojkabacteria; s__uncultured_bacterium
OTU2528	2.02276	-0.856995	0.627908	-1.36484	0.172303	0.254085	0.0032	None	Non-significant	d__Bacteria; p__Myxococcota; c__Polyangia; o__Haliangiales; f__Haliangiaceae; g__Haliangium; Unclassified
OTU2549	1.65937	0.522216	0.627022	0.832852	0.404928	0	0.0032	None	Non-significant	d__Bacteria; p__Proteobacteria; c__Alphaproteobacteria; o__uncultured; f__uncultured; g__uncultured; s__uncultured_bacterium
OTU740	16.8936	-1.20642	0.918046	-1.31412	0.188805	0.273623	0.0032	None	Non-significant	d__Bacteria; p__Bacteroidota; c__Bacteroidia; o__Cytophagales; f__Microscillaceae; g__Ohtaekwangia; s__uncultured_bacterium
OTU78	100.475	-0.309782	0.480961	-0.644089	0.519518	0.619162	0.0032	None	Non-significant	d__Bacteria; p__Planctomycetota; c__Phycisphaerae; o__Tepidisphaerales; f__WD2101_soil_group; g__WD2101_soil_group; s__uncultured_bacterium
OTU1089	8.11366	0.727747	0.89633	0.811919	0.416838	0.525229	0.00311111	None	Non-significant	d__Bacteria; p__Chloroflexi; c__Chloroflexia; o__Chloroflexales; f__Roseiflexaceae; g__uncultured; s__uncultured_bacterium
OTU1160	8.37923	3.64571	0.871321	4.18412	2.86e-05	0.000277443	0.00311111	Enriched OTU	Significant	d__Bacteria; p__Bacteroidota; c__Bacteroidia; o__Chitinophagales; f__Chitinophagaceae; g__Edaphobaculum; Unclassified
OTU1466	7.80432	0.499853	0.880697	0.567565	0.57033	0.665574	0.00311111	None	Non-significant	d__Bacteria; p__Chloroflexi; c__Chloroflexia; o__Chloroflexales; f__Herpetosiphonaceae; g__Herpetosiphon; s__uncultured_Chloroflexi
OTU206	27.4037	5.43375	0.794392	6.84014	7.91e-12	6.01e-10	0.003	Enriched OTU	Significant	d__Bacteria; p__Planctomycetota; c__Planctomycetes; o__Pirellulales; f__Pirellulaceae; g__uncultured; s__uncultured_Planctomycetaceae
OTU166	51.5772	-1.48133	0.599423	-2.47126	0.0134637	0.036403	0.00188235	None	Significant	d__Bacteria; p__Chloroflexi; c__Anaerolineae; o__Anaerolineales; f__Anaerolineaceae; g__uncultured; s__uncultured_sludge
OTU483	22.3993	-1.16355	0.583344	-1.99461	0.0460849	0.0917413	0.001875	None	Non-significant	d__Bacteria; p__Planctomycetota; c__OM190; o__OM190; f__OM190; g__OM190; Unclassified
OTU1096	9.148	-0.376571	0.918698	-0.409897	0.681882	0.762141	0.00185714	None	Non-significant	d__Bacteria; p__Planctomycetota; c__Planctomycetes; o__Pirellulales; f__Pirellulaceae; g__Pirellula; Unclassified
OTU1439	5.63457	-2.93185	0.725551	-4.04085	5.33e-05	0.000469742	0.00185714	Enriched OTU	Significant	d__Bacteria; p__Planctomycetota; c__Planctomycetes; o__Planctomycetales; f__Rubinisphaeraceae; g__Planctomicrobium; s__uncultured_bacterium
OTU1487	7.42925	1.73473	0.814329	2.13025	0.0331507	0.0719074	0.00185714	None	Non-significant	d__Bacteria; p__Planctomycetota; c__Planctomycetes; o__Pirellulales; f__Pirellulaceae; g__Pirellula; s__uncultured_Pirellula
OTU2099	3.06485	0.60207	0.712852	0.844593	0.398338	0.507897	0.00185714	None	Non-significant	d__Bacteria; p__Planctomycetota; c__Planctomycetes; o__Gemmatales; f__Gemmataceae; g__uncultured; s__uncultured_bacterium
OTU2417	2.2345	1.39084	0.653831	2.12721	0.0334023	0.0723665	0.00185714	None	Non-significant	d__Bacteria; p__Firmicutes; c__Limnochordia; o__Limnochordia; f__Limnochordia; g__Hydrogenispora; s__uncultured_bacterium
OTU2557	1.7664	0.277015	0.614861	0.450533	0.652326	0	0.00185714	None	Non-significant	d__Bacteria; p__Armatimonadota; c__Armatimonadia; o__Armatimonadales; f__Armatimonadales; g__Armatimonadales; s__uncultured_bacterium
OTU999	7.90964	1.92768	0.868567	2.21938	0.0264608	0.0606179	0.00185714	None	Non-significant	d__Bacteria; p__Latescibacterota; c__Latescibacterota; o__Latescibacterota; f__Latescibacterota; g__Latescibacterota; Unclassified
OTU1197	4.28349	-2.47849	0.818596	-3.02773	0.00246397	0.0100219	0.00184615	Enriched OTU	Significant	d__Bacteria; p__Bacteroidota; c__Bacteroidia; o__Flavobacteriales; f__Flavobacteriaceae; g__Flavobacterium; s__Flavobacterium_caeni
OTU1383	1.71326	0.836716	0.632664	1.32253	0.185992	0	0.00184615	None	Non-significant	d__Bacteria; p__Patescibacteria; c__Saccharimonadia; o__Saccharimonadales; f__Saccharimonadales; g__Saccharimonadales; s__uncultured_bacterium
OTU1445	8.05113	0.331704	0.805109	0.411999	0.68034	0.76114	0.00184615	None	Non-significant	d__Bacteria; p__Planctomycetota; c__Planctomycetes; o__Pirellulales; f__Pirellulaceae; g__uncultured; s__uncultured_soil
OTU1509	6.23964	-1.50385	0.849783	-1.76969	0.0767788	0.134985	0.00184615	None	Non-significant	d__Bacteria; p__Actinobacteriota; c__Thermoleophilia; o__Gaiellales; f__uncultured; g__uncultured; Unclassified
OTU1711	8.59426	0.632427	0.792084	0.798434	0.424619	0.533606	0.00184615	None	Non-significant	d__Bacteria; p__Firmicutes; c__Bacilli; o__Alicyclobacillales; f__Alicyclobacillaceae; g__Tumebacillus; s__uncultured_Alicyclobacillaceae
OTU1714	3.9279	-2.32573	0.757833	-3.06892	0.00214835	0.00914895	0.00184615	Enriched OTU	Significant	d__Bacteria; p__Patescibacteria; c__Microgenomatia; o__Candidatus_Woesebacteria; f__Candidatus_Woesebacteria; g__Candidatus_Woesebacteria; s__uncultured_bacterium
OTU1904	3.03843	-1.86295	0.759741	-2.45209	0.014203	0.0377842	0.00184615	None	Significant	d__Bacteria; p__Armatimonadota; c__Chthonomonadetes; o__Chthonomonadales; f__Chthonomonadales; g__Chthonomonadales; s__uncultured_bacterium
OTU2511	1.69786	-0.686271	0.631627	-1.08651	0.277252	0	0.00184615	None	Non-significant	d__Bacteria; p__Chloroflexi; Unclassified; Unclassified; Unclassified; Unclassified; Unclassified
OTU408	25.8634	0.202341	0.710129	0.284936	0.775693	0.835691	0.00184615	None	Non-significant	d__Bacteria; p__Planctomycetota; c__Planctomycetes; o__Pirellulales; f__Pirellulaceae; g__uncultured; s__uncultured_sludge
OTU895	26.7389	-1.46309	0.696687	-2.10007	0.0357229	0.0759959	0.00184615	None	Non-significant	d__Bacteria; p__Bacteroidota; c__Bacteroidia; o__Chitinophagales; f__Chitinophagaceae; g__Flavisolibacter; Unclassified
OTU1029	9.85544	-0.963234	0.917094	-1.05031	0.293575	0.395294	0.00183333	None	Non-significant	d__Bacteria; p__Acidobacteriota; c__Vicinamibacteria; o__Vicinamibacterales; f__uncultured; g__uncultured; Unclassified
OTU118	140.102	1.28601	0.503563	2.55382	0.010655	0.0302683	0.00183333	None	Significant	d__Bacteria; p__Gemmatimonadota; c__Gemmatimonadetes; o__Gemmatimonadales; f__Gemmatimonadaceae; g__uncultured; Unclassified
OTU13	155.519	-0.116404	0.56894	-0.204598	0.837886	0.880903	0.00183333	None	Non-significant	d__Bacteria; p__Gemmatimonadota; c__Gemmatimonadetes; o__Gemmatimonadales; f__Gemmatimonadaceae; g__Gemmatimonas; s__uncultured_Gemmatimonadaceae
OTU2520	1.92098	0.864332	0.626911	1.37872	0.167982	0.249117	0.00183333	None	Non-significant	d__Bacteria; p__Dependentiae; c__Babeliae; o__Babeliales; f__Vermiphilaceae; g__Vermiphilaceae; s__uncultured_soil
OTU2530	1.89069	-0.922768	0.633692	-1.45618	0.145343	0.222841	0.00183333	None	Non-significant	d__Bacteria; p__Chloroflexi; c__Anaerolineae; o__SBR1031; f__A4b; g__A4b; s__uncultured_bacterium
OTU2632	1.52487	-0.40984	0.636579	-0.643816	0.519695	0	0.00183333	None	Non-significant	d__Bacteria; p__Verrucomicrobiota; c__Chlamydiae; o__Chlamydiales; f__Chlamydiaceae; g__uncultured; s__uncultured_organism
OTU2720	1.46307	0.453514	0.641158	0.707336	0.479358	0	0.00183333	None	Non-significant	d__Bacteria; p__Chloroflexi; c__AD3; o__AD3; f__AD3; g__AD3; s__uncultured_Chloroflexi
OTU402	26.9925	-0.347559	1.1029	-0.315131	0.752662	0.817206	0.00183333	None	Non-significant	d__Bacteria; p__Bacteroidota; c__Bacteroidia; o__Chitinophagales; f__Chitinophagaceae; g__Flavisolibacter; Unclassified
OTU109	145.412	-0.961362	0.39667	-2.42358	0.0153684	0.0397721	0.00181818	None	Significant	d__Bacteria; p__Proteobacteria; c__Gammaproteobacteria; o__Xanthomonadales; f__Xanthomonadaceae; g__Arenimonas; s__uncultured_soil
OTU1126	11.3583	2.87292	0.838345	3.4269	0.000610515	0.00338297	0.00181818	Enriched OTU	Significant	d__Bacteria; p__Actinobacteriota; c__Actinobacteria; o__Streptosporangiales; f__Streptosporangiaceae; g__Sphaerisporangium; s__uncultured_bacterium
OTU1366	7.40317	-3.37011	0.742166	-4.54092	5.6e-06	7.67e-05	0.00181818	Enriched OTU	Significant	d__Bacteria; p__Bacteroidota; c__Kapabacteria; o__Kapabacteriales; f__Kapabacteriales; g__Kapabacteriales; s__uncultured_bacterium
OTU1406	4.30657	2.57124	0.84034	3.05976	0.00221515	0.00934887	0.00181818	Enriched OTU	Significant	d__Bacteria; p__Bacteroidota; c__Bacteroidia; o__Sphingobacteriales; f__Sphingobacteriaceae; g__Mucilaginibacter; Unclassified
OTU1554	6.3961	-3.136	0.763333	-4.1083	3.99e-05	0.000359642	0.00181818	Enriched OTU	Significant	d__Bacteria; p__Chloroflexi; c__Anaerolineae; o__SBR1031; f__SBR1031; g__SBR1031; s__wastewater_metagenome
OTU1555	5.62501	-0.754791	0.814971	-0.926158	0.354364	0.462342	0.00181818	None	Non-significant	d__Bacteria; p__Planctomycetota; c__Phycisphaerae; o__Tepidisphaerales; f__WD2101_soil_group; g__WD2101_soil_group; s__uncultured_soil
OTU1573	6.64498	3.28103	0.771559	4.25247	2.11e-05	0.000222631	0.00181818	Enriched OTU	Significant	d__Bacteria; p__Proteobacteria; c__Alphaproteobacteria; o__Sphingomonadales; f__Sphingomonadaceae; Unclassified; Unclassified
OTU1618	4.86074	0.56174	0.791351	0.709849	0.477798	0.585184	0.00181818	None	Non-significant	d__Bacteria; p__Acidobacteriota; c__Vicinamibacteria; o__Vicinamibacterales; f__uncultured; g__uncultured; s__uncultured_bacterium
OTU1660	5.5147	0.951391	0.80558	1.181	0.237602	0.329925	0.00181818	None	Non-significant	d__Bacteria; p__Bacteroidota; c__Bacteroidia; o__Chitinophagales; f__Chitinophagaceae; g__UTBCD1; s__uncultured_bacterium
OTU2085	3.07817	0.282993	0.71568	0.395418	0.692535	0.77112	0.00181818	None	Non-significant	d__Bacteria; p__Chloroflexi; c__Anaerolineae; o__SBR1031; f__A4b; g__A4b; s__uncultured_Caldilineales
OTU2162	2.55586	0.96588	0.655678	1.4731	0.140724	0.217315	0.00181818	None	Non-significant	d__Bacteria; p__Bacteroidota; c__Bacteroidia; o__Cytophagales; f__Cytophagaceae; g__Cytophaga; s__uncultured_Bacteroidetes
OTU2392	1.92965	1.07746	0.644342	1.67219	0.094487	0.158941	0.00181818	None	Non-significant	d__Bacteria; p__Actinobacteriota; c__Acidimicrobiia; Unclassified; Unclassified; Unclassified; Unclassified
OTU2464	1.96396	-0.997445	0.644755	-1.54701	0.12186	0.193513	0.00181818	None	Non-significant	d__Bacteria; p__Patescibacteria; c__Berkelbacteria; o__Berkelbacteria; f__Berkelbacteria; g__Berkelbacteria; s__uncultured_bacterium
OTU254	110.032	0.945841	0.31131	3.03826	0.00237952	0.00984844	0.00181818	None	Significant	d__Bacteria; p__Gemmatimonadota; c__Gemmatimonadetes; o__Gemmatimonadales; f__Gemmatimonadaceae; g__uncultured; Unclassified
OTU2590	1.8106	0.928829	0.635586	1.46138	0.143913	0.221376	0.00181818	None	Non-significant	d__Bacteria; p__Dependentiae; c__Babeliae; o__Babeliales; Unclassified; Unclassified; Unclassified
OTU2625	1.81919	-0.0244855	0.606345	-0.0403821	0.967789	0.978593	0.00181818	None	Non-significant	d__Bacteria; p__Patescibacteria; c__Berkelbacteria; o__Berkelbacteria; f__Berkelbacteria; g__Berkelbacteria; s__metagenome
OTU299	93.0942	-0.319527	0.52251	-0.611524	0.540853	0.638451	0.00181818	None	Non-significant	d__Bacteria; p__Proteobacteria; c__Alphaproteobacteria; o__Reyranellales; f__Reyranellaceae; g__Reyranella; Unclassified
OTU36	99.7849	0.532587	0.508788	1.04678	0.295203	0.396502	0.00181818	None	Non-significant	d__Bacteria; p__Planctomycetota; c__Planctomycetes; o__Planctomycetales; f__uncultured; g__uncultured; Unclassified
OTU470	57.1342	1.15299	0.571133	2.01877	0.0435109	0.088122	0.00181818	None	Non-significant	d__Bacteria; p__Acidobacteriota; c__Holophagae; o__Subgroup_7; f__Subgroup_7; g__Subgroup_7; s__uncultured_bacterium
OTU512	14.7043	1.95625	0.87415	2.23789	0.0252281	0.0585711	0.00181818	None	Non-significant	d__Bacteria; p__Proteobacteria; c__Alphaproteobacteria; o__uncultured; f__uncultured; g__uncultured; s__uncultured_forest
OTU677	16.2338	-0.608739	0.633072	-0.961563	0.336269	0.44241	0.00181818	None	Non-significant	d__Bacteria; p__Planctomycetota; c__Planctomycetes; o__Pirellulales; f__Pirellulaceae; g__Pir4_lineage; s__metagenome
OTU791	30.5026	-0.764396	0.838302	-0.911838	0.361854	0.47081	0.00181818	None	Non-significant	d__Bacteria; p__Proteobacteria; c__Alphaproteobacteria; o__Rhizobiales; f__Rhizobiaceae; g__Aminobacter; Unclassified
OTU914	11.6886	-0.604128	0.850472	-0.710345	0.47749	0.585184	0.00181818	None	Non-significant	d__Bacteria; p__Planctomycetota; c__Planctomycetes; o__Pirellulales; f__Pirellulaceae; g__uncultured; Unclassified
OTU993	12.6618	-4.20004	0.828266	-5.07089	3.96e-07	7.9e-06	0.00181818	Enriched OTU	Significant	d__Bacteria; p__Bacteroidota; c__Bacteroidia; o__Chitinophagales; f__Chitinophagaceae; g__Edaphobaculum; s__uncultured_soil
OTU1116	5.7648	3.05221	0.857995	3.55738	0.000374574	0.0022942	0.0018	Enriched OTU	Significant	d__Bacteria; p__Proteobacteria; c__Alphaproteobacteria; o__Defluviicoccales; Unclassified; Unclassified; Unclassified
OTU1194	5.04831	-2.75201	0.81957	-3.35788	0.000785439	0.00416054	0.0018	Enriched OTU	Significant	d__Bacteria; p__Bacteroidota; c__Bacteroidia; o__Chitinophagales; f__Saprospiraceae; g__uncultured; s__bacterium_enrichment
OTU1245	1.93164	-0.983361	0.663415	-1.48227	0.138268	0.213803	0.0018	None	Non-significant	d__Bacteria; p__Chloroflexi; c__Chloroflexia; o__Kallotenuales; f__AKIW781; g__AKIW781; s__uncultured_bacterium
OTU1306	1.20431	-0.076175	0.682543	-0.111605	0.911137	0	0.0018	None	Non-significant	d__Bacteria; p__Acidobacteriota; c__Acidobacteriae; o__Bryobacterales; f__Bryobacteraceae; g__Bryobacter; Unclassified
OTU140	98.5645	-0.190038	0.512813	-0.370579	0.710951	0.785315	0.0018	None	Non-significant	d__Bacteria; p__Proteobacteria; c__Gammaproteobacteria; o__CCD24; f__CCD24; g__CCD24; s__uncultured_gamma
OTU148	76.5916	-1.06041	0.557777	-1.90113	0.0572851	0.108446	0.0018	None	Non-significant	d__Bacteria; p__Proteobacteria; c__Alphaproteobacteria; o__Rhizobiales; f__Hyphomicrobiaceae; g__Pedomicrobium; s__uncultured_Hyphomicrobium
OTU1539	4.21386	1.37722	0.781894	1.76139	0.0781725	0.136671	0.0018	None	Non-significant	d__Bacteria; p__Proteobacteria; c__Alphaproteobacteria; o__Defluviicoccales; f__uncultured; g__uncultured; Unclassified
OTU1641	2.47044	-1.46901	0.706433	-2.07948	0.0375734	0.0790753	0.0018	None	Non-significant	d__Bacteria; p__Bdellovibrionota; c__Bdellovibrionia; o__Bacteriovoracales; f__Bacteriovoracaceae; g__Peredibacter; s__Peredibacter_starrii
OTU1762	3.07153	1.98895	0.759641	2.61828	0.00883745	0.0267509	0.0018	None	Significant	d__Bacteria; p__Acidobacteriota; c__Vicinamibacteria; o__Vicinamibacterales; f__uncultured; g__uncultured; Unclassified
OTU1831	2.68337	-1.63867	0.727857	-2.25137	0.0243622	0.0570278	0.0018	None	Non-significant	d__Bacteria; p__Planctomycetota; c__Planctomycetes; o__Gemmatales; f__Gemmataceae; g__Gemmata; Unclassified
OTU1911	4.36062	2.59693	0.7704	3.37088	0.000749272	0.00398315	0.0018	Enriched OTU	Significant	d__Bacteria; p__Actinobacteriota; c__Actinobacteria; o__Micromonosporales; f__Micromonosporaceae; Unclassified; Unclassified
OTU2129	2.73712	1.25277	0.686202	1.82566	0.0679008	0.123342	0.0018	None	Non-significant	d__Bacteria; p__Actinobacteriota; c__Thermoleophilia; o__Solirubrobacterales; f__67-14; g__67-14; s__uncultured_soil
OTU2431	1.94556	-0.990301	0.642605	-1.54107	0.123299	0.195081	0.0018	None	Non-significant	d__Bacteria; p__Acidobacteriota; c__Subgroup_22; o__Subgroup_22; f__Subgroup_22; g__Subgroup_22; s__uncultured_bacterium
OTU25	467.575	0.330715	0.280327	1.17975	0.2381	0.330422	0.0018	None	Non-significant	d__Bacteria; p__Proteobacteria; c__Alphaproteobacteria; o__Sphingomonadales; f__Sphingomonadaceae; g__Sphingomonas; Unclassified
OTU2591	1.67092	0.304524	0.621466	0.49001	0.624127	0	0.0018	None	Non-significant	d__Bacteria; p__Firmicutes; c__Bacilli; o__Thermoactinomycetales; f__Thermoactinomycetaceae; g__uncultured; s__uncultured_bacterium
OTU2675	1.59352	0.193183	0.623305	0.309934	0.756611	0	0.0018	None	Non-significant	d__Bacteria; p__Proteobacteria; c__Alphaproteobacteria; o__Caulobacterales; f__Caulobacteraceae; g__Asticcacaulis; Unclassified
OTU308	33.7712	-3.86861	0.611566	-6.32575	2.52e-10	1.26e-08	0.0018	Enriched OTU	Significant	d__Bacteria; p__Planctomycetota; c__Planctomycetes; o__Planctomycetales; f__Rubinisphaeraceae; g__SH-PL14; s__metagenome
OTU353	27.6573	-2.50764	0.747298	-3.35561	0.000791893	0.00418141	0.0018	Enriched OTU	Significant	d__Bacteria; p__Bacteroidota; c__Bacteroidia; o__Chitinophagales; f__Chitinophagaceae; g__Flavisolibacter; Unclassified
OTU361	54.2545	-0.773218	0.619626	-1.24788	0.212075	0.300143	0.0018	None	Non-significant	d__Bacteria; p__Actinobacteriota; c__Acidimicrobiia; o__uncultured; f__uncultured; g__uncultured; s__uncultured_Acidimicrobiia
OTU491	14.0805	4.44099	0.869003	5.11045	3.21e-07	6.58e-06	0.0018	Enriched OTU	Significant	d__Bacteria; p__Proteobacteria; c__Gammaproteobacteria; o__Gammaproteobacteria_Incertae_Sedis; Unclassified; g__Acidibacter; s__metagenome
OTU71	91.2996	0.0475837	0.298463	0.159429	0.873331	0.907313	0.0018	None	Non-significant	d__Bacteria; p__Planctomycetota; c__Planctomycetes; o__Pirellulales; f__Pirellulaceae; g__uncultured; s__uncultured_bacterium
OTU83	48.9947	-0.904474	0.626101	-1.44461	0.148566	0.225947	0.0018	None	Non-significant	d__Bacteria; p__Myxococcota; c__Polyangia; o__Polyangiales; f__Sandaracinaceae; g__uncultured; s__uncultured_soil
OTU894	17.2582	0.634787	0.64878	0.978432	0.327861	0.432314	0.0018	None	Non-significant	d__Bacteria; p__Planctomycetota; c__Phycisphaerae; o__Tepidisphaerales; f__WD2101_soil_group; g__WD2101_soil_group; s__uncultured_bacterium
OTU9	201.106	3.68558	0.969618	3.80107	0.000144074	0.00101585	0.0018	Enriched OTU	Significant	d__Bacteria; p__Firmicutes; c__Bacilli; o__Bacillales; f__Bacillaceae; g__Bacillus; Unclassified
OTU929	10.345	-1.768	0.713887	-2.47659	0.0132646	0.03603	0.0018	None	Significant	d__Bacteria; p__Chloroflexi; c__Anaerolineae; o__SBR1031; f__A4b; g__A4b; s__uncultured_bacterium
OTU1195	7.69218	-2.48783	0.781294	-3.18425	0.00145131	0.00676799	0.00177778	Enriched OTU	Significant	d__Bacteria; p__Planctomycetota; c__vadinHA49; o__vadinHA49; f__vadinHA49; g__vadinHA49; s__metagenome
OTU1301	13.9303	-1.38991	0.812521	-1.71061	0.0871535	0.148716	0.00177778	None	Non-significant	d__Bacteria; p__Actinobacteriota; c__MB-A2-108; o__MB-A2-108; f__MB-A2-108; g__MB-A2-108; Unclassified
OTU1719	2.40246	1.54058	0.690356	2.23158	0.025643	0.0592633	0.00177778	None	Non-significant	d__Bacteria; p__Bdellovibrionota; c__Oligoflexia; o__0319-6G20; f__0319-6G20; g__0319-6G20; Unclassified
OTU2093	2.2943	0.729003	0.664906	1.0964	0.272904	0.370853	0.00177778	None	Non-significant	d__Bacteria; p__Desulfobacterota; c__Desulfuromonadia; Unclassified; Unclassified; Unclassified; Unclassified
OTU2751	1.40009	0.0763502	0.645389	0.118301	0.905829	0	0.00177778	None	Non-significant	d__Bacteria; p__NB1-j; c__NB1-j; o__NB1-j; f__NB1-j; g__NB1-j; s__uncultured_bacterium
OTU2761	1.40298	0.339164	0.647929	0.523459	0.600655	0	0.00177778	None	Non-significant	d__Bacteria; p__Firmicutes; c__Bacilli; o__Bacillales; Unclassified; Unclassified; Unclassified
OTU347	26.64	2.63291	1.04054	2.53034	0.0113951	0.0319469	0.00177778	Enriched OTU	Significant	d__Bacteria; p__Bacteroidota; c__Bacteroidia; o__Sphingobacteriales; f__Sphingobacteriaceae; g__Mucilaginibacter; s__uncultured_soil
OTU54	109.221	0.654597	0.386634	1.69306	0.0904431	0.153564	0.00177778	None	Non-significant	d__Bacteria; p__Acidobacteriota; c__Vicinamibacteria; o__Vicinamibacterales; f__Vicinamibacteraceae; g__Vicinamibacteraceae; s__uncultured_organism
OTU621	7.40784	-3.37103	0.896271	-3.76117	0.00016912	0.00117834	0.00177778	Enriched OTU	Significant	d__Bacteria; p__Patescibacteria; c__Parcubacteria; o__Candidatus_Adlerbacteria; f__Candidatus_Adlerbacteria; g__Candidatus_Adlerbacteria; s__uncultured_bacterium
OTU903	11.3943	4.11946	0.896492	4.59509	4.33e-06	6.28e-05	0.00177778	Enriched OTU	Significant	d__Bacteria; p__Verrucomicrobiota; c__Verrucomicrobiae; o__Opitutales; f__Opitutaceae; Unclassified; Unclassified
OTU911	3.08264	1.97611	0.820446	2.40858	0.0160146	0.0409322	0.00177778	None	Significant	d__Bacteria; p__Verrucomicrobiota; c__Chlamydiae; o__Chlamydiales; f__Parachlamydiaceae; g__Neochlamydia; s__uncultured_bacterium
OTU121	105.308	-0.0624707	0.504789	-0.123756	0.901508	0.925345	0.00175	None	Non-significant	d__Bacteria; p__Acidobacteriota; c__Vicinamibacteria; o__Vicinamibacterales; f__uncultured; g__uncultured; Unclassified
OTU1413	8.16718	0.606815	0.887853	0.683463	0.494314	0.597899	0.00175	None	Non-significant	d__Bacteria; p__Planctomycetota; c__Planctomycetes; o__Pirellulales; f__Pirellulaceae; g__Pirellula; s__uncultured_soil
OTU1708	2.75862	-1.68802	0.744302	-2.26792	0.0233343	0.0550623	0.00175	None	Non-significant	d__Bacteria; p__Acidobacteriota; c__Blastocatellia; o__11-24; f__11-24; g__11-24; Unclassified
OTU2071	4.48855	-2.09261	0.71918	-2.90972	0.00361752	0.0132699	0.00175	Enriched OTU	Significant	d__Bacteria; p__Myxococcota; c__Polyangia; o__Polyangiales; f__Sandaracinaceae; g__uncultured; Unclassified
OTU2445	2.01118	0.07659	0.62319	0.1229	0.902186	0.925345	0.00175	None	Non-significant	d__Bacteria; p__Verrucomicrobiota; c__Verrucomicrobiae; o__Pedosphaerales; f__Pedosphaeraceae; g__Pedosphaeraceae; s__uncultured_soil
OTU5	170.82	0.211394	0.337233	0.626848	0.530759	0.629374	0.00175	None	Non-significant	d__Bacteria; p__Gemmatimonadota; c__Gemmatimonadetes; o__Gemmatimonadales; f__Gemmatimonadaceae; g__uncultured; Unclassified
OTU679	16.5797	-3.28283	0.818559	-4.0105	6.06e-05	0.00051888	0.00175	Enriched OTU	Significant	d__Bacteria; p__Bacteroidota; c__Bacteroidia; o__Flavobacteriales; f__Flavobacteriaceae; g__Flavobacterium; Unclassified
OTU684	21.884	-0.830696	0.865034	-0.960304	0.336902	0.442995	0.00175	None	Non-significant	d__Bacteria; p__Proteobacteria; c__Alphaproteobacteria; o__Rhizobiales; f__Xanthobacteraceae; g__Pseudorhodoplanes; Unclassified
OTU1629	5.28252	-0.731414	0.805009	-0.908578	0.363573	0.471764	0.00171429	None	Non-significant	d__Bacteria; p__Bacteroidota; c__Bacteroidia; o__Chitinophagales; f__Chitinophagaceae; g__Niastella; s__metagenome
OTU1917	6.82998	1.16832	0.721818	1.61858	0.105537	0.173199	0.00171429	None	Non-significant	d__Bacteria; p__Hydrogenedentes; c__Hydrogenedentia; o__Hydrogenedentiales; f__Hydrogenedensaceae; g__Hydrogenedensaceae; s__uncultured_bacterium
OTU229	57.3226	0.332046	0.901224	0.368439	0.712546	0.78597	0.00171429	None	Non-significant	d__Bacteria; p__Proteobacteria; c__Alphaproteobacteria; o__Caulobacterales; f__Caulobacteraceae; g__Phenylobacterium; Unclassified
OTU2430	1.88166	-0.919587	0.632918	-1.45293	0.146242	0.223782	0.00171429	None	Non-significant	d__Bacteria; p__Proteobacteria; c__Alphaproteobacteria; o__Rhodospirillales; f__uncultured; g__uncultured; s__uncultured_soil
OTU2448	1.89202	-0.922966	0.639253	-1.44382	0.14879	0.226064	0.00171429	None	Non-significant	d__Bacteria; p__Verrucomicrobiota; c__Verrucomicrobiae; o__Verrucomicrobiales; f__Verrucomicrobiaceae; g__uncultured; s__uncultured_bacterium
OTU614	19.8388	0.972241	0.644128	1.50939	0.131199	0.204881	0.00133333	None	Non-significant	d__Bacteria; p__Chloroflexi; c__Ktedonobacteria; o__C0119; f__C0119; g__C0119; s__uncultured_soil
OTU1	332.685	0.95992	0.250067	3.83865	0.000123713	0.000907612	0	None	Significant	d__Bacteria; p__Actinobacteriota; c__Actinobacteria; o__Streptomycetales; f__Streptomycetaceae; g__Streptomyces; Unclassified
OTU10	195.195	0.121647	0.220746	0.55107	0.581585	0.675078	0	None	Non-significant	d__Bacteria; p__Chloroflexi; c__Chloroflexia; o__Chloroflexales; f__Roseiflexaceae; g__uncultured; Unclassified
OTU100	26.5128	2.49416	0.891101	2.79896	0.00512677	0.0174062	0	Enriched OTU	Significant	d__Bacteria; p__Patescibacteria; c__Saccharimonadia; o__Saccharimonadales; f__LWQ8; g__LWQ8; s__uncultured_bacterium
OTU1000	27.4801	0.329165	0.703365	0.467987	0.639794	0.730706	0	None	Non-significant	d__Bacteria; p__Acidobacteriota; c__Vicinamibacteria; o__Vicinamibacterales; f__uncultured; g__uncultured; Unclassified
OTU1001	8.39075	0.66433	0.901992	0.736514	0.461418	0.570115	0	None	Non-significant	d__Bacteria; p__Bacteroidota; c__Bacteroidia; o__Chitinophagales; f__Chitinophagaceae; g__Edaphobaculum; Unclassified
OTU1004	2.59673	1.66968	0.748579	2.23047	0.0257162	0.059316	0	None	Non-significant	d__Bacteria; p__Proteobacteria; c__Alphaproteobacteria; o__Sphingomonadales; f__Sphingomonadaceae; g__Sphingobium; s__Sphingobium_amiense
OTU1006	25.4652	-0.631606	0.832714	-0.758491	0.448157	0.557239	0	None	Non-significant	d__Bacteria; p__Bacteroidota; c__Bacteroidia; o__Flavobacteriales; f__Flavobacteriaceae; g__Flavobacterium; Unclassified
OTU1008	12.9041	0.858781	0.838775	1.02385	0.305905	0.40909	0	None	Non-significant	d__Bacteria; p__Proteobacteria; c__Alphaproteobacteria; o__Elsterales; f__uncultured; g__uncultured; Unclassified
OTU1009	11.0314	3.45018	0.878663	3.92662	8.61e-05	0.000674005	0	Enriched OTU	Significant	d__Bacteria; p__Firmicutes; c__Clostridia; o__Clostridiales; f__Clostridiaceae; g__Clostridium_sensu_stricto_10; s__uncultured_bacterium
OTU1010	12.9093	2.96733	0.813422	3.64795	0.000264339	0.00172443	0	Enriched OTU	Significant	d__Bacteria; p__Bdellovibrionota; c__Bdellovibrionia; o__Bdellovibrionales; f__Bdellovibrionaceae; g__Bdellovibrio; Unclassified
OTU1011	1.20431	-0.076175	0.682543	-0.111605	0.911137	0	0	None	Non-significant	d__Bacteria; p__Acidobacteriota; c__Holophagae; o__Subgroup_7; f__Subgroup_7; g__Subgroup_7; s__uncultured_bacterium
OTU1012	4.78635	2.74433	0.862157	3.1831	0.00145709	0.00677703	0	Enriched OTU	Significant	d__Bacteria; p__Acidobacteriota; c__Blastocatellia; o__Pyrinomonadales; f__Pyrinomonadaceae; g__RB41; Unclassified
OTU1014	2.25347	-0.398248	0.671462	-0.593107	0.55311	0.649015	0	None	Non-significant	d__Bacteria; p__Chloroflexi; c__Chloroflexia; o__Thermomicrobiales; f__JG30-KF-CM45; g__JG30-KF-CM45; s__uncultured_soil
OTU1015	3.65183	-2.38282	0.834682	-2.85477	0.00430678	0.0152061	0	Enriched OTU	Significant	d__Bacteria; p__Verrucomicrobiota; c__Verrucomicrobiae; o__Pedosphaerales; f__Pedosphaeraceae; g__ADurb.Bin063-1; s__uncultured_Verrucomicrobia
OTU1016	4.13486	1.42496	0.86227	1.65257	0.098419	0.164032	0	None	Non-significant	d__Bacteria; p__Bacteroidota; c__Bacteroidia; o__Flavobacteriales; f__Flavobacteriaceae; g__Flavobacterium; Unclassified
OTU1017	2.93592	-1.99736	0.784741	-2.54525	0.0109199	0.0307982	0	None	Significant	d__Bacteria; p__Planctomycetota; c__Phycisphaerae; o__Tepidisphaerales; f__WD2101_soil_group; g__WD2101_soil_group; Unclassified
OTU1019	2.60388	0.158476	0.693155	0.22863	0.819156	0.867407	0	None	Non-significant	d__Bacteria; p__Actinobacteriota; c__Actinobacteria; o__Streptomycetales; f__Streptomycetaceae; g__Streptomyces; Unclassified
OTU102	128.591	0.753003	0.311174	2.41988	0.0155257	0.0400861	0	None	Significant	d__Bacteria; p__Verrucomicrobiota; c__Verrucomicrobiae; o__Verrucomicrobiales; f__Rubritaleaceae; g__Luteolibacter; Unclassified
OTU1020	13.9333	3.34138	0.850665	3.92796	8.57e-05	0.000672514	0	Enriched OTU	Significant	d__Bacteria; p__Proteobacteria; c__Gammaproteobacteria; o__Burkholderiales; f__Oxalobacteraceae; g__Noviherbaspirillum; Unclassified
OTU1021	17.8304	1.10831	0.831105	1.33353	0.182357	0.26635	0	None	Non-significant	d__Bacteria; p__Chloroflexi; c__Ktedonobacteria; o__C0119; f__C0119; g__C0119; s__uncultured_Chloroflexi
OTU1022	10.5974	2.67989	0.873806	3.06691	0.00216282	0.00919393	0	Enriched OTU	Significant	d__Bacteria; p__Proteobacteria; c__Gammaproteobacteria; o__Burkholderiales; f__Oxalobacteraceae; Unclassified; Unclassified
OTU1028	8.96091	-1.16982	0.929919	-1.25798	0.208398	0.296363	0	None	Non-significant	d__Bacteria; p__Acidobacteriota; c__Blastocatellia; o__Blastocatellales; f__Blastocatellaceae; g__JGI_0001001-H03; Unclassified
OTU103	50.1423	-0.792062	0.668458	-1.18491	0.236053	0.328938	0	None	Non-significant	d__Bacteria; p__Proteobacteria; c__Alphaproteobacteria; o__Sphingomonadales; f__Sphingomonadaceae; g__Sphingomonas; s__Sphingomonas_daechungensis
OTU1030	14.8493	-1.37214	0.729074	-1.88202	0.0598327	0.112276	0	None	Non-significant	d__Bacteria; p__Verrucomicrobiota; c__Verrucomicrobiae; o__Opitutales; f__Opitutaceae; g__Alterococcus; s__uncultured_bacterium
OTU1031	7.74035	-1.35763	0.901688	-1.50566	0.132155	0.205973	0	None	Non-significant	d__Bacteria; p__Acidobacteriota; c__Vicinamibacteria; o__Subgroup_17; f__Subgroup_17; g__Subgroup_17; s__uncultured_bacterium
OTU1032	4.87578	-2.69377	0.838867	-3.2112	0.00132182	0.00625076	0	Enriched OTU	Significant	d__Bacteria; p__Chloroflexi; c__KD4-96; o__KD4-96; f__KD4-96; g__KD4-96; s__bacterium_Ellin6529
OTU1033	3.34715	-0.637508	0.778117	-0.819296	0.412618	0.521306	0	None	Non-significant	d__Bacteria; p__Bacteroidota; c__Bacteroidia; o__Cytophagales; f__Microscillaceae; g__Chryseolinea; Unclassified
OTU1034	12.5221	4.26346	0.828177	5.14801	2.63e-07	5.49e-06	0	Enriched OTU	Significant	d__Bacteria; p__Verrucomicrobiota; c__Verrucomicrobiae; o__Pedosphaerales; f__Pedosphaeraceae; g__Ellin516; s__uncultured_bacterium
OTU1035	9.78756	2.24804	0.876706	2.56419	0.0103417	0.029701	0	Enriched OTU	Significant	d__Bacteria; p__Bdellovibrionota; c__Bdellovibrionia; o__Bdellovibrionales; f__Bdellovibrionaceae; g__OM27_clade; s__uncultured_bacterium
OTU1036	24.1133	0.727298	0.84977	0.855876	0.392066	0.502059	0	None	Non-significant	d__Bacteria; p__Proteobacteria; c__Alphaproteobacteria; o__Rhizobiales; f__Rhizobiales_Incertae_Sedis; g__Nordella; s__Nordella_oligomobilis
OTU1037	1.20431	-0.076175	0.682543	-0.111605	0.911137	0	0	None	Non-significant	d__Bacteria; p__Acidobacteriota; c__Vicinamibacteria; o__Vicinamibacterales; f__uncultured; g__uncultured; s__uncultured_Acidobacteria
OTU1038	7.39185	-3.36628	0.859849	-3.91496	9.04e-05	0.000695867	0	Enriched OTU	Significant	d__Bacteria; p__Proteobacteria; c__Alphaproteobacteria; o__Sphingomonadales; f__Sphingomonadaceae; Unclassified; Unclassified
OTU1039	9.11071	-3.16174	0.783311	-4.03638	5.43e-05	0.000476996	0	Enriched OTU	Significant	d__Bacteria; p__Gemmatimonadota; c__Longimicrobia; o__Longimicrobiales; f__Longimicrobiaceae; g__YC-ZSS-LKJ147; s__uncultured_Gemmatimonadetes
OTU1040	5.47894	-2.88453	0.860111	-3.35368	0.000797454	0.00419197	0	Enriched OTU	Significant	d__Bacteria; p__Planctomycetota; c__Phycisphaerae; o__Tepidisphaerales; f__WD2101_soil_group; g__WD2101_soil_group; Unclassified
OTU1042	3.29083	2.09467	0.839257	2.49586	0.0125652	0.0345689	0	Enriched OTU	Significant	d__Bacteria; p__Actinobacteriota; c__MB-A2-108; o__MB-A2-108; f__MB-A2-108; g__MB-A2-108; s__uncultured_bacterium
OTU1043	6.43439	3.2275	0.911647	3.5403	0.000399675	0.00239611	0	Enriched OTU	Significant	d__Bacteria; p__Actinobacteriota; c__Acidimicrobiia; o__IMCC26256; f__IMCC26256; g__IMCC26256; Unclassified
OTU1044	12.7103	1.12535	0.905453	1.24286	0.213921	0.302573	0	None	Non-significant	d__Bacteria; p__Proteobacteria; c__Gammaproteobacteria; o__Xanthomonadales; f__Xanthomonadaceae; g__Pseudoxanthomonas; s__Pseudoxanthomonas_mexicana
OTU1045	5.78794	3.05981	0.862309	3.54839	0.000387592	0.00235252	0	Enriched OTU	Significant	d__Bacteria; p__Patescibacteria; c__Parcubacteria; o__Candidatus_Nomurabacteria; f__Candidatus_Nomurabacteria; g__Candidatus_Nomurabacteria; s__uncultured_soil
OTU1046	13.7196	0.0648848	0.75487	0.0859549	0.931502	0.948007	0	None	Non-significant	d__Bacteria; p__Latescibacterota; c__Latescibacterota; o__Latescibacterota; f__Latescibacterota; g__Latescibacterota; s__uncultured_bacterium
OTU1047	7.61755	3.49794	0.895618	3.90561	9.4e-05	0.000720746	0	Enriched OTU	Significant	d__Bacteria; p__Proteobacteria; c__Alphaproteobacteria; o__Sphingomonadales; f__Sphingomonadaceae; Unclassified; Unclassified
OTU1048	26.9505	0.779372	0.748681	1.04099	0.297879	0.39949	0	None	Non-significant	d__Bacteria; p__Proteobacteria; c__Gammaproteobacteria; o__Burkholderiales; f__Nitrosomonadaceae; g__MND1; Unclassified
OTU1049	2.05159	1.21139	0.677569	1.78784	0.0738011	0.13127	0	None	Non-significant	d__Bacteria; p__Bacteroidota; c__Bacteroidia; o__Cytophagales; f__Microscillaceae; g__uncultured; s__uncultured_bacterium
OTU1050	10.2489	0.833437	0.841458	0.990467	0.321946	0.426424	0	None	Non-significant	d__Bacteria; p__Chloroflexi; c__JG30-KF-CM66; o__JG30-KF-CM66; f__JG30-KF-CM66; g__JG30-KF-CM66; s__metagenome
OTU1051	9.67389	-0.343213	0.792918	-0.432849	0.665125	0.749459	0	None	Non-significant	d__Bacteria; p__Planctomycetota; c__Planctomycetes; o__Pirellulales; f__Pirellulaceae; g__Pirellula; s__Pirellula_sp.
OTU1052	10.5807	-0.368896	0.906741	-0.406837	0.684128	0.764289	0	None	Non-significant	d__Bacteria; p__Latescibacterota; c__Latescibacterota; o__Latescibacterota; f__Latescibacterota; g__Latescibacterota; Unclassified
OTU1053	5.23607	0.37828	0.862997	0.438333	0.661145	0.746403	0	None	Non-significant	d__Bacteria; p__Acidobacteriota; c__Acidobacteriae; o__Bryobacterales; f__Bryobacteraceae; g__Bryobacter; Unclassified
OTU1054	2.11688	-1.1437	0.68871	-1.66064	0.0967853	0.161882	0	None	Non-significant	d__Bacteria; p__Gemmatimonadota; c__Gemmatimonadetes; o__Gemmatimonadales; f__Gemmatimonadaceae; g__Roseisolibacter; s__Roseisolibacter_agri
OTU1055	17.1442	1.5138	0.805515	1.8793	0.0602038	0.112792	0	None	Non-significant	d__Bacteria; p__Bacteroidota; c__Bacteroidia; o__Cytophagales; f__Microscillaceae; g__uncultured; Unclassified
OTU1056	6.21076	-3.08966	0.871585	-3.54488	0.000392795	0.00237188	0	Enriched OTU	Significant	d__Bacteria; p__Bacteroidota; c__Bacteroidia; o__Flavobacteriales; f__Flavobacteriaceae; g__Flavobacterium; s__Flavobacterium_pedocola
OTU1057	7.01305	-3.284	0.852641	-3.85156	0.000117369	0.000869193	0	Enriched OTU	Significant	d__Bacteria; p__Verrucomicrobiota; c__Verrucomicrobiae; o__Pedosphaerales; f__Pedosphaeraceae; g__Ellin517; Unclassified
OTU1058	6.80793	-1.52733	0.905544	-1.68665	0.0916713	0.155425	0	None	Non-significant	d__Bacteria; p__Actinobacteriota; c__Thermoleophilia; o__Solirubrobacterales; f__Solirubrobacteraceae; g__Conexibacter; s__metagenome
OTU1059	14.8204	-2.56804	0.843575	-3.04424	0.00233268	0.00970577	0	Enriched OTU	Significant	d__Bacteria; p__Verrucomicrobiota; c__Verrucomicrobiae; o__Pedosphaerales; f__Pedosphaeraceae; g__uncultured; Unclassified
OTU1060	5.84747	3.07294	0.865046	3.55234	0.000381815	0.00232345	0	Enriched OTU	Significant	d__Bacteria; p__Acidobacteriota; c__Vicinamibacteria; o__Subgroup_17; f__Subgroup_17; g__Subgroup_17; Unclassified
OTU1061	4.32117	2.57578	0.809607	3.18151	0.00146507	0.00679183	0	Enriched OTU	Significant	d__Bacteria; p__Actinobacteriota; c__Thermoleophilia; o__Solirubrobacterales; f__67-14; g__67-14; s__uncultured_actinobacterium
OTU1062	3.14416	2.01198	0.79965	2.51608	0.0118668	0.0329556	0	Enriched OTU	Significant	d__Bacteria; p__Actinobacteriota; c__MB-A2-108; o__MB-A2-108; f__MB-A2-108; g__MB-A2-108; s__metagenome
OTU1063	6.18313	-3.08179	0.871401	-3.53659	0.000405321	0.00242267	0	Enriched OTU	Significant	d__Bacteria; p__Verrucomicrobiota; c__Verrucomicrobiae; o__Pedosphaerales; f__Pedosphaeraceae; g__Ellin517; Unclassified
OTU1064	7.77185	0.542093	0.852031	0.636237	0.524622	0.623353	0	None	Non-significant	d__Bacteria; p__Bacteroidota; c__Bacteroidia; o__Chitinophagales; f__Chitinophagaceae; g__Niastella; s__uncultured_Niastella
OTU1065	20.3839	0.917757	0.743706	1.23403	0.217191	0.306462	0	None	Non-significant	d__Bacteria; p__Chloroflexi; c__Ktedonobacteria; o__Ktedonobacterales; f__Ktedonobacteraceae; Unclassified; Unclassified
OTU1066	5.69781	-2.07709	0.845356	-2.45706	0.0140079	0.0375051	0	Enriched OTU	Significant	d__Bacteria; p__Patescibacteria; c__Microgenomatia; o__Candidatus_Pacebacteria; f__Candidatus_Pacebacteria; g__Candidatus_Pacebacteria; s__uncultured_bacterium
OTU1067	1.87552	1.00848	0.667436	1.51098	0.130794	0.204393	0	None	Non-significant	d__Bacteria; p__Myxococcota; c__Myxococcia; o__Myxococcales; f__Anaeromyxobacteraceae; g__Anaeromyxobacter; s__uncultured_delta
OTU1068	12.4707	-0.083744	0.786452	-0.106483	0.915199	0.935051	0	None	Non-significant	d__Bacteria; p__Patescibacteria; c__Saccharimonadia; o__Saccharimonadales; f__Saccharimonadales; g__Saccharimonadales; s__metagenome
OTU1069	8.18105	3.61072	0.865281	4.17289	3.01e-05	0.000290218	0	Enriched OTU	Significant	d__Bacteria; p__Patescibacteria; c__Saccharimonadia; o__Saccharimonadales; f__Saccharimonadales; g__Saccharimonadales; Unclassified
OTU107	35.1723	-2.20504	0.671363	-3.28443	0.00102188	0.00510941	0	Enriched OTU	Significant	d__Bacteria; p__Planctomycetota; c__Planctomycetes; o__Pirellulales; f__Pirellulaceae; g__Pir4_lineage; Unclassified
OTU1071	10.5327	-0.938219	0.793689	-1.1821	0.237167	0.329709	0	None	Non-significant	d__Bacteria; p__Chloroflexi; c__Anaerolineae; o__SBR1031; f__SBR1031; g__SBR1031; s__uncultured_bacterium
OTU1072	7.11893	-3.30494	0.832564	-3.96959	7.2e-05	0.000580647	0	Enriched OTU	Significant	d__Bacteria; p__Bdellovibrionota; c__Oligoflexia; o__0319-6G20; f__0319-6G20; g__0319-6G20; s__uncultured_bacterium
OTU1073	12.17	-1.09058	0.863628	-1.26279	0.206665	0.294789	0	None	Non-significant	d__Bacteria; p__Proteobacteria; c__Alphaproteobacteria; o__Rhizobiales; f__Beijerinckiaceae; g__Bosea; Unclassified
OTU1074	21.949	-1.32448	0.804235	-1.64688	0.0995819	0.165735	0	None	Non-significant	d__Bacteria; p__Acidobacteriota; c__Vicinamibacteria; o__Vicinamibacterales; f__Vicinamibacteraceae; g__Vicinamibacteraceae; Unclassified
OTU1075	5.81342	-2.56002	0.764362	-3.34922	0.000810402	0.0042411	0	Enriched OTU	Significant	d__Bacteria; p__Patescibacteria; c__Saccharimonadia; o__Saccharimonadales; f__Saccharimonadales; g__Saccharimonadales; s__uncultured_bacterium
OTU1076	8.03313	-0.476086	0.890249	-0.534778	0.592803	0.685011	0	None	Non-significant	d__Bacteria; p__Bdellovibrionota; c__Oligoflexia; o__0319-6G20; f__0319-6G20; g__0319-6G20; s__uncultured_Roseobacter
OTU1078	2.06911	-0.533811	0.641802	-0.831737	0.405557	0.514041	0	None	Non-significant	d__Bacteria; p__Bacteroidota; c__Bacteroidia; o__Chitinophagales; f__Chitinophagaceae; g__uncultured; s__Sediminibacterium_sp.
OTU1079	2.56035	1.65145	0.763679	2.16249	0.0305803	0.0678761	0	None	Non-significant	d__Bacteria; p__Verrucomicrobiota; c__Verrucomicrobiae; o__Chthoniobacterales; f__Chthoniobacteraceae; g__Chthoniobacter; s__uncultured_bacterium
OTU108	127.018	1.01763	0.355047	2.86619	0.00415451	0.014757	0	None	Significant	d__Bacteria; p__Actinobacteriota; c__Thermoleophilia; o__Solirubrobacterales; f__67-14; g__67-14; Unclassified
OTU1080	1.85148	0.998312	0.664282	1.50284	0.132879	0.206634	0	None	Non-significant	d__Bacteria; p__Bacteroidota; c__Bacteroidia; o__Chitinophagales; f__Chitinophagaceae; g__uncultured; s__uncultured_bacterium
OTU1081	15.4392	0.873587	0.782104	1.11697	0.264007	0.359532	0	None	Non-significant	d__Bacteria; p__Bacteroidota; c__Bacteroidia; o__Cytophagales; f__Microscillaceae; g__Ohtaekwangia; s__metagenome
OTU1082	5.36743	2.93826	0.850287	3.45561	0.000549044	0.00309329	0	Enriched OTU	Significant	d__Bacteria; p__Proteobacteria; c__Gammaproteobacteria; o__Burkholderiales; f__Oxalobacteraceae; g__Massilia; Unclassified
OTU1083	3.88447	0.35668	0.845549	0.421832	0.673148	0.756327	0	None	Non-significant	d__Bacteria; p__Proteobacteria; c__Gammaproteobacteria; o__Burkholderiales; f__Oxalobacteraceae; g__Noviherbaspirillum; Unclassified
OTU1084	7.24941	0.743312	0.855655	0.868705	0.385009	0.494921	0	None	Non-significant	d__Bacteria; p__Bacteroidota; c__Bacteroidia; o__Cytophagales; f__Hymenobacteraceae; g__Adhaeribacter; Unclassified
OTU1085	6.24449	3.17928	0.907	3.50527	0.000456146	0.00266129	0	Enriched OTU	Significant	d__Bacteria; p__Chloroflexi; c__Anaerolineae; o__RBG-13-54-9; f__RBG-13-54-9; g__RBG-13-54-9; s__uncultured_sludge
OTU1086	1.13949	-0.245993	0.701008	-0.350913	0.725653	0	0	None	Non-significant	d__Bacteria; p__Planctomycetota; c__Planctomycetes; o__Pirellulales; f__Pirellulaceae; g__uncultured; s__uncultured_bacterium
OTU1087	5.33428	0.332623	0.86855	0.382964	0.701746	0.778433	0	None	Non-significant	d__Bacteria; p__Myxococcota; c__Polyangia; o__Polyangiales; f__Sandaracinaceae; g__uncultured; Unclassified
OTU1088	6.50803	0.0425832	0.848317	0.0501972	0.959965	0.971934	0	None	Non-significant	d__Bacteria; p__Myxococcota; c__Myxococcia; o__Myxococcales; f__Anaeromyxobacteraceae; g__Anaeromyxobacter; Unclassified
OTU1090	6.01895	3.1205	0.881329	3.54067	0.000399107	0.00239611	0	Enriched OTU	Significant	d__Bacteria; p__Acidobacteriota; c__Vicinamibacteria; o__Vicinamibacterales; f__uncultured; g__uncultured; s__uncultured_bacterium
OTU1091	2.46994	-1.4863	0.737404	-2.01559	0.0438433	0.0884757	0	None	Non-significant	d__Bacteria; p__Planctomycetota; c__Planctomycetes; o__Pirellulales; f__Pirellulaceae; g__Pirellula; s__uncultured_Pasteuria
OTU1093	17.4664	1.82775	0.703316	2.59877	0.00935595	0.0276452	0	None	Significant	d__Bacteria; p__Verrucomicrobiota; c__Verrucomicrobiae; o__Chthoniobacterales; f__Chthoniobacteraceae; g__Candidatus_Udaeobacter; s__Verrucomicrobia_bacterium
OTU1094	16.315	-0.121609	0.896171	-0.135698	0.89206	0.920597	0	None	Non-significant	d__Bacteria; p__Proteobacteria; c__Gammaproteobacteria; o__R7C24; f__R7C24; g__R7C24; Unclassified
OTU1097	15.9501	-0.206035	0.734135	-0.28065	0.778979	0.838051	0	None	Non-significant	d__Bacteria; p__Planctomycetota; c__Phycisphaerae; o__Phycisphaerales; f__Phycisphaeraceae; g__AKYG587; Unclassified
OTU1098	11.1527	-2.10953	0.802918	-2.62733	0.00860584	0.026117	0	Enriched OTU	Significant	d__Bacteria; p__Proteobacteria; c__Gammaproteobacteria; o__R7C24; f__R7C24; g__R7C24; s__metagenome
OTU1099	1.20431	-0.076175	0.682543	-0.111605	0.911137	0	0	None	Non-significant	d__Bacteria; p__Acidobacteriota; c__Vicinamibacteria; o__Vicinamibacterales; f__Vicinamibacteraceae; g__Vicinamibacteraceae; Unclassified
OTU11	319.232	-0.346104	0.44306	-0.781168	0.434704	0.54431	0	None	Non-significant	d__Bacteria; p__Actinobacteriota; c__Actinobacteria; o__Micrococcales; f__Intrasporangiaceae; Unclassified; Unclassified
OTU110	19.1311	-4.82184	0.903595	-5.33628	9.49e-08	2.1e-06	0	Enriched OTU	Significant	d__Bacteria; p__Patescibacteria; c__Parcubacteria; Unclassified; Unclassified; Unclassified; Unclassified
OTU1100	7.57337	1.37876	0.853819	1.61482	0.10635	0.174411	0	None	Non-significant	d__Bacteria; p__Proteobacteria; c__Gammaproteobacteria; o__Burkholderiales; f__A21b; g__A21b; s__uncultured_bacterium
OTU1101	2.22565	-1.28093	0.722055	-1.77401	0.0760622	0.134361	0	None	Non-significant	d__Bacteria; p__Patescibacteria; c__Parcubacteria; Unclassified; Unclassified; Unclassified; Unclassified
OTU1102	2.35558	1.47402	0.736386	2.00169	0.0453176	0.0907508	0	None	Non-significant	d__Bacteria; p__Planctomycetota; c__Planctomycetes; o__Gemmatales; f__Gemmataceae; g__Gemmata; Unclassified
OTU1103	5.8208	3.06645	0.886101	3.46061	0.000538963	0.0030511	0	Enriched OTU	Significant	d__Bacteria; p__Latescibacterota; c__Latescibacterota; o__Latescibacterota; f__Latescibacterota; g__Latescibacterota; s__uncultured_bacterium
OTU1104	8.97434	3.75514	0.912925	4.11331	3.9e-05	0.000354643	0	Enriched OTU	Significant	d__Bacteria; p__Planctomycetota; c__Planctomycetes; o__Isosphaerales; f__Isosphaeraceae; g__Singulisphaera; s__uncultured_Planctomycetales
OTU1105	4.97732	2.81458	0.868591	3.2404	0.00119363	0.0057555	0	Enriched OTU	Significant	d__Bacteria; p__Proteobacteria; c__Gammaproteobacteria; o__Burkholderiales; f__Oxalobacteraceae; Unclassified; Unclassified
OTU1107	7.80599	-2.27156	0.808229	-2.81054	0.00494579	0.0168991	0	Enriched OTU	Significant	d__Bacteria; p__Bacteroidota; c__Bacteroidia; o__Cytophagales; f__Microscillaceae; g__uncultured; Unclassified
OTU1108	5.76322	-1.97091	0.770607	-2.5576	0.0105396	0.0300495	0	None	Significant	d__Bacteria; p__Bacteroidota; c__Bacteroidia; o__Sphingobacteriales; f__AKYH767; g__AKYH767; Unclassified
OTU1109	9.98184	-3.83559	0.806702	-4.75466	1.99e-06	3.32e-05	0	Enriched OTU	Significant	d__Bacteria; p__Proteobacteria; c__Gammaproteobacteria; o__Burkholderiales; f__TRA3-20; g__TRA3-20; Unclassified
OTU1110	10.2247	-0.291648	0.704895	-0.413748	0.679059	0.760068	0	None	Non-significant	d__Bacteria; p__Planctomycetota; c__Planctomycetes; o__Pirellulales; f__Pirellulaceae; g__Rhodopirellula; s__uncultured_Planctomycetaceae
OTU1111	1.65469	-0.604511	0.63816	-0.947272	0.3435	0	0	None	Non-significant	d__Bacteria; p__Acidobacteriota; c__Acidobacteriae; o__Acidobacteriae; f__Acidobacteriae; g__Paludibaculum; s__metagenome
OTU1112	6.64156	-3.19491	0.881316	-3.62515	0.000288791	0.0018633	0	Enriched OTU	Significant	d__Bacteria; p__Verrucomicrobiota; c__Verrucomicrobiae; o__Pedosphaerales; f__Pedosphaeraceae; g__Pedosphaeraceae; Unclassified
OTU1113	4.9401	-2.55727	0.806218	-3.17194	0.00151425	0.00697857	0	Enriched OTU	Significant	d__Bacteria; p__Myxococcota; c__Myxococcia; o__Myxococcales; f__Myxococcaceae; g__P3OB-42; Unclassified
OTU1114	7.20485	2.03595	0.838098	2.42925	0.0151303	0.0395031	0	Enriched OTU	Significant	d__Bacteria; p__Proteobacteria; c__Alphaproteobacteria; o__Rhizobiales; f__D05-2; g__D05-2; Unclassified
OTU1115	3.87533	-2.48433	0.821082	-3.02568	0.00248073	0.0100689	0	Enriched OTU	Significant	d__Bacteria; p__Acidobacteriota; c__Vicinamibacteria; o__Vicinamibacterales; f__uncultured; g__uncultured; Unclassified
OTU1117	5.82639	3.06935	0.812814	3.77621	0.000159233	0.00111939	0	Enriched OTU	Significant	d__Bacteria; p__Gemmatimonadota; c__Gemmatimonadetes; o__Gemmatimonadales; f__Gemmatimonadaceae; g__Gemmatimonas; Unclassified
OTU1118	5.71676	3.03654	0.892899	3.40077	0.00067196	0.00366312	0	Enriched OTU	Significant	d__Bacteria; p__Chloroflexi; c__Anaerolineae; o__Anaerolineales; f__Anaerolineaceae; g__Anaerolinea; Unclassified
OTU1119	6.83899	3.3245	0.886596	3.74974	0.00017702	0.00122613	0	Enriched OTU	Significant	d__Bacteria; p__Methylomirabilota; c__Methylomirabilia; o__Rokubacteriales; f__Rokubacteriales; g__Rokubacteriales; s__uncultured_bacterium
OTU112	129.327	-0.294173	0.658834	-0.446506	0.655232	0.741504	0	None	Non-significant	d__Bacteria; p__Proteobacteria; c__Gammaproteobacteria; o__Burkholderiales; f__Nitrosomonadaceae; g__Ellin6067; s__uncultured_beta
OTU1120	2.95455	1.91619	0.808082	2.37129	0.0177263	0.0442686	0	None	Significant	d__Bacteria; p__Planctomycetota; c__Planctomycetes; o__Planctomycetales; f__uncultured; g__uncultured; s__uncultured_bacterium
OTU1121	3.7263	2.31693	0.812726	2.85082	0.00436073	0.0153505	0	Enriched OTU	Significant	d__Bacteria; p__Acidobacteriota; c__Blastocatellia; o__Pyrinomonadales; f__Pyrinomonadaceae; g__RB41; Unclassified
OTU1122	4.81273	-2.66966	0.83795	-3.18595	0.00144281	0.00674169	0	Enriched OTU	Significant	d__Bacteria; p__Planctomycetota; c__Phycisphaerae; o__Tepidisphaerales; f__WD2101_soil_group; g__WD2101_soil_group; s__uncultured_soil
OTU1123	5.54936	-2.90523	0.781315	-3.71839	0.000200499	0.00135359	0	Enriched OTU	Significant	d__Bacteria; p__Chloroflexi; c__Anaerolineae; o__SBR1031; f__A4b; g__A4b; s__uncultured_Anaerolineaceae
OTU1124	20.5942	-2.76624	0.829859	-3.33338	0.000857965	0.00441159	0	Enriched OTU	Significant	d__Bacteria; p__Acidobacteriota; c__Vicinamibacteria; o__Vicinamibacterales; f__uncultured; g__uncultured; s__uncultured_bacterium
OTU1125	8.27473	-3.54447	0.832415	-4.25806	2.06e-05	0.000219289	0	Enriched OTU	Significant	d__Bacteria; p__Proteobacteria; c__Gammaproteobacteria; o__Burkholderiales; f__A21b; g__A21b; s__uncultured_bacterium
OTU1127	4.28675	-2.65274	0.871351	-3.0444	0.00233146	0.00970577	0	Enriched OTU	Significant	d__Bacteria; p__Planctomycetota; c__Planctomycetes; o__Planctomycetales; f__uncultured; g__uncultured; s__uncultured_bacterium
OTU1128	6.92045	1.45037	0.909143	1.59531	0.110643	0.179838	0	None	Non-significant	d__Bacteria; p__Actinobacteriota; c__Thermoleophilia; o__Gaiellales; f__uncultured; g__uncultured; Unclassified
OTU1129	21.7664	0.254244	0.669359	0.379833	0.70407	0.779541	0	None	Non-significant	d__Bacteria; p__Firmicutes; c__Bacilli; o__Thermoactinomycetales; f__Thermoactinomycetaceae; g__Planifilum; s__Planifilum_composti
OTU113	105.444	0.756483	0.5732	1.31975	0.186917	0.271555	0	None	Non-significant	d__Bacteria; p__Acidobacteriota; c__Acidobacteriae; o__Bryobacterales; f__Bryobacteraceae; g__Bryobacter; Unclassified
OTU1130	2.3819	-1.60926	0.719176	-2.23765	0.025244	0.0585711	0	None	Non-significant	d__Bacteria; p__Gemmatimonadota; c__S0134_terrestrial_group; o__S0134_terrestrial_group; f__S0134_terrestrial_group; g__S0134_terrestrial_group; Unclassified
OTU1131	1.66323	0.753754	0.637486	1.18239	0.237053	0	0	None	Non-significant	d__Bacteria; p__Proteobacteria; c__Gammaproteobacteria; o__Burkholderiales; f__Comamonadaceae; Unclassified; Unclassified
OTU1132	5.63686	1.7659	0.787749	2.24171	0.0249802	0.0581309	0	None	Non-significant	d__Bacteria; p__Actinobacteriota; c__Thermoleophilia; o__Solirubrobacterales; f__67-14; g__67-14; Unclassified
OTU1133	9.45645	3.83432	0.841272	4.55776	5.17e-06	7.26e-05	0	Enriched OTU	Significant	d__Bacteria; p__Gemmatimonadota; c__Gemmatimonadetes; o__Gemmatimonadales; f__Gemmatimonadaceae; g__uncultured; Unclassified
OTU1134	9.33908	2.96555	0.797562	3.71827	0.000200596	0.00135359	0	Enriched OTU	Significant	d__Bacteria; p__Patescibacteria; c__Saccharimonadia; o__Saccharimonadales; f__Saccharimonadales; g__Saccharimonadales; Unclassified
OTU1135	8.95916	3.75113	0.872517	4.29921	1.71e-05	0.00018863	0	Enriched OTU	Significant	d__Bacteria; p__Proteobacteria; c__Gammaproteobacteria; o__Burkholderiales; f__Nitrosomonadaceae; g__MND1; s__uncultured_Burkholderiales
OTU1136	14.2494	-0.22211	0.879838	-0.252444	0.800698	0.854392	0	None	Non-significant	d__Bacteria; p__Acidobacteriota; c__Vicinamibacteria; o__Vicinamibacterales; f__uncultured; g__uncultured; s__uncultured_Acidobacteriaceae
OTU1137	1.20756	-0.0757745	0.682644	-0.111002	0.911615	0	0	None	Non-significant	d__Bacteria; p__Myxococcota; c__Polyangia; o__Haliangiales; f__Haliangiaceae; g__Haliangium; Unclassified
OTU1138	2.38408	1.48718	0.721842	2.06025	0.0393744	0.0817471	0	None	Non-significant	d__Bacteria; p__Proteobacteria; c__Gammaproteobacteria; o__Burkholderiales; f__Comamonadaceae; Unclassified; Unclassified
OTU1139	2.31024	-0.31055	0.659982	-0.470543	0.637967	0.728973	0	None	Non-significant	d__Bacteria; p__Planctomycetota; c__Planctomycetes; o__Gemmatales; f__Gemmataceae; g__Zavarzinella; s__uncultured_Zavarzinella
OTU114	41.5985	-0.13664	0.514473	-0.265592	0.790554	0.847407	0	None	Non-significant	d__Bacteria; p__Planctomycetota; c__Planctomycetes; o__Pirellulales; f__Pirellulaceae; g__Pirellula; s__metagenome
OTU1141	5.6785	-2.94263	0.819604	-3.5903	0.000330294	0.00208183	0	Enriched OTU	Significant	d__Bacteria; p__Planctomycetota; c__Planctomycetes; o__Pirellulales; f__Pirellulaceae; g__Pirellula; s__uncultured_Planctomycetales
OTU1142	6.33404	-2.57135	0.761715	-3.37574	0.000736171	0.00394916	0	Enriched OTU	Significant	d__Bacteria; p__Dependentiae; c__Babeliae; o__Babeliales; f__Vermiphilaceae; g__Vermiphilaceae; Unclassified
OTU1143	7.94455	-2.03667	0.7855	-2.59284	0.00951873	0.0280208	0	Enriched OTU	Significant	d__Bacteria; p__Verrucomicrobiota; c__Verrucomicrobiae; o__Pedosphaerales; f__Pedosphaeraceae; g__Pedosphaeraceae; Unclassified
OTU1144	7.65661	-3.42329	0.860501	-3.97825	6.94e-05	0.000565734	0	Enriched OTU	Significant	d__Bacteria; p__Chloroflexi; c__TK10; o__TK10; f__TK10; g__TK10; s__metagenome
OTU1145	18.5581	-0.287882	0.856192	-0.336235	0.736693	0.803736	0	None	Non-significant	d__Bacteria; p__Actinobacteriota; c__Thermoleophilia; o__Gaiellales; f__uncultured; g__uncultured; Unclassified
OTU1146	7.6346	3.50133	0.858559	4.07815	4.54e-05	0.000408041	0	Enriched OTU	Significant	d__Bacteria; p__Planctomycetota; c__Planctomycetes; o__Isosphaerales; f__Isosphaeraceae; g__Paludisphaera; s__Paludisphaera_borealis
OTU1147	11.1341	3.00105	0.753914	3.98063	6.87e-05	0.000564576	0	Enriched OTU	Significant	d__Bacteria; p__Bacteroidota; c__Bacteroidia; o__Flavobacteriales; f__Crocinitomicaceae; g__Fluviicola; Unclassified
OTU1148	1.20431	-0.076175	0.682543	-0.111605	0.911137	0	0	None	Non-significant	d__Bacteria; p__Actinobacteriota; c__Thermoleophilia; o__Gaiellales; f__uncultured; g__uncultured; Unclassified
OTU1149	18.8288	0.151617	0.846581	0.179094	0.857864	0.895253	0	None	Non-significant	d__Bacteria; p__Proteobacteria; c__Alphaproteobacteria; o__Rhizobiales; f__Hyphomicrobiaceae; g__Pedomicrobium; Unclassified
OTU115	49.3398	0.13619	0.294086	0.463097	0.643295	0.732927	0	None	Non-significant	d__Bacteria; p__Planctomycetota; c__Planctomycetes; o__Pirellulales; f__Pirellulaceae; g__Pirellula; s__uncultured_soil
OTU1150	1.7923	0.923111	0.646812	1.42717	0.153531	0.231344	0	None	Non-significant	d__Bacteria; p__Bacteroidota; c__Bacteroidia; o__Chitinophagales; f__Chitinophagaceae; g__Terrimonas; Unclassified
OTU1151	2.62194	1.0209	0.709195	1.43952	0.150004	0.22728	0	None	Non-significant	d__Bacteria; p__Planctomycetota; c__OM190; o__OM190; f__OM190; g__OM190; s__uncultured_bacterium
OTU1152	7.92434	-2.28095	0.846069	-2.69594	0.00701901	0.0221377	0	Enriched OTU	Significant	d__Bacteria; p__Verrucomicrobiota; c__Verrucomicrobiae; o__Chthoniobacterales; f__Chthoniobacteraceae; g__Chthoniobacter; s__bacterium_Ellin507
OTU1153	2.48628	1.57847	0.699805	2.25558	0.0240967	0.0566405	0	None	Non-significant	d__Bacteria; p__Proteobacteria; c__Gammaproteobacteria; o__Burkholderiales; f__A21b; g__A21b; s__uncultured_delta
OTU1154	16.1792	-1.45272	0.829659	-1.75099	0.0799485	0.139054	0	None	Non-significant	d__Bacteria; p__Actinobacteriota; c__Actinobacteria; o__Frankiales; f__Geodermatophilaceae; g__Geodermatophilus; s__Geodermatophilus_daqingensis
OTU1155	6.80047	-2.04928	0.785667	-2.60833	0.00909842	0.0271569	0	Enriched OTU	Significant	d__Bacteria; p__Verrucomicrobiota; c__Verrucomicrobiae; o__Pedosphaerales; f__Pedosphaeraceae; g__Pedosphaeraceae; s__uncultured_Prosthecobacter
OTU1156	2.35032	-1.38893	0.721749	-1.9244	0.0543046	0.104569	0	None	Non-significant	d__Bacteria; p__Patescibacteria; c__Saccharimonadia; o__Saccharimonadales; f__LWQ8; g__LWQ8; Unclassified
OTU1157	12.1923	2.79676	0.774161	3.61263	0.000303105	0.00193445	0	Enriched OTU	Significant	d__Bacteria; p__Patescibacteria; c__Saccharimonadia; o__Saccharimonadales; f__WWH38; g__WWH38; s__uncultured_bacterium
OTU1158	12.1375	1.70806	0.860853	1.98415	0.0472394	0.0934211	0	None	Non-significant	d__Bacteria; p__Verrucomicrobiota; c__Verrucomicrobiae; o__Chthoniobacterales; f__Chthoniobacteraceae; g__Chthoniobacter; s__uncultured_bacterium
OTU1159	5.2081	2.88562	0.877248	3.28939	0.00100403	0.00503086	0	Enriched OTU	Significant	d__Bacteria; p__Latescibacterota; c__Latescibacteria; o__Latescibacterales; f__Latescibacteraceae; g__Latescibacteraceae; s__uncultured_bacterium
OTU1162	6.9731	0.534236	0.867971	0.6155	0.538225	0.636944	0	None	Non-significant	d__Bacteria; p__Proteobacteria; c__Gammaproteobacteria; o__Pseudomonadales; f__Pseudomonadaceae; g__Pseudomonas; Unclassified
OTU1163	8.87085	3.3295	0.829947	4.0117	6.03e-05	0.000518136	0	Enriched OTU	Significant	d__Bacteria; p__Firmicutes; c__Bacilli; o__Paenibacillales; f__Paenibacillaceae; g__Paenibacillus; Unclassified
OTU1165	1.33715	-0.0614086	0.656777	-0.0935	0.925506	0	0	None	Non-significant	d__Bacteria; p__Firmicutes; c__Bacilli; o__Paenibacillales; f__Paenibacillaceae; g__Paenibacillus; Unclassified
OTU1166	8.89216	-3.12844	0.818701	-3.82122	0.000132791	0.000962222	0	Enriched OTU	Significant	d__Bacteria; p__Chloroflexi; c__Anaerolineae; o__Anaerolineales; f__Anaerolineaceae; g__uncultured; Unclassified
OTU1167	11.214	-1.21501	0.862044	-1.40946	0.1587	0.237748	0	None	Non-significant	d__Bacteria; p__Proteobacteria; c__Alphaproteobacteria; o__Caulobacterales; f__Caulobacteraceae; g__uncultured; s__uncultured_Caulobacteraceae
OTU1168	8.5511	-1.62926	0.841978	-1.93504	0.0529854	0.102531	0	None	Non-significant	d__Bacteria; p__Bacteroidota; c__Bacteroidia; o__Cytophagales; f__Microscillaceae; g__uncultured; s__uncultured_bacterium
OTU1169	11.3674	-2.2441	0.738015	-3.04072	0.00236013	0.00978539	0	Enriched OTU	Significant	d__Bacteria; p__Planctomycetota; c__Planctomycetes; o__Gemmatales; f__Gemmataceae; g__uncultured; s__uncultured_bacterium
OTU117	95.3977	-0.542691	0.814266	-0.666479	0.505105	0.605721	0	None	Non-significant	d__Bacteria; p__Proteobacteria; c__Gammaproteobacteria; o__Pseudomonadales; f__Pseudomonadaceae; g__Pseudomonas; Unclassified
OTU1170	8.58566	-3.6032	0.778138	-4.63054	3.65e-06	5.51e-05	0	Enriched OTU	Significant	d__Bacteria; p__Proteobacteria; c__Alphaproteobacteria; o__Reyranellales; f__Reyranellaceae; g__uncultured; Unclassified
OTU1171	7.58479	-3.4079	0.821212	-4.14985	3.33e-05	0.000314658	0	Enriched OTU	Significant	d__Bacteria; p__Acidobacteriota; c__Vicinamibacteria; o__Subgroup_17; f__Subgroup_17; g__Subgroup_17; Unclassified
OTU1172	10.8872	-2.03266	0.86105	-2.36068	0.0182415	0.0454591	0	Enriched OTU	Significant	d__Bacteria; p__Proteobacteria; c__Alphaproteobacteria; o__uncultured; f__uncultured; g__uncultured; Unclassified
OTU1173	2.51629	-1.51025	0.742962	-2.03274	0.0420792	0.086304	0	None	Non-significant	d__Bacteria; p__Planctomycetota; c__Planctomycetes; o__Pirellulales; f__Pirellulaceae; g__Pir4_lineage; s__uncultured_Planctomycetaceae
OTU1174	1.27371	0.0763511	0.668131	0.114276	0.909019	0	0	None	Non-significant	d__Bacteria; p__Firmicutes; c__Bacilli; o__Bacillales; f__Bacillaceae; g__Bacillus; Unclassified
OTU1175	7.11027	0.983466	0.801852	1.22649	0.220013	0.309516	0	None	Non-significant	d__Bacteria; p__Acidobacteriota; c__Thermoanaerobaculia; o__Thermoanaerobaculales; f__Thermoanaerobaculaceae; g__Subgroup_10; s__uncultured_prokaryote
OTU1176	6.99625	2.813	0.82167	3.42351	0.000618176	0.00341738	0	Enriched OTU	Significant	d__Bacteria; p__Gemmatimonadota; c__Gemmatimonadetes; o__Gemmatimonadales; f__Gemmatimonadaceae; g__uncultured; s__uncultured_bacterium
OTU1177	16.297	1.54564	0.669857	2.30742	0.0210316	0.0509561	0	None	Non-significant	d__Bacteria; p__Planctomycetota; c__Planctomycetes; o__Pirellulales; f__Pirellulaceae; g__Pirellula; s__uncultured_bacterium
OTU1178	5.78443	3.05886	0.827621	3.69597	0.000219046	0.00145721	0	Enriched OTU	Significant	d__Bacteria; p__Acidobacteriota; c__Vicinamibacteria; o__Vicinamibacterales; f__uncultured; g__uncultured; s__uncultured_bacterium
OTU1179	3.56843	2.23891	0.861364	2.59927	0.00934227	0.0276395	0	Enriched OTU	Significant	d__Bacteria; p__Proteobacteria; c__Gammaproteobacteria; o__Burkholderiales; f__Burkholderiaceae; g__Cupriavidus; Unclassified
OTU1180	5.31866	2.91869	0.880874	3.31341	0.000921667	0.00469811	0	Enriched OTU	Significant	d__Bacteria; p__Desulfobacterota; c__Desulfuromonadia; o__Geobacterales; f__Geobacteraceae; g__Geobacteraceae; s__uncultured_bacterium
OTU1181	6.06352	-1.61028	0.880321	-1.8292	0.0673704	0.12261	0	None	Non-significant	d__Bacteria; p__Actinobacteriota; c__Actinobacteria; o__Micrococcales; f__Microbacteriaceae; Unclassified; Unclassified
OTU1182	11.5948	-1.4533	0.802076	-1.81193	0.0699976	0.125739	0	None	Non-significant	d__Bacteria; p__Bacteroidota; c__Bacteroidia; o__Bacteroidetes_VC2.1_Bac22; f__Bacteroidetes_VC2.1_Bac22; g__Bacteroidetes_VC2.1_Bac22; s__metagenome
OTU1183	4.45479	0.743114	0.882568	0.84199	0.399793	0.509202	0	None	Non-significant	d__Bacteria; p__Chloroflexi; c__Anaerolineae; o__Ardenticatenales; f__uncultured; g__uncultured; s__uncultured_prokaryote
OTU1184	1.90287	1.02015	0.67107	1.52018	0.128466	0.201423	0	None	Non-significant	d__Bacteria; p__Patescibacteria; c__Saccharimonadia; o__Saccharimonadales; f__Saccharimonadales; g__Saccharimonadales; s__uncultured_bacterium
OTU1185	5.35147	2.9298	0.88167	3.32301	0.000890521	0.00455908	0	Enriched OTU	Significant	d__Bacteria; p__Planctomycetota; c__Phycisphaerae; o__Tepidisphaerales; f__WD2101_soil_group; g__WD2101_soil_group; s__uncultured_bacterium
OTU1186	5.00448	2.82011	0.870285	3.24044	0.00119344	0.0057555	0	Enriched OTU	Significant	d__Bacteria; p__Planctomycetota; c__Planctomycetes; o__Pirellulales; f__Pirellulaceae; g__Pir4_lineage; s__wastewater_metagenome
OTU1187	7.24505	3.41787	0.854111	4.00167	6.29e-05	0.000536686	0	Enriched OTU	Significant	d__Bacteria; p__Patescibacteria; c__Saccharimonadia; o__Saccharimonadales; f__LWQ8; g__LWQ8; Unclassified
OTU1188	15.4003	0.459653	0.817905	0.561989	0.574124	0.669006	0	None	Non-significant	d__Bacteria; p__Planctomycetota; c__Planctomycetes; o__Pirellulales; f__Pirellulaceae; g__Pirellula; s__uncultured_soil
OTU119	61.6904	-0.818603	0.619898	-1.32054	0.186653	0.271339	0	None	Non-significant	d__Bacteria; p__Proteobacteria; c__Gammaproteobacteria; o__Burkholderiales; f__Comamonadaceae; g__Comamonas; Unclassified
OTU1191	16.1893	0.534551	0.813602	0.657017	0.51117	0.611379	0	None	Non-significant	d__Bacteria; p__Planctomycetota; c__Planctomycetes; o__Pirellulales; f__Pirellulaceae; g__Pirellula; s__uncultured_soil
OTU1192	22.7904	0.0891805	0.700218	0.127361	0.898655	0.92425	0	None	Non-significant	d__Bacteria; p__Chloroflexi; c__Anaerolineae; o__RBG-13-54-9; f__RBG-13-54-9; g__RBG-13-54-9; s__uncultured_sludge
OTU1193	14.3191	0.87749	0.777481	1.12863	0.259053	0.35428	0	None	Non-significant	d__Bacteria; p__Planctomycetota; c__Phycisphaerae; o__Tepidisphaerales; f__CPla-3_termite_group; g__CPla-3_termite_group; s__metagenome
OTU1198	7.02578	-1.58904	0.874892	-1.81627	0.0693288	0.124919	0	None	Non-significant	d__Bacteria; p__Bacteroidota; c__Bacteroidia; o__Chitinophagales; f__Chitinophagaceae; g__Ferruginibacter; Unclassified
OTU1199	2.18923	-1.45387	0.72596	-2.00269	0.0452111	0.0906145	0	None	Non-significant	d__Bacteria; p__Actinobacteriota; c__MB-A2-108; o__MB-A2-108; f__MB-A2-108; g__MB-A2-108; Unclassified
OTU1200	1.20431	-0.076175	0.682543	-0.111605	0.911137	0	0	None	Non-significant	d__Bacteria; p__Chloroflexi; c__Chloroflexia; o__Thermomicrobiales; f__JG30-KF-CM45; g__JG30-KF-CM45; s__uncultured_Chloroflexi
OTU1201	14.1354	1.60321	0.926177	1.73099	0.0834528	0.144296	0	None	Non-significant	d__Bacteria; p__Proteobacteria; c__Gammaproteobacteria; o__Burkholderiales; f__Nitrosomonadaceae; g__Ellin6067; Unclassified
OTU1202	7.40526	1.5515	0.827007	1.87604	0.0606499	0.113178	0	None	Non-significant	d__Bacteria; p__Acidobacteriota; c__Subgroup_18; o__Subgroup_18; f__Subgroup_18; g__Subgroup_18; Unclassified
OTU1203	9.13733	1.53383	0.893867	1.71595	0.0861713	0.147695	0	None	Non-significant	d__Bacteria; p__Planctomycetota; c__Planctomycetes; o__Gemmatales; f__Gemmataceae; g__uncultured; s__uncultured_bacterium
OTU1204	2.96437	-2.01971	0.779539	-2.5909	0.00957252	0.0280738	0	Enriched OTU	Significant	d__Bacteria; p__Gemmatimonadota; c__Gemmatimonadetes; o__Gemmatimonadales; f__Gemmatimonadaceae; g__uncultured; s__uncultured_Gemmatimonadetes
OTU1205	5.00052	2.82142	0.869359	3.2454	0.00117286	0.00570681	0	Enriched OTU	Significant	d__Bacteria; p__Firmicutes; c__Bacilli; o__Paenibacillales; f__Paenibacillaceae; g__Paenibacillus; s__Paenibacillus_puldeungensis
OTU1206	8.40899	3.35959	0.816949	4.11236	3.92e-05	0.000354738	0	Enriched OTU	Significant	d__Bacteria; p__Planctomycetota; c__Planctomycetes; o__Isosphaerales; f__Isosphaeraceae; g__uncultured; s__uncultured_Planctomycetales
OTU1207	2.13618	1.31462	0.689468	1.90672	0.0565573	0.107327	0	None	Non-significant	d__Bacteria; p__Bacteroidota; c__Bacteroidia; o__Cytophagales; f__Hymenobacteraceae; g__Pontibacter; Unclassified
OTU1208	4.7844	-2.21885	0.839797	-2.64213	0.0082387	0.0253292	0	Enriched OTU	Significant	d__Bacteria; p__Patescibacteria; c__Parcubacteria; o__Candidatus_Adlerbacteria; f__Candidatus_Adlerbacteria; g__Candidatus_Adlerbacteria; s__uncultured_bacterium
OTU1210	12.1148	-0.284714	0.838675	-0.339481	0.734247	0.803136	0	None	Non-significant	d__Bacteria; p__Planctomycetota; c__Planctomycetes; o__Pirellulales; f__Pirellulaceae; g__Pir4_lineage; s__uncultured_Pirellula
OTU1211	7.95316	-3.06016	0.803921	-3.80654	0.000140925	0.000999631	0	Enriched OTU	Significant	d__Bacteria; p__WPS-2; c__WPS-2; o__WPS-2; f__WPS-2; g__WPS-2; s__metagenome
OTU1212	2.2466	-1.26764	0.706947	-1.79312	0.0729535	0.130452	0	None	Non-significant	d__Bacteria; p__Bacteroidota; c__Bacteroidia; o__Flavobacteriales; f__Flavobacteriaceae; g__Flavobacterium; Unclassified
OTU1213	7.65664	-3.42168	0.789014	-4.33666	1.45e-05	0.000172937	0	Enriched OTU	Significant	d__Bacteria; p__Planctomycetota; c__Planctomycetes; o__Gemmatales; f__Gemmataceae; g__uncultured; s__planctomycete_WY69
OTU1214	1.92195	1.07452	0.660728	1.62627	0.103893	0.171336	0	None	Non-significant	d__Bacteria; p__Acidobacteriota; c__Acidobacteriae; Unclassified; Unclassified; Unclassified; Unclassified
OTU1215	10.0736	-0.763419	0.837031	-0.912056	0.361739	0.47081	0	None	Non-significant	d__Bacteria; p__Verrucomicrobiota; c__Verrucomicrobiae; o__Chthoniobacterales; f__Terrimicrobiaceae; g__Terrimicrobium; s__Terrimicrobium_sacchariphilum
OTU1216	3.48908	-2.11249	0.787259	-2.68335	0.00728887	0.0228262	0	Enriched OTU	Significant	d__Bacteria; p__Acidobacteriota; c__Vicinamibacteria; o__Vicinamibacterales; f__Vicinamibacteraceae; g__Vicinamibacteraceae; Unclassified
OTU1217	8.00252	-0.534336	0.797525	-0.669993	0.502862	0.603969	0	None	Non-significant	d__Bacteria; p__Planctomycetota; c__Planctomycetes; o__Gemmatales; f__Gemmataceae; g__Fimbriiglobus; s__uncultured_bacterium
OTU1218	3.91635	-2.32566	0.806892	-2.88225	0.00394852	0.0141345	0	Enriched OTU	Significant	d__Bacteria; p__Patescibacteria; c__Saccharimonadia; o__Saccharimonadales; f__LWQ8; g__LWQ8; s__uncultured_bacterium
OTU1219	6.43296	0.569051	0.878891	0.647465	0.517331	0.618286	0	None	Non-significant	d__Bacteria; p__Planctomycetota; c__Planctomycetes; o__Gemmatales; f__Gemmataceae; g__uncultured; s__uncultured_Planctomycetia
OTU1220	14.4028	0.839003	0.702357	1.19455	0.232261	0.324614	0	None	Non-significant	d__Bacteria; p__Proteobacteria; c__Alphaproteobacteria; o__Elsterales; f__uncultured; g__uncultured; Unclassified
OTU1221	6.35292	3.20844	0.804183	3.98969	6.62e-05	0.000554463	0	Enriched OTU	Significant	d__Bacteria; p__Actinobacteriota; c__Actinobacteria; o__Catenulisporales; f__Actinospicaceae; g__Actinospica; Unclassified
OTU1222	9.17787	2.29113	0.903833	2.53491	0.0112478	0.0315715	0	Enriched OTU	Significant	d__Bacteria; p__Proteobacteria; c__Gammaproteobacteria; o__Steroidobacterales; f__Steroidobacteraceae; g__uncultured; Unclassified
OTU1223	6.86173	1.43312	0.878149	1.63198	0.102684	0.169698	0	None	Non-significant	d__Bacteria; p__Armatimonadota; c__Chthonomonadetes; o__Chthonomonadales; f__Chthonomonadales; g__Chthonomonadales; s__uncultured_bacterium
OTU1224	7.05762	0.635921	0.867961	0.732661	0.463765	0.57188	0	None	Non-significant	d__Bacteria; p__Acidobacteriota; c__Blastocatellia; o__Blastocatellales; f__Blastocatellaceae; g__Stenotrophobacter; s__uncultured_soil
OTU1225	6.05795	-3.04886	0.86764	-3.51397	0.000441463	0.00259911	0	Enriched OTU	Significant	d__Bacteria; p__Proteobacteria; c__Gammaproteobacteria; o__Xanthomonadales; f__Rhodanobacteraceae; Unclassified; Unclassified
OTU1226	9.02514	-1.36885	0.832984	-1.6433	0.10032	0.166846	0	None	Non-significant	d__Bacteria; p__Actinobacteriota; c__Actinobacteria; o__Frankiales; f__Nakamurellaceae; g__Nakamurella; s__Nakamurella_multipartita
OTU1227	8.1424	-2.00491	0.891885	-2.24795	0.0245793	0.0573679	0	None	Non-significant	d__Bacteria; p__Proteobacteria; c__Alphaproteobacteria; o__Rhizobiales; f__Xanthobacteraceae; Unclassified; Unclassified
OTU1228	4.5063	-2.55905	0.855063	-2.99282	0.00276409	0.01086	0	Enriched OTU	Significant	d__Bacteria; p__Acidobacteriota; c__Vicinamibacteria; o__Vicinamibacterales; f__uncultured; g__uncultured; s__uncultured_Acidobacteriaceae
OTU1229	7.00093	1.07263	0.822757	1.3037	0.192335	0.277883	0	None	Non-significant	d__Bacteria; p__Dependentiae; c__Babeliae; o__Babeliales; f__UBA12409; g__UBA12409; Unclassified
OTU123	30.8901	-2.47409	0.839799	-2.94606	0.00321854	0.0121081	0	Enriched OTU	Significant	d__Bacteria; p__Proteobacteria; c__Alphaproteobacteria; o__Rhizobiales; f__Xanthobacteraceae; g__uncultured; Unclassified
OTU1231	1.88639	-1.14361	0.681099	-1.67907	0.0931388	0.157499	0	None	Non-significant	d__Bacteria; p__Bdellovibrionota; c__Oligoflexia; o__0319-6G20; f__0319-6G20; g__0319-6G20; s__uncultured_Syntrophobacteraceae
OTU1232	5.75999	1.69599	0.866628	1.957	0.0503474	0.0979902	0	None	Non-significant	d__Bacteria; p__Desulfobacterota; c__Desulfuromonadia; o__Geobacterales; f__Geobacteraceae; g__Citrifermentans; Unclassified
OTU1233	11.956	1.33626	0.621571	2.14981	0.0315705	0.0697453	0	None	Non-significant	d__Bacteria; p__Planctomycetota; c__Planctomycetes; o__Pirellulales; f__Pirellulaceae; g__Blastopirellula; s__metagenome
OTU1234	4.87483	2.77656	0.865259	3.20894	0.00133224	0.00628745	0	Enriched OTU	Significant	d__Bacteria; p__Verrucomicrobiota; c__Verrucomicrobiae; o__Pedosphaerales; f__Pedosphaeraceae; g__Pedosphaeraceae; Unclassified
OTU1235	7.14667	1.54657	0.850303	1.81885	0.0689345	0.124304	0	None	Non-significant	d__Bacteria; p__Gemmatimonadota; c__Gemmatimonadetes; o__Gemmatimonadales; f__Gemmatimonadaceae; g__uncultured; s__metagenome
OTU1236	11.9676	0.462489	0.73894	0.625882	0.531393	0.629809	0	None	Non-significant	d__Bacteria; p__Planctomycetota; c__Planctomycetes; o__Planctomycetales; f__Gimesiaceae; g__uncultured; s__uncultured_bacterium
OTU1237	1.54036	0.563097	0.639327	0.880765	0.378445	0	0	None	Non-significant	d__Bacteria; p__Firmicutes; c__Bacilli; o__Lactobacillales; f__Streptococcaceae; g__Streptococcus; Unclassified
OTU1238	6.12607	0.274092	0.871236	0.314601	0.753064	0.817266	0	None	Non-significant	d__Bacteria; p__Firmicutes; c__Bacilli; o__Bacillales; f__Bacillaceae; g__Bacillus; s__Bacillus_infernus
OTU1239	5.64725	3.02421	0.82419	3.66931	0.000243202	0.00160882	0	Enriched OTU	Significant	d__Bacteria; p__Chloroflexi; c__Anaerolineae; o__Anaerolineales; f__Anaerolineaceae; g__uncultured; s__metagenome
OTU1240	8.93435	1.17724	0.861482	1.36652	0.171775	0.253465	0	None	Non-significant	d__Bacteria; p__Planctomycetota; c__Planctomycetes; o__Planctomycetales; f__uncultured; g__uncultured; s__uncultured_organism
OTU1241	1.20756	-0.0757745	0.682644	-0.111002	0.911615	0	0	None	Non-significant	d__Bacteria; p__Myxococcota; c__Polyangia; o__Haliangiales; f__Haliangiaceae; g__Haliangium; s__uncultured_Kofleriaceae
OTU1242	2.05052	-0.11648	0.642549	-0.181279	0.856149	0.894512	0	None	Non-significant	d__Bacteria; p__Hydrogenedentes; c__Hydrogenedentia; o__Hydrogenedentiales; f__Hydrogenedensaceae; g__Hydrogenedensaceae; s__metagenome
OTU1244	1.98487	1.14419	0.645802	1.77173	0.0764388	0.13467	0	None	Non-significant	d__Bacteria; p__Planctomycetota; c__Planctomycetes; o__Gemmatales; f__Gemmataceae; g__uncultured; s__uncultured_Zavarzinella
OTU1246	18.6115	-0.268985	0.598628	-0.449335	0.65319	0.740261	0	None	Non-significant	d__Bacteria; p__Proteobacteria; c__Alphaproteobacteria; o__Caulobacterales; f__Caulobacteraceae; g__uncultured; s__uncultured_Caulobacter
OTU1247	4.61896	-2.60366	0.858768	-3.03186	0.00243051	0.00995453	0	Enriched OTU	Significant	d__Bacteria; p__Verrucomicrobiota; c__Verrucomicrobiae; o__Pedosphaerales; f__Pedosphaeraceae; g__Pedosphaeraceae; Unclassified
OTU1248	15.1243	0.306796	0.585322	0.524149	0.600175	0.69217	0	None	Non-significant	d__Bacteria; p__Proteobacteria; c__Alphaproteobacteria; o__Defluviicoccales; f__Defluviicoccaceae; g__Defluviicoccus; s__uncultured_Acetobacteraceae
OTU1249	12.8962	0.0626548	0.655958	0.0955165	0.923905	0.941836	0	None	Non-significant	d__Bacteria; p__Chloroflexi; c__Chloroflexia; o__Chloroflexales; f__Roseiflexaceae; g__uncultured; s__uncultured_bacterium
OTU1250	5.65251	-2.93596	0.789526	-3.71864	0.000200301	0.00135359	0	Enriched OTU	Significant	d__Bacteria; p__Bacteroidota; c__Bacteroidia; o__Cytophagales; f__Microscillaceae; g__Flexibacter; s__uncultured_bacterium
OTU1252	7.11398	2.22846	0.825628	2.69911	0.00695251	0.0220366	0	Enriched OTU	Significant	d__Bacteria; p__Gemmatimonadota; c__Gemmatimonadetes; o__Gemmatimonadales; f__Gemmatimonadaceae; g__Gemmatimonas; s__uncultured_Gemmatimonas
OTU1253	1.80516	-1.06733	0.670342	-1.59222	0.111336	0.180452	0	None	Non-significant	d__Bacteria; p__Proteobacteria; c__Alphaproteobacteria; o__Rhodospirillales; f__Rhodospirillaceae; g__uncultured; Unclassified
OTU1254	1.20431	-0.076175	0.682543	-0.111605	0.911137	0	0	None	Non-significant	d__Bacteria; p__Acidobacteriota; c__Acidobacteriae; o__Bryobacterales; f__Bryobacteraceae; g__Bryobacter; Unclassified
OTU1255	1.33352	-0.0607707	0.656641	-0.0925478	0.926263	0	0	None	Non-significant	d__Bacteria; p__Gemmatimonadota; c__Gemmatimonadetes; o__Gemmatimonadales; f__Gemmatimonadaceae; g__Gemmatimonas; s__uncultured_Gemmatimonadaceae
OTU1256	10.4418	-1.66455	0.909249	-1.83069	0.0671469	0.122392	0	None	Non-significant	d__Bacteria; p__Actinobacteriota; c__Thermoleophilia; o__Solirubrobacterales; f__Solirubrobacteraceae; g__Solirubrobacter; Unclassified
OTU1257	2.34231	0.734004	0.670923	1.09402	0.273946	0.372054	0	None	Non-significant	d__Bacteria; p__Patescibacteria; c__Saccharimonadia; o__Saccharimonadales; f__Saccharimonadaceae; g__TM7a; s__uncultured_Candidatus
OTU1258	7.36232	-3.35937	0.857622	-3.91708	8.96e-05	0.000692049	0	Enriched OTU	Significant	d__Bacteria; p__Proteobacteria; c__Alphaproteobacteria; o__Rhizobiales; f__Devosiaceae; Unclassified; Unclassified
OTU1259	5.91509	2.94105	0.846741	3.47337	0.000513966	0.00294498	0	Enriched OTU	Significant	d__Bacteria; p__Bacteroidota; c__Bacteroidia; o__Sphingobacteriales; f__Sphingobacteriaceae; g__Mucilaginibacter; Unclassified
OTU1261	5.36519	2.93357	0.88197	3.32616	0.000880513	0.00451767	0	Enriched OTU	Significant	d__Bacteria; p__Planctomycetota; c__Phycisphaerae; o__Tepidisphaerales; f__WD2101_soil_group; g__WD2101_soil_group; Unclassified
OTU1262	4.67121	2.7058	0.857383	3.15588	0.00160015	0.00726081	0	Enriched OTU	Significant	d__Bacteria; p__Acidobacteriota; c__Vicinamibacteria; o__Vicinamibacterales; f__uncultured; g__uncultured; s__uncultured_Acidobacteria
OTU1263	5.89479	2.21384	0.817176	2.70913	0.0067459	0.0214684	0	Enriched OTU	Significant	d__Bacteria; p__Proteobacteria; c__Gammaproteobacteria; o__Pseudomonadales; f__Moraxellaceae; g__Acinetobacter; s__Acinetobacter_kookii
OTU1264	3.96523	-2.34739	0.826828	-2.83904	0.00452499	0.0158813	0	Enriched OTU	Significant	d__Bacteria; p__Proteobacteria; c__Alphaproteobacteria; o__Rhizobiales; f__Hyphomicrobiaceae; g__Hyphomicrobium; Unclassified
OTU1265	9.14103	3.78317	0.83402	4.53606	5.73e-06	7.8e-05	0	Enriched OTU	Significant	d__Bacteria; p__Verrucomicrobiota; c__Verrucomicrobiae; o__Pedosphaerales; f__Pedosphaeraceae; g__Pedosphaeraceae; s__uncultured_Prosthecobacter
OTU1266	2.46994	-1.4863	0.737404	-2.01559	0.0438433	0.0884757	0	None	Non-significant	d__Bacteria; p__Proteobacteria; c__Gammaproteobacteria; o__Burkholderiales; f__Nitrosomonadaceae; g__MND1; Unclassified
OTU1267	1.8537	0.999229	0.664571	1.50357	0.132692	0.206634	0	None	Non-significant	d__Bacteria; p__Proteobacteria; c__Gammaproteobacteria; o__Burkholderiales; f__Comamonadaceae; Unclassified; Unclassified
OTU1268	1.471	0.455191	0.64259	0.70837	0.478716	0	0	None	Non-significant	d__Bacteria; p__Proteobacteria; c__Gammaproteobacteria; o__Gammaproteobacteria_Incertae_Sedis; Unclassified; g__Candidatus_Ovatusbacter; s__uncultured_bacterium
OTU1269	4.26282	-2.30522	0.800716	-2.87895	0.00399	0.014237	0	Enriched OTU	Significant	d__Bacteria; p__Verrucomicrobiota; c__Verrucomicrobiae; o__Chthoniobacterales; f__Chthoniobacteraceae; Unclassified; Unclassified
OTU1270	9.57844	-0.352629	0.771608	-0.457005	0.647667	0.735418	0	None	Non-significant	d__Bacteria; p__Firmicutes; c__Bacilli; o__Thermoactinomycetales; f__Thermoactinomycetaceae; g__Novibacillus; s__Novibacillus_thermophilus
OTU1271	4.41317	-2.52206	0.823241	-3.06357	0.0021871	0.00925444	0	Enriched OTU	Significant	d__Bacteria; p__Patescibacteria; c__Saccharimonadia; o__Saccharimonadales; f__Saccharimonadales; g__Saccharimonadales; s__uncultured_bacterium
OTU1272	6.58161	-1.65102	0.812897	-2.03103	0.0422516	0.0863879	0	None	Non-significant	d__Bacteria; p__Planctomycetota; c__OM190; o__OM190; f__OM190; g__OM190; s__uncultured_bacterium
OTU1273	8.79104	-1.13453	0.827728	-1.37066	0.170482	0.252031	0	None	Non-significant	d__Bacteria; p__Acidobacteriota; c__Vicinamibacteria; o__Vicinamibacterales; f__Vicinamibacteraceae; g__Vicinamibacter; Unclassified
OTU1274	10.8409	0.294121	0.824101	0.3569	0.721167	0.792173	0	None	Non-significant	d__Bacteria; p__Proteobacteria; c__Gammaproteobacteria; o__Burkholderiales; f__SC-I-84; g__SC-I-84; Unclassified
OTU1275	5.36733	-2.84841	0.849066	-3.35476	0.000794329	0.00418489	0	Enriched OTU	Significant	d__Bacteria; p__Bacteroidota; c__Bacteroidia; o__Flavobacteriales; f__Cryomorphaceae; g__Luteibaculum; s__uncultured_Bacteroidetes
OTU1276	10.2209	2.86101	0.817227	3.50088	0.000463731	0.00269651	0	Enriched OTU	Significant	d__Bacteria; p__Acidobacteriota; c__Vicinamibacteria; o__Vicinamibacterales; f__Vicinamibacteraceae; g__Vicinamibacteraceae; Unclassified
OTU1277	4.92074	2.79541	0.832558	3.35762	0.000786175	0.00416054	0	Enriched OTU	Significant	d__Bacteria; p__Acidobacteriota; c__Acidobacteriae; o__Acidobacteriales; f__Acidobacteriaceae_(Subgroup_1); g__Edaphobacter; Unclassified
OTU1278	9.60142	0.67484	0.95171	0.709081	0.478274	0.585413	0	None	Non-significant	d__Bacteria; p__Proteobacteria; c__Alphaproteobacteria; o__Sphingomonadales; f__Sphingomonadaceae; g__Novosphingobium; Unclassified
OTU1279	7.86697	0.0518115	0.861501	0.060141	0.952043	0.965515	0	None	Non-significant	d__Bacteria; p__Actinobacteriota; c__Actinobacteria; o__Corynebacteriales; f__Mycobacteriaceae; g__Mycobacterium; s__Mycobacterium_kuopiense
OTU128	48.3311	0.132526	0.680559	0.194732	0.845603	0.885852	0	None	Non-significant	d__Bacteria; p__Planctomycetota; c__Phycisphaerae; o__Tepidisphaerales; f__WD2101_soil_group; g__WD2101_soil_group; Unclassified
OTU1280	2.06611	-1.33859	0.707814	-1.89116	0.0586027	0.110319	0	None	Non-significant	d__Bacteria; p__Myxococcota; c__Myxococcia; o__Myxococcales; f__Anaeromyxobacteraceae; g__Anaeromyxobacter; s__Anaeromyxobacter_sp.
OTU1281	7.34345	0.934128	0.879576	1.06202	0.288226	0.389205	0	None	Non-significant	d__Bacteria; p__Proteobacteria; c__Gammaproteobacteria; o__Burkholderiales; f__Nitrosomonadaceae; g__mle1-7; s__uncultured_beta
OTU1282	2.57018	1.65662	0.745566	2.22197	0.0262855	0.0603925	0	None	Non-significant	d__Bacteria; p__Chloroflexi; c__Dehalococcoidia; o__S085; f__S085; g__S085; s__metagenome
OTU1283	1.20795	-0.0757236	0.682655	-0.110925	0.911676	0	0	None	Non-significant	d__Bacteria; p__Bdellovibrionota; c__Oligoflexia; o__0319-6G20; f__0319-6G20; g__0319-6G20; s__uncultured_Syntrophobacteraceae
OTU1284	4.99308	2.81922	0.868652	3.24551	0.00117239	0.00570681	0	Enriched OTU	Significant	d__Bacteria; p__Chloroflexi; c__Chloroflexia; o__Thermomicrobiales; f__Thermomicrobiaceae; g__Nitrolancea; s__uncultured_bacterium
OTU1285	1.26994	-0.212833	0.671402	-0.316997	0.751246	0	0	None	Non-significant	d__Bacteria; p__Proteobacteria; c__Gammaproteobacteria; o__Burkholderiales; f__Comamonadaceae; Unclassified; Unclassified
OTU1286	7.82395	2.02378	0.882007	2.29451	0.021761	0.0521866	0	None	Non-significant	d__Bacteria; p__Chloroflexi; c__Anaerolineae; o__Anaerolineales; f__Anaerolineaceae; g__uncultured; Unclassified
OTU1287	4.55168	2.66505	0.851872	3.12846	0.00175724	0.00780813	0	Enriched OTU	Significant	d__Bacteria; p__Actinobacteriota; c__Actinobacteria; o__Corynebacteriales; f__Mycobacteriaceae; g__Mycobacterium; Unclassified
OTU1288	7.379	3.44479	0.893053	3.85732	0.000114636	0.000851632	0	Enriched OTU	Significant	d__Bacteria; p__Gemmatimonadota; c__Gemmatimonadetes; o__Gemmatimonadales; f__Gemmatimonadaceae; g__uncultured; s__Gemmatimonadetes_bacterium
OTU1289	3.42174	-0.682808	0.721119	-0.946872	0.343704	0.45018	0	None	Non-significant	d__Bacteria; p__Chloroflexi; c__Anaerolineae; o__Anaerolineales; f__Anaerolineaceae; g__uncultured; s__uncultured_Anaerolineaceae
OTU1290	5.00019	2.52039	0.848978	2.96873	0.00299034	0.0114699	0	Enriched OTU	Significant	d__Bacteria; p__Proteobacteria; c__Gammaproteobacteria; o__Coxiellales; f__Coxiellaceae; g__Coxiella; Unclassified
OTU1293	4.78834	-2.66539	0.782422	-3.40658	0.000657818	0.00359434	0	Enriched OTU	Significant	d__Bacteria; p__WS2; c__WS2; o__WS2; f__WS2; g__WS2; s__uncultured_Firmicutes
OTU1294	14.4745	0.310285	0.823258	0.376899	0.706249	0.781586	0	None	Non-significant	d__Bacteria; p__Proteobacteria; c__Gammaproteobacteria; o__Burkholderiales; f__Oxalobacteraceae; Unclassified; Unclassified
OTU1295	6.40588	-2.27414	0.681074	-3.33905	0.000840667	0.004362	0	Enriched OTU	Significant	d__Bacteria; p__Bdellovibrionota; c__Bdellovibrionia; o__Bdellovibrionales; f__Bdellovibrionaceae; g__Bdellovibrio; s__uncultured_bacterium
OTU1297	5.58599	-1.73677	0.753863	-2.30382	0.0212325	0.051075	0	None	Non-significant	d__Bacteria; p__Chloroflexi; c__Chloroflexia; o__Chloroflexales; f__Roseiflexaceae; g__uncultured; s__uncultured_bacterium
OTU1298	7.87011	-0.00393057	0.823952	-0.00477038	0.996194	0.997889	0	None	Non-significant	d__Bacteria; p__Proteobacteria; c__Gammaproteobacteria; o__Burkholderiales; f__SC-I-84; g__SC-I-84; s__uncultured_bacterium
OTU1299	4.77946	0.674057	0.776924	0.867597	0.385615	0.49543	0	None	Non-significant	d__Bacteria; p__Planctomycetota; c__Planctomycetes; o__Pirellulales; f__Pirellulaceae; g__Pirellula; Unclassified
OTU1300	12.7193	-2.30617	0.776646	-2.9694	0.00298379	0.0114699	0	Enriched OTU	Significant	d__Bacteria; p__Bacteroidota; c__Bacteroidia; o__Sphingobacteriales; f__AKYH767; g__AKYH767; s__metagenome
OTU1302	7.55242	-0.363405	0.770747	-0.471498	0.637285	0.728547	0	None	Non-significant	d__Bacteria; p__Planctomycetota; c__Planctomycetes; o__Planctomycetales; f__Schlesneriaceae; g__Schlesneria; Unclassified
OTU1303	1.33593	0.213345	0.657572	0.324444	0.745602	0	0	None	Non-significant	d__Bacteria; p__Proteobacteria; c__Alphaproteobacteria; o__Rhodospirillales; f__uncultured; g__uncultured; s__uncultured_bacterium
OTU1304	5.8381	1.71115	0.838349	2.04109	0.0412417	0.0849334	0	None	Non-significant	d__Bacteria; p__Acidobacteriota; c__Vicinamibacteria; o__Vicinamibacterales; f__uncultured; g__uncultured; s__uncultured_bacterium
OTU1305	4.56873	-1.45834	0.845687	-1.72445	0.084627	0.146005	0	None	Non-significant	d__Bacteria; p__Actinobacteriota; c__Acidimicrobiia; o__IMCC26256; f__IMCC26256; g__IMCC26256; s__uncultured_Ferrimicrobium
OTU1308	1.20888	-0.075598	0.682684	-0.110736	0.911825	0	0	None	Non-significant	d__Bacteria; p__Proteobacteria; c__Alphaproteobacteria; o__Rhodobacterales; f__Rhodobacteraceae; g__Amaricoccus; Unclassified
OTU1309	9.45308	-1.20809	0.777579	-1.55366	0.120267	0.191193	0	None	Non-significant	d__Bacteria; p__Proteobacteria; c__Gammaproteobacteria; o__Burkholderiales; f__Alcaligenaceae; Unclassified; Unclassified
OTU131	91.6596	0.960676	0.454021	2.11593	0.0343509	0.073609	0	None	Non-significant	d__Bacteria; p__Proteobacteria; c__Alphaproteobacteria; o__Micropepsales; f__Micropepsaceae; g__uncultured; Unclassified
OTU1311	14.5412	-0.968627	0.8333	-1.1624	0.245074	0.338382	0	None	Non-significant	d__Bacteria; p__Actinobacteriota; c__Acidimicrobiia; o__Microtrichales; f__uncultured; g__uncultured; s__uncultured_bacterium
OTU1312	4.47956	-2.54716	0.822583	-3.09654	0.00195793	0.00847176	0	Enriched OTU	Significant	d__Bacteria; p__Proteobacteria; c__Gammaproteobacteria; o__Burkholderiales; f__Oxalobacteraceae; g__Massilia; Unclassified
OTU1313	6.08119	-1.08744	0.888607	-1.22375	0.221046	0.310598	0	None	Non-significant	d__Bacteria; p__Actinobacteriota; c__Actinobacteria; o__Propionibacteriales; f__Nocardioidaceae; g__Nocardioides; s__Nocardioides_tritolerans
OTU1314	1.70211	0.831739	0.647437	1.28466	0.19891	0	0	None	Non-significant	d__Bacteria; p__Bacteroidota; c__Bacteroidia; o__Cytophagales; f__Microscillaceae; g__uncultured; Unclassified
OTU1315	4.95338	2.80257	0.867831	3.2294	0.00124052	0.00593168	0	Enriched OTU	Significant	d__Bacteria; p__Actinobacteriota; c__Actinobacteria; o__Corynebacteriales; f__Nocardiaceae; g__Rhodococcus; s__Rhodococcus_aetherivorans
OTU1316	2.31691	-1.55704	0.725628	-2.14579	0.0318899	0.0701012	0	None	Non-significant	d__Bacteria; p__Patescibacteria; c__Kazania; o__Kazania; f__Kazania; g__Kazania; s__uncultured_bacterium
OTU1317	9.30965	0.603558	0.912185	0.661662	0.508188	0.60874	0	None	Non-significant	d__Bacteria; p__Verrucomicrobiota; c__Verrucomicrobiae; o__Chthoniobacterales; f__Chthoniobacteraceae; g__Chthoniobacter; s__uncultured_bacterium
OTU1318	1.58921	0.658483	0.637006	1.03372	0.301269	0	0	None	Non-significant	d__Bacteria; p__Proteobacteria; c__Alphaproteobacteria; o__Rhizobiales; f__Hyphomicrobiaceae; g__Hyphomicrobium; Unclassified
OTU1319	12.0192	0.70768	0.7941	0.891172	0.372837	0.481641	0	None	Non-significant	d__Bacteria; p__NB1-j; c__NB1-j; o__NB1-j; f__NB1-j; g__NB1-j; s__uncultured_Myxococcales
OTU1322	13.2302	-0.633967	0.675761	-0.938153	0.348166	0.454759	0	None	Non-significant	d__Bacteria; p__RCP2-54; c__RCP2-54; o__RCP2-54; f__RCP2-54; g__RCP2-54; s__uncultured_prokaryote
OTU1323	6.77333	-1.44625	0.755588	-1.91407	0.0556116	0.106045	0	None	Non-significant	d__Bacteria; p__Bdellovibrionota; c__Bdellovibrionia; o__Bdellovibrionales; f__Bdellovibrionaceae; g__Bdellovibrio; s__uncultured_bacterium
OTU1324	5.72622	-2.29175	0.827753	-2.76864	0.00562915	0.0187671	0	Enriched OTU	Significant	d__Bacteria; p__Myxococcota; c__Polyangia; o__mle1-27; f__mle1-27; g__mle1-27; s__uncultured_delta
OTU1325	5.35148	-2.84837	0.800831	-3.55677	0.000375437	0.0022942	0	Enriched OTU	Significant	d__Bacteria; p__Bacteroidota; c__Bacteroidia; o__Chitinophagales; f__uncultured; g__uncultured; Unclassified
OTU1326	5.65156	0.277852	0.82262	0.337765	0.735541	0.803431	0	None	Non-significant	d__Bacteria; p__Actinobacteriota; c__MB-A2-108; o__MB-A2-108; f__MB-A2-108; g__MB-A2-108; s__uncultured_Catenuloplanes
OTU1327	4.48668	2.64088	0.817958	3.22863	0.00124386	0.00593168	0	Enriched OTU	Significant	d__Bacteria; p__Proteobacteria; c__Gammaproteobacteria; o__Xanthomonadales; f__Xanthomonadaceae; g__Luteimonas; Unclassified
OTU1328	7.06947	2.84297	0.822983	3.45448	0.000551362	0.00309895	0	Enriched OTU	Significant	d__Bacteria; p__Patescibacteria; c__Saccharimonadia; o__Saccharimonadales; f__Saccharimonadales; g__Saccharimonadales; s__soil_bacterium
OTU1329	7.83418	2.27344	0.804468	2.82601	0.00471311	0.0163077	0	Enriched OTU	Significant	d__Bacteria; p__Gemmatimonadota; c__Gemmatimonadetes; o__Gemmatimonadales; f__Gemmatimonadaceae; g__uncultured; s__Acidobacteria_bacterium
OTU1330	5.73205	3.04013	0.854797	3.55655	0.000375759	0.0022942	0	Enriched OTU	Significant	d__Bacteria; p__Bdellovibrionota; c__Bdellovibrionia; o__Bdellovibrionales; f__Bdellovibrionaceae; g__OM27_clade; s__uncultured_bacterium
OTU1331	4.7078	2.71722	0.858443	3.16529	0.0015493	0.00708217	0	Enriched OTU	Significant	d__Bacteria; p__Acidobacteriota; c__Blastocatellia; o__Pyrinomonadales; f__Pyrinomonadaceae; g__RB41; Unclassified
OTU1332	8.94311	-1.57893	0.726323	-2.17386	0.0297154	0.0662688	0	None	Non-significant	d__Bacteria; p__Latescibacterota; c__Latescibacterota; o__Latescibacterota; f__Latescibacterota; g__Latescibacterota; s__uncultured_Pelobacter
OTU1333	4.60276	-1.28126	0.788232	-1.62549	0.104059	0.17149	0	None	Non-significant	d__Bacteria; p__Patescibacteria; c__Saccharimonadia; o__Saccharimonadales; f__Saccharimonadales; g__Saccharimonadales; s__uncultured_soil
OTU1334	4.71646	2.72913	0.788224	3.46238	0.000535413	0.00303831	0	Enriched OTU	Significant	d__Bacteria; p__Fibrobacterota; c__Fibrobacteria; o__Fibrobacterales; f__Fibrobacteraceae; g__uncultured; s__uncultured_bacterium
OTU1335	2.25848	-0.236379	0.652554	-0.362236	0.717175	0.789597	0	None	Non-significant	d__Bacteria; p__Planctomycetota; c__Planctomycetes; o__Planctomycetales; f__uncultured; g__uncultured; s__uncultured_bacterium
OTU1337	4.45654	2.63101	0.84889	3.09935	0.00193945	0.00842696	0	Enriched OTU	Significant	d__Bacteria; p__Acidobacteriota; c__Acidobacteriae; o__Bryobacterales; f__Bryobacteraceae; g__Bryobacter; Unclassified
OTU1338	1.26824	-0.213091	0.671347	-0.317408	0.750934	0	0	None	Non-significant	d__Bacteria; p__Bacteroidota; c__Bacteroidia; o__Sphingobacteriales; f__Sphingobacteriaceae; g__Mucilaginibacter; Unclassified
OTU1339	1.20756	-0.0757745	0.682644	-0.111002	0.911615	0	0	None	Non-significant	d__Bacteria; p__Planctomycetota; c__Phycisphaerae; o__Tepidisphaerales; f__WD2101_soil_group; g__WD2101_soil_group; Unclassified
OTU134	72.9154	1.0625	0.445805	2.38332	0.0171573	0.0431222	0	None	Significant	d__Bacteria; p__Proteobacteria; c__Alphaproteobacteria; o__Dongiales; f__Dongiaceae; g__Dongia; Unclassified
OTU1342	5.6608	-2.94017	0.793454	-3.70553	0.00021095	0.00141133	0	Enriched OTU	Significant	d__Bacteria; p__WPS-2; c__WPS-2; o__WPS-2; f__WPS-2; g__WPS-2; s__metagenome
OTU1343	8.82438	-3.64427	0.834046	-4.36939	1.25e-05	0.000152447	0	Enriched OTU	Significant	d__Bacteria; p__Planctomycetota; c__Planctomycetes; o__Pirellulales; f__Pirellulaceae; g__Pirellula; s__uncultured_bacterium
OTU1344	1.85443	0.785454	0.637288	1.2325	0.217764	0.306903	0	None	Non-significant	d__Bacteria; p__Acidobacteriota; c__Acidobacteriae; o__Acidobacteriales; f__uncultured; g__uncultured; Unclassified
OTU1345	3.80919	-2.27645	0.818699	-2.78057	0.00542634	0.0182297	0	Enriched OTU	Significant	d__Bacteria; p__Verrucomicrobiota; c__Verrucomicrobiae; o__Pedosphaerales; f__Pedosphaeraceae; g__Pedosphaeraceae; Unclassified
OTU1346	4.57807	-0.778597	0.829901	-0.93818	0.348152	0.454759	0	None	Non-significant	d__Bacteria; p__Planctomycetota; c__Planctomycetes; o__Planctomycetales; f__uncultured; g__uncultured; Unclassified
OTU1347	4.12842	-1.80606	0.779627	-2.31658	0.0205268	0.0500067	0	None	Non-significant	d__Bacteria; p__Myxococcota; c__Polyangia; o__Polyangiales; f__Polyangiaceae; g__Sorangium; s__uncultured_bacterium
OTU1348	8.30042	-1.5603	0.841458	-1.85428	0.0636995	0.117381	0	None	Non-significant	d__Bacteria; p__Bacteroidota; c__Bacteroidia; o__Chitinophagales; f__Chitinophagaceae; g__Edaphobaculum; s__uncultured_soil
OTU1349	8.12313	-3.51424	0.797331	-4.40751	1.05e-05	0.000130988	0	Enriched OTU	Significant	d__Bacteria; Unclassified; Unclassified; Unclassified; Unclassified; Unclassified; Unclassified
OTU135	92.8638	0.0514323	0.367954	0.139779	0.888834	0.918879	0	None	Non-significant	d__Bacteria; p__Chloroflexi; c__Chloroflexia; o__Chloroflexales; f__Roseiflexaceae; g__uncultured; s__uncultured_bacterium
OTU1350	3.73747	-2.23952	0.815511	-2.74616	0.00602973	0.0197222	0	Enriched OTU	Significant	d__Bacteria; p__Planctomycetota; c__Planctomycetes; o__Planctomycetales; f__uncultured; g__uncultured; s__metagenome
OTU1351	4.24054	-1.09595	0.808703	-1.35519	0.175356	0.258264	0	None	Non-significant	d__Bacteria; p__Myxococcota; c__Polyangia; o__Haliangiales; f__Haliangiaceae; g__Haliangium; s__uncultured_Myxococcales
OTU1352	7.57554	-0.622895	0.845198	-0.736981	0.461134	0.570115	0	None	Non-significant	d__Bacteria; p__Actinobacteriota; c__Thermoleophilia; o__Solirubrobacterales; f__Solirubrobacteraceae; g__JCM_18997; s__uncultured_bacterium
OTU1353	9.53889	-0.430761	0.820107	-0.525249	0.59941	0.691966	0	None	Non-significant	d__Bacteria; p__Acidobacteriota; c__Holophagae; o__Subgroup_7; f__Subgroup_7; g__Subgroup_7; s__uncultured_soil
OTU1354	3.68886	-2.22055	0.812003	-2.73466	0.00624454	0.0202004	0	Enriched OTU	Significant	d__Bacteria; p__Armatimonadota; c__Fimbriimonadia; o__Fimbriimonadales; f__Fimbriimonadaceae; g__Fimbriimonadaceae; s__metagenome
OTU1355	6.32695	-3.11845	0.838236	-3.72025	0.000199028	0.00135359	0	Enriched OTU	Significant	d__Bacteria; p__Verrucomicrobiota; c__Verrucomicrobiae; o__Opitutales; f__Opitutaceae; g__Lacunisphaera; Unclassified
OTU1356	7.80573	-2.68846	0.759414	-3.54018	0.000399861	0.00239611	0	Enriched OTU	Significant	d__Bacteria; p__Chloroflexi; c__Anaerolineae; o__Caldilineales; f__Caldilineaceae; g__uncultured; s__uncultured_bacterium
OTU1357	5.62008	-1.90576	0.825232	-2.30936	0.0209238	0.0508519	0	None	Non-significant	d__Bacteria; p__Bacteroidota; c__Bacteroidia; o__Cytophagales; f__Microscillaceae; g__uncultured; Unclassified
OTU1358	9.20274	-0.083093	0.827341	-0.100434	0.92	0.938735	0	None	Non-significant	d__Bacteria; p__Planctomycetota; c__Phycisphaerae; o__Tepidisphaerales; f__WD2101_soil_group; g__WD2101_soil_group; s__uncultured_planctomycete
OTU1359	3.09186	-1.25759	0.728641	-1.72594	0.0843579	0.145647	0	None	Non-significant	d__Bacteria; p__Acidobacteriota; c__Holophagae; o__Subgroup_7; f__Subgroup_7; g__Subgroup_7; s__uncultured_soil
OTU136	28.4203	3.97168	0.840961	4.72279	2.33e-06	3.75e-05	0	Enriched OTU	Significant	d__Bacteria; p__Proteobacteria; c__Gammaproteobacteria; o__Xanthomonadales; f__Rhodanobacteraceae; g__Dyella; s__uncultured_bacterium
OTU1360	16.3147	-0.123122	0.952877	-0.129211	0.897191	0.92425	0	None	Non-significant	d__Bacteria; p__Proteobacteria; c__Gammaproteobacteria; o__Burkholderiales; f__Nitrosomonadaceae; g__MND1; Unclassified
OTU1361	7.47114	-0.196956	0.845528	-0.232938	0.81581	0.86503	0	None	Non-significant	d__Bacteria; p__Bacteroidota; c__Bacteroidia; o__Chitinophagales; f__Chitinophagaceae; g__Niastella; s__uncultured_bacterium
OTU1362	9.5889	-0.712004	0.751496	-0.947448	0.34341	0.450045	0	None	Non-significant	d__Bacteria; p__Verrucomicrobiota; c__Chlamydiae; o__Chlamydiales; f__Parachlamydiaceae; Unclassified; Unclassified
OTU1364	7.27506	-2.35585	0.743285	-3.16951	0.00152698	0.00700983	0	Enriched OTU	Significant	d__Bacteria; p__Bacteroidota; c__Bacteroidia; o__Chitinophagales; f__Saprospiraceae; g__uncultured; Unclassified
OTU1365	7.2809	-1.67986	0.841996	-1.99509	0.046033	0.0917156	0	None	Non-significant	d__Bacteria; p__Bdellovibrionota; c__Bdellovibrionia; o__Bdellovibrionales; f__Bdellovibrionaceae; g__Bdellovibrio; s__metagenome
OTU1367	7.0802	3.38216	0.784225	4.31274	1.61e-05	0.000181877	0	Enriched OTU	Significant	d__Bacteria; p__Bacteroidota; c__Bacteroidia; o__Chitinophagales; f__Chitinophagaceae; g__Taibaiella; Unclassified
OTU1368	3.79729	2.35486	0.797781	2.95177	0.00315961	0.0119436	0	Enriched OTU	Significant	d__Bacteria; p__Bacteroidota; c__Bacteroidia; o__Chitinophagales; f__Chitinophagaceae; g__uncultured; s__uncultured_bacterium
OTU1369	4.5558	2.66631	0.822698	3.24094	0.00119138	0.0057555	0	Enriched OTU	Significant	d__Bacteria; p__Verrucomicrobiota; c__Verrucomicrobiae; o__Opitutales; f__Opitutaceae; g__Opitutus; s__uncultured_Verrucomicrobia
OTU137	119.204	-0.659187	0.520406	-1.26668	0.20527	0.29351	0	None	Non-significant	d__Bacteria; p__Planctomycetota; c__Planctomycetes; o__Pirellulales; f__Pirellulaceae; g__uncultured; s__uncultured_Planctomycetaceae
OTU1370	13.9239	1.05171	0.867185	1.21279	0.225211	0.315697	0	None	Non-significant	d__Bacteria; p__Proteobacteria; c__Gammaproteobacteria; o__Burkholderiales; f__Comamonadaceae; g__Ramlibacter; Unclassified
OTU1371	3.69564	2.31082	0.790682	2.92256	0.00347162	0.0127945	0	Enriched OTU	Significant	d__Bacteria; p__Spirochaetota; c__Spirochaetia; o__Spirochaetales; f__Spirochaetaceae; g__Spirochaeta_2; s__metagenome
OTU1372	2.9493	-0.0438476	0.734474	-0.0596994	0.952395	0.965515	0	None	Non-significant	d__Bacteria; p__Actinobacteriota; c__Acidimicrobiia; o__IMCC26256; f__IMCC26256; g__IMCC26256; s__uncultured_Actinomycetales
OTU1373	5.22129	2.89401	0.783618	3.69314	0.000221502	0.0014694	0	Enriched OTU	Significant	d__Bacteria; p__Bacteroidota; c__Bacteroidia; o__Cytophagales; f__Cytophagaceae; g__Cytophaga; Unclassified
OTU1374	9.78893	-1.02342	0.888124	-1.15234	0.249181	0.34277	0	None	Non-significant	d__Bacteria; p__Proteobacteria; c__Gammaproteobacteria; o__Burkholderiales; f__TRA3-20; g__TRA3-20; s__uncultured_beta
OTU1376	9.90033	-1.4382	0.702376	-2.04762	0.0405973	0.0838877	0	None	Non-significant	d__Bacteria; p__Chloroflexi; c__Chloroflexia; o__Thermomicrobiales; f__JG30-KF-CM45; g__JG30-KF-CM45; Unclassified
OTU1377	15.9944	-0.712142	0.751306	-0.947873	0.343194	0.450012	0	None	Non-significant	d__Bacteria; p__Gemmatimonadota; c__Gemmatimonadetes; o__Gemmatimonadales; f__Gemmatimonadaceae; g__Gemmatimonas; s__uncultured_Gemmatimonadaceae
OTU1378	6.01213	-0.58396	0.86218	-0.677307	0.498211	0.601055	0	None	Non-significant	d__Bacteria; p__Actinobacteriota; c__Actinobacteria; o__Pseudonocardiales; f__Pseudonocardiaceae; g__Pseudonocardia; Unclassified
OTU1379	3.78843	2.35157	0.815574	2.88333	0.00393491	0.0141345	0	Enriched OTU	Significant	d__Bacteria; p__Bacteroidota; c__Bacteroidia; o__Chitinophagales; f__37-13; g__37-13; s__uncultured_Bacteroidetes
OTU138	184.993	0.203633	0.319763	0.636825	0.524239	0.623212	0	None	Non-significant	d__Bacteria; p__Proteobacteria; c__Alphaproteobacteria; o__Rhizobiales; f__Hyphomicrobiaceae; g__Hyphomicrobium; Unclassified
OTU1380	5.66038	3.02354	0.80227	3.76873	0.000164078	0.0011466	0	Enriched OTU	Significant	d__Bacteria; p__Proteobacteria; c__Alphaproteobacteria; o__Azospirillales; f__Azospirillaceae; g__Azospirillum; Unclassified
OTU1381	3.5468	1.24491	0.724784	1.71763	0.0858647	0.147539	0	None	Non-significant	d__Bacteria; p__Proteobacteria; c__Gammaproteobacteria; Unclassified; Unclassified; Unclassified; Unclassified
OTU1382	5.94008	3.10273	0.857894	3.61668	0.000298408	0.00191485	0	Enriched OTU	Significant	d__Bacteria; p__Patescibacteria; c__Saccharimonadia; o__Saccharimonadales; f__Saccharimonadales; g__Saccharimonadales; s__soil_bacterium
OTU1384	6.02266	3.12661	0.791149	3.95198	7.75e-05	0.000614569	0	Enriched OTU	Significant	d__Bacteria; p__Patescibacteria; c__Saccharimonadia; o__Saccharimonadales; f__WWH38; g__WWH38; s__uncultured_bacterium
OTU1385	3.29387	-2.01749	0.755257	-2.67126	0.00755662	0.0235395	0	Enriched OTU	Significant	d__Bacteria; p__Proteobacteria; c__Gammaproteobacteria; o__Oceanospirillales; f__Pseudohongiellaceae; g__BIyi10; s__uncultured_soil
OTU1386	1.40259	0.33909	0.648361	0.522995	0.600978	0	0	None	Non-significant	d__Bacteria; p__Firmicutes; c__Clostridia; o__Clostridia; f__Hungateiclostridiaceae; Unclassified; Unclassified
OTU1387	7.09593	0.710143	0.832593	0.852929	0.393699	0.503071	0	None	Non-significant	d__Bacteria; p__Chloroflexi; c__Ktedonobacteria; o__Ktedonobacterales; f__Ktedonobacteraceae; g__uncultured; s__uncultured_soil
OTU1389	12.6507	-0.0681012	0.693879	-0.0981456	0.921817	0.940181	0	None	Non-significant	d__Bacteria; p__Latescibacterota; c__Latescibacterota; o__Latescibacterota; f__Latescibacterota; g__Latescibacterota; s__uncultured_bacterium
OTU1390	5.34269	-2.84369	0.820508	-3.46577	0.000528722	0.00302219	0	Enriched OTU	Significant	d__Bacteria; p__Planctomycetota; c__Planctomycetes; o__Planctomycetales; f__Rubinisphaeraceae; g__SH-PL14; s__Planctomyces_sp.
OTU1391	3.75937	-2.24794	0.816362	-2.7536	0.00589429	0.019387	0	Enriched OTU	Significant	d__Bacteria; p__Verrucomicrobiota; c__Verrucomicrobiae; o__Pedosphaerales; f__Pedosphaeraceae; g__Pedosphaeraceae; Unclassified
OTU1392	8.82999	-0.864873	0.719903	-1.20138	0.229606	0.321475	0	None	Non-significant	d__Bacteria; p__Chloroflexi; c__Anaerolineae; o__Caldilineales; f__Caldilineaceae; g__Caldilineaceae; s__uncultured_bacterium
OTU1393	5.76237	-1.44895	0.838292	-1.72846	0.0839063	0.144974	0	None	Non-significant	d__Bacteria; p__Acidobacteriota; c__Blastocatellia; o__11-24; f__11-24; g__11-24; s__uncultured_bacterium
OTU1394	4.6951	-2.63345	0.823822	-3.19662	0.00139047	0.00654913	0	Enriched OTU	Significant	d__Bacteria; p__Proteobacteria; c__Alphaproteobacteria; o__Elsterales; f__uncultured; g__uncultured; s__metagenome
OTU1395	4.41487	-2.52568	0.849741	-2.9723	0.00295582	0.0114395	0	Enriched OTU	Significant	d__Bacteria; p__Proteobacteria; c__Alphaproteobacteria; o__Caulobacterales; f__Caulobacteraceae; Unclassified; Unclassified
OTU1396	3.46006	-1.76488	0.775738	-2.2751	0.0228997	0.0542508	0	None	Non-significant	d__Bacteria; p__Bdellovibrionota; c__Bdellovibrionia; o__Bdellovibrionales; f__Bdellovibrionaceae; g__Bdellovibrio; Unclassified
OTU1397	5.55359	-2.35045	0.823857	-2.85299	0.00433105	0.0152689	0	Enriched OTU	Significant	d__Bacteria; p__Proteobacteria; c__Gammaproteobacteria; o__Salinisphaerales; f__Solimonadaceae; g__Polycyclovorans; Unclassified
OTU1398	5.66029	-2.93976	0.821396	-3.57898	0.000344936	0.00214901	0	Enriched OTU	Significant	d__Bacteria; p__Acidobacteriota; c__Acidobacteriae; o__Elev-16S-1166; f__Elev-16S-1166; g__Elev-16S-1166; Unclassified
OTU1399	8.67593	-0.535521	0.837871	-0.639145	0.522728	0.622044	0	None	Non-significant	d__Bacteria; p__Chloroflexi; c__Chloroflexia; o__Chloroflexales; f__Roseiflexaceae; g__uncultured; s__uncultured_soil
OTU14	209.803	0.0410944	0.301878	0.136129	0.891719	0.920597	0	None	Non-significant	d__Bacteria; p__Proteobacteria; c__Alphaproteobacteria; o__Rhizobiales; f__Xanthobacteraceae; g__Pseudolabrys; Unclassified
OTU1401	6.30465	-3.11189	0.769558	-4.04374	5.26e-05	0.000465732	0	Enriched OTU	Significant	d__Bacteria; p__Proteobacteria; c__Alphaproteobacteria; o__Rhizobiales; f__Hyphomicrobiaceae; g__Hyphomicrobium; Unclassified
OTU1402	6.61777	1.22419	0.821459	1.49027	0.136154	0.210949	0	None	Non-significant	d__Bacteria; p__Myxococcota; c__Polyangia; o__Polyangiales; f__Sandaracinaceae; g__Sandaracinus; s__uncultured_bacterium
OTU1403	3.65519	2.28966	0.807616	2.83508	0.00458143	0.0160078	0	Enriched OTU	Significant	d__Bacteria; p__Patescibacteria; c__Saccharimonadia; o__Saccharimonadales; f__Saccharimonadales; g__Saccharimonadales; s__uncultured_bacterium
OTU1404	1.80516	-1.06733	0.670342	-1.59222	0.111336	0.180452	0	None	Non-significant	d__Bacteria; p__Firmicutes; c__Negativicutes; o__Veillonellales-Selenomonadales; f__Sporomusaceae; g__Pelosinus; Unclassified
OTU1405	12.9051	-0.270544	0.833803	-0.32447	0.745582	0.811389	0	None	Non-significant	d__Bacteria; p__Actinobacteriota; c__Acidimicrobiia; o__uncultured; f__uncultured; g__uncultured; s__uncultured_Iamia
OTU1407	6.44933	3.23338	0.76353	4.23478	2.29e-05	0.000237345	0	Enriched OTU	Significant	d__Bacteria; p__Actinobacteriota; c__Acidimicrobiia; o__uncultured; f__uncultured; g__uncultured; s__uncultured_bacterium
OTU1408	4.49053	0.325535	0.738789	0.440633	0.659479	0.745237	0	None	Non-significant	d__Bacteria; p__Proteobacteria; c__Alphaproteobacteria; o__uncultured; f__uncultured; g__uncultured; s__uncultured_Acetobacteraceae
OTU1409	4.11524	2.48949	0.831972	2.99228	0.00276905	0.01086	0	Enriched OTU	Significant	d__Bacteria; p__Chloroflexi; c__Chloroflexia; o__Thermomicrobiales; f__JG30-KF-CM45; g__JG30-KF-CM45; Unclassified
OTU141	111.083	0.507429	0.410887	1.23496	0.216845	0.306157	0	None	Non-significant	d__Bacteria; p__Planctomycetota; c__Phycisphaerae; o__Tepidisphaerales; f__WD2101_soil_group; g__WD2101_soil_group; Unclassified
OTU1410	4.50418	2.64329	0.849731	3.11074	0.00186622	0.00820414	0	Enriched OTU	Significant	d__Bacteria; p__Planctomycetota; c__Phycisphaerae; o__Phycisphaerales; f__Phycisphaeraceae; g__AKYG587; Unclassified
OTU1411	2.0004	-1.27538	0.67104	-1.9006	0.057354	0.108489	0	None	Non-significant	d__Bacteria; p__Planctomycetota; c__Planctomycetes; o__Isosphaerales; f__Isosphaeraceae; g__uncultured; Unclassified
OTU1412	3.77137	-2.25741	0.816349	-2.76526	0.00568781	0.0188659	0	Enriched OTU	Significant	d__Bacteria; p__Desulfobacterota; c__uncultured; o__uncultured; f__uncultured; g__uncultured; Unclassified
OTU1414	5.47178	-2.88438	0.84912	-3.3969	0.000681534	0.00368968	0	Enriched OTU	Significant	d__Bacteria; p__Armatimonadota; c__Fimbriimonadia; o__Fimbriimonadales; f__Fimbriimonadaceae; g__Fimbriimonadaceae; s__uncultured_microorganism
OTU1415	10.9153	-0.528622	0.782867	-0.675238	0.499525	0.601729	0	None	Non-significant	d__Bacteria; p__Planctomycetota; c__Planctomycetes; o__Planctomycetales; f__uncultured; g__uncultured; s__uncultured_bacterium
OTU1416	9.92131	-3.82491	0.762255	-5.01789	5.22e-07	1e-05	0	Enriched OTU	Significant	d__Bacteria; p__Acidobacteriota; c__Vicinamibacteria; o__Vicinamibacterales; f__Vicinamibacteraceae; g__Vicinamibacteraceae; Unclassified
OTU1417	1.98682	-1.26316	0.695841	-1.8153	0.0694776	0.125092	0	None	Non-significant	d__Bacteria; p__Firmicutes; c__Clostridia; o__Clostridiales; f__Clostridiaceae; g__Clostridium_sensu_stricto_12; s__Clostridium_magnum
OTU1418	1.20927	-0.0755459	0.682695	-0.110658	0.911887	0	0	None	Non-significant	d__Bacteria; p__Bacteroidota; c__Bacteroidia; o__Chitinophagales; f__Chitinophagaceae; g__Terrimonas; Unclassified
OTU1419	2.27923	-0.737423	0.685121	-1.07634	0.281775	0.381368	0	None	Non-significant	d__Bacteria; p__Patescibacteria; c__Saccharimonadia; o__Saccharimonadales; f__Saccharimonadales; g__Saccharimonadales; s__uncultured_soil
OTU1420	3.7919	2.35285	0.814876	2.88737	0.00388474	0.0140315	0	Enriched OTU	Significant	d__Bacteria; p__Bacteroidota; c__Bacteroidia; o__Sphingobacteriales; f__Sphingobacteriaceae; g__Solitalea; s__Solitalea_koreensis
OTU1421	1.20888	-0.075598	0.682684	-0.110736	0.911825	0	0	None	Non-significant	d__Bacteria; p__Planctomycetota; c__Planctomycetes; o__Planctomycetales; f__uncultured; g__uncultured; s__uncultured_Planctomycetales
OTU1422	4.17489	2.51832	0.789997	3.18776	0.00143381	0.0067341	0	Enriched OTU	Significant	d__Bacteria; p__Chloroflexi; c__Anaerolineae; o__Anaerolineales; f__Anaerolineaceae; g__uncultured; s__uncultured_Chloroflexi
OTU1423	1.33516	0.213222	0.657541	0.324272	0.745732	0	0	None	Non-significant	d__Bacteria; p__Planctomycetota; c__Phycisphaerae; o__Tepidisphaerales; f__WD2101_soil_group; g__WD2101_soil_group; s__uncultured_soil
OTU1425	5.35573	0.756171	0.837437	0.902959	0.366547	0.475079	0	None	Non-significant	d__Bacteria; p__Bacteroidota; c__Bacteroidia; o__Chitinophagales; f__Chitinophagaceae; g__Chitinophaga; s__Bacteroidetes_bacterium
OTU1426	2.26777	-1.30351	0.710271	-1.83522	0.0664726	0.12154	0	None	Non-significant	d__Bacteria; p__Firmicutes; c__Bacilli; o__Bacillales; f__Bacillaceae; g__Bacillus; Unclassified
OTU1427	2.06629	-0.535339	0.641509	-0.834499	0.404	0.512658	0	None	Non-significant	d__Bacteria; p__Myxococcota; c__Polyangia; o__Polyangiales; Unclassified; Unclassified; Unclassified
OTU1428	9.15873	-1.09669	0.866285	-1.26597	0.205522	0.293634	0	None	Non-significant	d__Bacteria; p__Bacteroidota; c__Bacteroidia; o__Sphingobacteriales; f__env.OPS_17; g__env.OPS_17; Unclassified
OTU1429	5.76385	-1.72664	0.831386	-2.07682	0.0378178	0.0793769	0	None	Non-significant	d__Bacteria; p__Latescibacterota; c__Latescibacterota; o__Latescibacterota; f__Latescibacterota; g__Latescibacterota; s__metagenome
OTU143	116.506	-0.0888924	0.641881	-0.138487	0.889855	0.91953	0	None	Non-significant	d__Bacteria; p__Acidobacteriota; c__Blastocatellia; o__Pyrinomonadales; f__Pyrinomonadaceae; g__RB41; Unclassified
OTU1430	11.6478	-0.743095	0.739984	-1.0042	0.31528	0.41901	0	None	Non-significant	d__Bacteria; p__Myxococcota; c__Polyangia; o__Nannocystales; f__Nannocystaceae; g__Nannocystis; Unclassified
OTU1431	2.75925	-1.68816	0.736362	-2.29258	0.0218725	0.0522941	0	None	Non-significant	d__Bacteria; p__Bdellovibrionota; c__Oligoflexia; o__0319-6G20; f__0319-6G20; g__0319-6G20; Unclassified
OTU1432	4.51405	-2.56532	0.750604	-3.41768	0.00063158	0.00347517	0	Enriched OTU	Significant	d__Bacteria; p__Actinobacteriota; c__MB-A2-108; o__MB-A2-108; f__MB-A2-108; g__MB-A2-108; Unclassified
OTU1433	3.4824	-2.10993	0.800105	-2.63706	0.00836279	0.0255527	0	Enriched OTU	Significant	d__Bacteria; p__Verrucomicrobiota; c__Verrucomicrobiae; o__Chthoniobacterales; f__Chthoniobacteraceae; g__Chthoniobacter; Unclassified
OTU1435	8.63464	-2.27661	0.646948	-3.519	0.000433179	0.00255674	0	Enriched OTU	Significant	d__Bacteria; p__Myxococcota; c__Polyangia; o__Haliangiales; f__Haliangiaceae; g__Haliangium; s__uncultured_bacterium
OTU1436	7.35201	-2.57836	0.82708	-3.11743	0.00182435	0.00804561	0	Enriched OTU	Significant	d__Bacteria; p__Actinobacteriota; c__Thermoleophilia; o__Gaiellales; f__uncultured; g__uncultured; s__metagenome
OTU1437	5.9042	-0.748912	0.822615	-0.910404	0.36261	0.47135	0	None	Non-significant	d__Bacteria; p__Actinobacteriota; c__Actinobacteria; o__Micromonosporales; f__Micromonosporaceae; g__Longispora; s__uncultured_bacterium
OTU1438	3.51908	-2.13794	0.741616	-2.88281	0.00394141	0.0141345	0	Enriched OTU	Significant	d__Bacteria; p__FCPU426; c__FCPU426; o__FCPU426; f__FCPU426; g__FCPU426; s__uncultured_bacterium
OTU144	71.7442	0.214919	0.653227	0.329011	0.742148	0.808025	0	None	Non-significant	d__Bacteria; p__Chloroflexi; c__Chloroflexia; o__Chloroflexales; f__Roseiflexaceae; g__uncultured; s__uncultured_Chloroflexaceae
OTU1440	4.93831	-2.7125	0.762719	-3.55636	0.000376035	0.0022942	0	Enriched OTU	Significant	d__Bacteria; p__Planctomycetota; c__Planctomycetes; o__Gemmatales; f__Gemmataceae; g__uncultured; s__uncultured_bacterium
OTU1441	6.11159	-1.29578	0.793064	-1.6339	0.102281	0.169151	0	None	Non-significant	d__Bacteria; p__Proteobacteria; c__Gammaproteobacteria; o__Burkholderiales; f__Burkholderiaceae; g__Lautropia; s__metagenome
OTU1442	4.9296	-0.350083	0.763051	-0.458794	0.646382	0.735377	0	None	Non-significant	d__Bacteria; p__Chloroflexi; c__Chloroflexia; o__Thermomicrobiales; f__JG30-KF-CM45; g__JG30-KF-CM45; s__uncultured_bacterium
OTU1443	4.49548	-0.191662	0.794071	-0.241367	0.809271	0.86081	0	None	Non-significant	d__Bacteria; p__Gemmatimonadota; c__Gemmatimonadetes; o__Gemmatimonadales; f__Gemmatimonadaceae; g__uncultured; Unclassified
OTU1444	3.29806	-2.01903	0.787632	-2.56342	0.0103647	0.0297306	0	Enriched OTU	Significant	d__Bacteria; p__Bacteroidota; c__Bacteroidia; o__Cytophagales; f__Microscillaceae; g__uncultured; s__uncultured_Cytophagaceae
OTU1446	3.77227	2.02513	0.791132	2.55978	0.0104737	0.0299704	0	Enriched OTU	Significant	d__Bacteria; p__Proteobacteria; c__Gammaproteobacteria; o__EPR3968-O8a-Bc78; f__EPR3968-O8a-Bc78; g__EPR3968-O8a-Bc78; s__uncultured_bacterium
OTU1447	1.20705	-0.0758405	0.682628	-0.111101	0.911536	0	0	None	Non-significant	d__Bacteria; p__Proteobacteria; c__Alphaproteobacteria; o__Rhizobiales; f__Xanthobacteraceae; g__Afipia; Unclassified
OTU1448	3.6018	2.26282	0.802925	2.81822	0.00482904	0.0165778	0	Enriched OTU	Significant	d__Bacteria; p__Bacteroidota; c__Bacteroidia; o__Cytophagales; f__Cytophagaceae; g__Sporocytophaga; Unclassified
OTU1449	3.58472	2.25608	0.802528	2.81121	0.00493552	0.0168941	0	Enriched OTU	Significant	d__Bacteria; p__Proteobacteria; c__Alphaproteobacteria; o__Elsterales; f__uncultured; g__uncultured; s__uncultured_bacterium
OTU145	148.339	0.635712	0.288838	2.20093	0.0277413	0.0628786	0	None	Non-significant	d__Bacteria; p__Planctomycetota; c__Phycisphaerae; o__Tepidisphaerales; f__WD2101_soil_group; g__WD2101_soil_group; Unclassified
OTU1450	4.60273	2.68426	0.785007	3.4194	0.000627587	0.00346128	0	Enriched OTU	Significant	d__Bacteria; p__Proteobacteria; c__Alphaproteobacteria; o__Rhizobiales; f__Devosiaceae; g__Devosia; Unclassified
OTU1451	1.20431	-0.076175	0.682543	-0.111605	0.911137	0	0	None	Non-significant	d__Bacteria; p__Acidobacteriota; c__Acidobacteriae; o__Solibacterales; f__Solibacteraceae; g__Candidatus_Solibacter; s__uncultured_Acidobacterium
OTU1452	4.78837	1.42148	0.821063	1.73127	0.0834033	0.144296	0	None	Non-significant	d__Bacteria; p__Verrucomicrobiota; c__Verrucomicrobiae; o__Pedosphaerales; f__Pedosphaeraceae; g__Pedosphaeraceae; s__uncultured_bacterium
OTU1453	3.66629	2.28789	0.808615	2.82939	0.00466368	0.0161752	0	Enriched OTU	Significant	d__Bacteria; p__Proteobacteria; c__Alphaproteobacteria; o__Caulobacterales; f__Hyphomonadaceae; g__Hirschia; s__uncultured_bacterium
OTU1454	2.69851	-1.1274	0.745147	-1.51299	0.130283	0.203729	0	None	Non-significant	d__Bacteria; p__Planctomycetota; c__Planctomycetes; o__Pirellulales; f__Pirellulaceae; g__Rhodopirellula; s__uncultured_Pirellula
OTU1455	4.79106	1.51897	0.829969	1.83015	0.0672269	0.122443	0	None	Non-significant	d__Bacteria; p__Proteobacteria; c__Gammaproteobacteria; o__Burkholderiales; f__Gallionellaceae; g__Sideroxydans; Unclassified
OTU1456	3.02623	1.95905	0.754568	2.59626	0.00942452	0.0277782	0	None	Significant	d__Bacteria; p__Planctomycetota; c__Planctomycetes; o__Gemmatales; f__Gemmataceae; g__Gemmata; s__uncultured_endolithic
OTU1457	2.05159	1.21139	0.677569	1.78784	0.0738011	0.13127	0	None	Non-significant	d__Bacteria; p__Acidobacteriota; c__Blastocatellia; o__DS-100; f__DS-100; g__DS-100; s__uncultured_bacterium
OTU1458	3.95815	2.42428	0.822125	2.9488	0.00319008	0.0120202	0	Enriched OTU	Significant	d__Bacteria; p__Chloroflexi; c__Chloroflexia; o__Chloroflexales; f__Roseiflexaceae; g__uncultured; s__uncultured_bacterium
OTU1459	3.99325	-2.53274	0.855978	-2.95888	0.00308761	0.0117659	0	Enriched OTU	Significant	d__Bacteria; p__Chloroflexi; c__KD4-96; o__KD4-96; f__KD4-96; g__KD4-96; s__uncultured_bacterium
OTU1460	7.22543	0.304214	0.867923	0.350508	0.725957	0.796288	0	None	Non-significant	d__Bacteria; p__Verrucomicrobiota; c__Verrucomicrobiae; o__Opitutales; f__Opitutaceae; g__IMCC26134; s__uncultured_bacterium
OTU1461	3.93527	2.41598	0.821888	2.93955	0.00328686	0.0123061	0	Enriched OTU	Significant	d__Bacteria; p__Acidobacteriota; c__Subgroup_22; o__Subgroup_22; f__Subgroup_22; g__Subgroup_22; Unclassified
OTU1462	8.7566	2.28742	0.821473	2.78454	0.00536044	0.0180341	0	Enriched OTU	Significant	d__Bacteria; p__Proteobacteria; c__Gammaproteobacteria; o__Gammaproteobacteria_Incertae_Sedis; Unclassified; g__Candidatus_Ovatusbacter; s__uncultured_bacterium
OTU1463	4.00467	2.44576	0.825526	2.96267	0.00304981	0.0116785	0	Enriched OTU	Significant	d__Bacteria; p__Planctomycetota; c__Planctomycetes; o__Pirellulales; f__Pirellulaceae; g__Pir4_lineage; s__uncultured_soil
OTU1464	4.42106	2.61276	0.845798	3.08911	0.00200758	0.00861177	0	Enriched OTU	Significant	d__Bacteria; p__Chloroflexi; c__KD4-96; o__KD4-96; f__KD4-96; g__KD4-96; s__uncultured_bacterium
OTU1465	1.55588	0.567032	0.64406	0.880403	0.378641	0	0	None	Non-significant	d__Bacteria; p__Proteobacteria; c__Gammaproteobacteria; o__EC3; f__EC3; g__EC3; s__uncultured_bacterium
OTU1467	7.43256	-0.0512194	0.763725	-0.0670652	0.94653	0.961224	0	None	Non-significant	d__Bacteria; p__Proteobacteria; c__Alphaproteobacteria; o__Rhodospirillales; f__uncultured; g__uncultured; s__uncultured_Rhodospirillaceae
OTU1468	5.26908	1.05242	0.855938	1.22955	0.218865	0.308269	0	None	Non-significant	d__Bacteria; p__Verrucomicrobiota; c__Verrucomicrobiae; o__Opitutales; f__Opitutaceae; g__Lacunisphaera; Unclassified
OTU1469	5.0833	0.619863	0.821443	0.754603	0.450487	0.559545	0	None	Non-significant	d__Bacteria; p__Methylomirabilota; c__Methylomirabilia; o__Rokubacteriales; f__Rokubacteriales; g__Rokubacteriales; Unclassified
OTU147	98.429	-1.56138	0.765491	-2.0397	0.0413797	0.0851086	0	None	Non-significant	d__Bacteria; p__Proteobacteria; c__Alphaproteobacteria; o__Sphingomonadales; f__Sphingomonadaceae; g__Altererythrobacter; Unclassified
OTU1470	14.3738	0.538489	0.78758	0.683726	0.494148	0.597899	0	None	Non-significant	d__Bacteria; p__Desulfobacterota; c__uncultured; o__uncultured; f__uncultured; g__uncultured; Unclassified
OTU1471	11.3602	0.528699	0.86215	0.613233	0.539722	0.638075	0	None	Non-significant	d__Bacteria; p__Proteobacteria; c__Gammaproteobacteria; o__Xanthomonadales; f__Xanthomonadaceae; g__Lysobacter; s__Lysobacter_daejeonensis
OTU1472	4.07583	2.48785	0.827294	3.00722	0.00263652	0.0105416	0	Enriched OTU	Significant	d__Bacteria; p__Chloroflexi; c__Chloroflexia; o__Thermomicrobiales; f__JG30-KF-CM45; g__JG30-KF-CM45; s__uncultured_bacterium
OTU1473	1.71152	-0.690581	0.640642	-1.07795	0.281055	0	0	None	Non-significant	d__Bacteria; p__Elusimicrobiota; c__Elusimicrobia; o__Lineage_IV; f__Lineage_IV; g__Lineage_IV; Unclassified
OTU1474	4.08996	-2.39686	0.800196	-2.99534	0.00274138	0.010814	0	Enriched OTU	Significant	d__Bacteria; p__Planctomycetota; c__vadinHA49; o__vadinHA49; f__vadinHA49; g__vadinHA49; Unclassified
OTU1475	5.21526	-1.57957	0.794162	-1.98898	0.0467038	0.092582	0	None	Non-significant	d__Bacteria; p__Planctomycetota; c__Planctomycetes; o__Pirellulales; f__Pirellulaceae; g__Pirellula; s__uncultured_bacterium
OTU1476	7.17513	-1.51448	0.763954	-1.98242	0.047432	0.0937101	0	None	Non-significant	d__Bacteria; p__Planctomycetota; c__Phycisphaerae; o__Tepidisphaerales; f__WD2101_soil_group; g__WD2101_soil_group; s__uncultured_planctomycete
OTU1477	4.27996	-2.15383	0.782497	-2.75251	0.00591411	0.019425	0	Enriched OTU	Significant	d__Bacteria; p__Myxococcota; c__Polyangia; o__Polyangiales; f__Sandaracinaceae; g__uncultured; Unclassified
OTU1478	7.88415	-1.64792	0.734388	-2.24394	0.0248366	0.057911	0	None	Non-significant	d__Bacteria; p__Chloroflexi; c__Anaerolineae; o__SBR1031; f__SBR1031; g__SBR1031; s__metagenome
OTU1479	3.3073	-2.02989	0.78549	-2.58424	0.00975951	0.0285157	0	Enriched OTU	Significant	d__Bacteria; p__Planctomycetota; c__Planctomycetes; o__Planctomycetales; f__uncultured; g__uncultured; s__uncultured_bacterium
OTU1480	9.27719	-0.363657	0.84937	-0.428149	0.668543	0.752332	0	None	Non-significant	d__Bacteria; p__Chloroflexi; c__Chloroflexia; o__Thermomicrobiales; f__JG30-KF-CM45; g__JG30-KF-CM45; Unclassified
OTU1481	6.96227	-0.0320726	0.83079	-0.0386049	0.969205	0.978764	0	None	Non-significant	d__Bacteria; p__Chloroflexi; c__JG30-KF-CM66; o__JG30-KF-CM66; f__JG30-KF-CM66; g__JG30-KF-CM66; Unclassified
OTU1482	6.74951	-1.41288	0.871248	-1.62168	0.104872	0.172348	0	None	Non-significant	d__Bacteria; p__Planctomycetota; c__Planctomycetes; o__Pirellulales; f__Pirellulaceae; g__uncultured; Unclassified
OTU1483	7.18948	0.972803	0.777094	1.25185	0.210626	0.298989	0	None	Non-significant	d__Bacteria; p__Bacteroidota; c__Bacteroidia; o__Sphingobacteriales; f__NS11-12_marine_group; g__NS11-12_marine_group; s__uncultured_bacterium
OTU1484	1.27049	-0.213599	0.67143	-0.318125	0.75039	0	0	None	Non-significant	d__Bacteria; p__Myxococcota; c__Polyangia; o__Polyangiales; f__Polyangiaceae; g__Polyangium; s__uncultured_bacterium
OTU1485	6.75377	1.29443	0.840473	1.54013	0.12353	0.195243	0	None	Non-significant	d__Bacteria; p__Chloroflexi; c__Ktedonobacteria; o__Ktedonobacterales; f__Ktedonobacteraceae; g__uncultured; s__uncultured_soil
OTU1486	4.49503	2.64032	0.849137	3.10941	0.0018746	0.00820572	0	Enriched OTU	Significant	d__Bacteria; p__Chloroflexi; c__OLB14; o__OLB14; f__OLB14; g__OLB14; Unclassified
OTU1488	4.71187	1.20618	0.829151	1.45471	0.145748	0.223171	0	None	Non-significant	d__Bacteria; p__Verrucomicrobiota; c__Verrucomicrobiae; o__Chthoniobacterales; f__Chthoniobacteraceae; g__Candidatus_Udaeobacter; Unclassified
OTU1489	6.26145	1.46144	0.851262	1.71679	0.0860174	0.147539	0	None	Non-significant	d__Bacteria; p__Planctomycetota; c__Phycisphaerae; o__Tepidisphaerales; f__WD2101_soil_group; g__WD2101_soil_group; Unclassified
OTU149	41.211	-3.61131	0.744657	-4.84963	1.24e-06	2.19e-05	0	Enriched OTU	Significant	d__Bacteria; p__Patescibacteria; c__Saccharimonadia; o__Saccharimonadales; f__Saccharimonadales; g__Saccharimonadales; s__uncultured_bacterium
OTU1490	1.46736	0.454459	0.64474	0.704871	0.48089	0	0	None	Non-significant	d__Bacteria; p__Firmicutes; c__Bacilli; o__Bacillales; f__Bacillaceae; g__Bacillus; s__Bacillus_benzoevorans
OTU1491	4.04266	-2.37592	0.799438	-2.97199	0.00295881	0.0114395	0	Enriched OTU	Significant	d__Bacteria; p__Patescibacteria; c__WWE3; o__WWE3; f__WWE3; g__WWE3; s__uncultured_anaerobic
OTU1492	6.29864	-0.502715	0.78509	-0.640327	0.52196	0.621444	0	None	Non-significant	d__Bacteria; p__Chloroflexi; c__Anaerolineae; o__SBR1031; f__A4b; g__A4b; s__uncultured_bacterium
OTU1493	4.78925	-1.94839	0.79813	-2.4412	0.0146387	0.0386914	0	None	Significant	d__Bacteria; p__Acidobacteriota; c__Vicinamibacteria; o__Vicinamibacterales; f__uncultured; g__uncultured; Unclassified
OTU1494	3.73093	0.279237	0.728439	0.383336	0.70147	0.778433	0	None	Non-significant	d__Bacteria; p__Bacteroidota; c__Bacteroidia; o__Sphingobacteriales; f__env.OPS_17; g__env.OPS_17; s__uncultured_bacterium
OTU1495	9.29053	-1.18371	0.739675	-1.60031	0.109529	0.178505	0	None	Non-significant	d__Bacteria; p__Verrucomicrobiota; c__Verrucomicrobiae; o__Verrucomicrobiales; f__Verrucomicrobiaceae; g__uncultured; s__uncultured_verrucomicrobium
OTU1496	2.13497	1.49939	0.714448	2.09867	0.0358456	0.0761882	0	None	Non-significant	d__Bacteria; p__Verrucomicrobiota; c__Verrucomicrobiae; o__Pedosphaerales; f__Pedosphaeraceae; g__Pedosphaeraceae; Unclassified
OTU1497	3.43639	2.19035	0.791006	2.76907	0.0056217	0.0187671	0	Enriched OTU	Significant	d__Bacteria; p__Proteobacteria; c__Gammaproteobacteria; o__CCD24; f__CCD24; g__CCD24; Unclassified
OTU1498	3.96666	2.43214	0.822749	2.95611	0.00311546	0.0118337	0	Enriched OTU	Significant	d__Bacteria; p__Actinobacteriota; c__Actinobacteria; o__Pseudonocardiales; f__Pseudonocardiaceae; g__Saccharothrix; Unclassified
OTU1499	1.69431	-0.919859	0.658127	-1.39769	0.162206	0	0	None	Non-significant	d__Bacteria; p__Acidobacteriota; c__Vicinamibacteria; o__Vicinamibacterales; f__uncultured; g__uncultured; Unclassified
OTU15	171.14	-0.503327	0.569386	-0.883981	0.376706	0.485308	0	None	Non-significant	d__Bacteria; p__Acidobacteriota; c__Blastocatellia; o__Blastocatellales; f__Blastocatellaceae; g__uncultured; Unclassified
OTU150	158.435	-0.00514046	0.222138	-0.0231409	0.981538	0.98783	0	None	Non-significant	d__Bacteria; p__Chloroflexi; c__Chloroflexia; o__Thermomicrobiales; f__JG30-KF-CM45; g__JG30-KF-CM45; s__uncultured_bacterium
OTU1500	5.06701	0.77451	0.851193	0.909911	0.36287	0.47135	0	None	Non-significant	d__Bacteria; p__Verrucomicrobiota; c__Verrucomicrobiae; o__Verrucomicrobiales; f__Rubritaleaceae; g__Luteolibacter; Unclassified
OTU1501	1.85874	-0.642788	0.638449	-1.0068	0.314033	0.417823	0	None	Non-significant	d__Bacteria; p__Bacteroidota; c__Bacteroidia; o__Sphingobacteriales; f__Sphingobacteriaceae; g__Mucilaginibacter; s__Sphingoterrabacterium_koreensis
OTU1502	6.94632	1.7615	0.774849	2.27335	0.023005	0.0543399	0	None	Non-significant	d__Bacteria; p__Bacteroidota; c__Bacteroidia; o__Chitinophagales; f__Chitinophagaceae; g__Chitinophaga; s__Chitinophaga_ginsengihumi
OTU1503	3.06773	1.99621	0.768301	2.59822	0.00937087	0.0276546	0	None	Significant	d__Bacteria; p__Acidobacteriota; c__Holophagae; o__Subgroup_7; f__Subgroup_7; g__Subgroup_7; s__uncultured_Acidobacteria
OTU1504	5.21042	0.270769	0.804413	0.336605	0.736415	0.803736	0	None	Non-significant	d__Bacteria; p__Patescibacteria; c__Saccharimonadia; o__Saccharimonadales; f__WWH38; g__WWH38; s__uncultured_bacterium
OTU1505	1.34037	0.21409	0.656934	0.325892	0.744506	0	0	None	Non-significant	d__Bacteria; p__Proteobacteria; c__Alphaproteobacteria; o__Tistrellales; f__Tistrellaceae; g__Tistrella; s__Rhodobium_sp.
OTU1506	1.39682	-0.186533	0.648053	-0.287836	0.773472	0	0	None	Non-significant	d__Bacteria; p__Firmicutes; c__Bacilli; o__Paenibacillales; f__Paenibacillaceae; g__Cohnella; Unclassified
OTU1510	4.9511	-2.1452	0.775692	-2.76554	0.00568294	0.0188659	0	Enriched OTU	Significant	d__Bacteria; p__Patescibacteria; c__Parcubacteria; o__Candidatus_Adlerbacteria; f__Candidatus_Adlerbacteria; g__Candidatus_Adlerbacteria; s__metagenome
OTU1511	3.82291	-2.28204	0.793899	-2.87447	0.00404708	0.0144189	0	Enriched OTU	Significant	d__Bacteria; p__Elusimicrobiota; c__Elusimicrobia; o__MVP-88; f__MVP-88; g__MVP-88; s__uncultured_bacterium
OTU1512	6.0902	-2.38799	0.735313	-3.24758	0.00116391	0.00569856	0	Enriched OTU	Significant	d__Bacteria; p__Planctomycetota; c__Planctomycetes; o__Pirellulales; f__Pirellulaceae; g__Rhodopirellula; s__uncultured_Pirellula
OTU1513	6.95497	-3.26982	0.772535	-4.23258	2.31e-05	0.000237581	0	Enriched OTU	Significant	d__Bacteria; p__Bacteroidota; c__Bacteroidia; o__Chitinophagales; f__uncultured; g__uncultured; Unclassified
OTU1514	10.8164	-1.16766	0.712767	-1.63821	0.101377	0.168248	0	None	Non-significant	d__Bacteria; p__Myxococcota; c__Polyangia; o__Polyangiales; f__BIrii41; g__BIrii41; s__uncultured_bacterium
OTU1516	5.76899	-0.456111	0.7931	-0.575098	0.565225	0.660598	0	None	Non-significant	d__Bacteria; p__Planctomycetota; c__Planctomycetes; o__Gemmatales; f__Gemmataceae; g__uncultured; s__uncultured_prokaryote
OTU1517	5.28566	-2.82571	0.843857	-3.34856	0.000812324	0.00424173	0	Enriched OTU	Significant	d__Bacteria; p__Acidobacteriota; c__Holophagae; o__Subgroup_7; f__Subgroup_7; g__Subgroup_7; s__uncultured_soil
OTU1518	4.86784	0.153104	0.739146	0.207137	0.835903	0.87921	0	None	Non-significant	d__Bacteria; p__Planctomycetota; c__Planctomycetes; o__Pirellulales; f__Pirellulaceae; g__Blastopirellula; Unclassified
OTU1519	2.92639	-1.80212	0.723594	-2.4905	0.0127562	0.0348097	0	None	Significant	d__Bacteria; p__Patescibacteria; c__Saccharimonadia; o__Saccharimonadales; f__Saccharimonadales; g__Saccharimonadales; s__uncultured_bacterium
OTU1520	4.24927	-0.577173	0.813167	-0.709784	0.477838	0.585184	0	None	Non-significant	d__Bacteria; p__Chloroflexi; c__Chloroflexia; o__Thermomicrobiales; f__JG30-KF-CM45; g__JG30-KF-CM45; Unclassified
OTU1521	7.41471	-3.37088	0.782524	-4.30771	1.65e-05	0.000184985	0	Enriched OTU	Significant	d__Bacteria; p__Planctomycetota; c__Phycisphaerae; o__Tepidisphaerales; f__CPla-3_termite_group; g__CPla-3_termite_group; s__metagenome
OTU1522	1.41524	0.341455	0.650455	0.524948	0.59962	0	0	None	Non-significant	d__Bacteria; p__Patescibacteria; c__Saccharimonadia; o__Saccharimonadales; f__Saccharimonadales; g__Saccharimonadales; s__uncultured_gamma
OTU1523	11.8427	2.24972	0.679581	3.31045	0.000931454	0.00471736	0	Enriched OTU	Significant	d__Bacteria; p__Bacteroidota; c__Bacteroidia; o__Chitinophagales; f__Chitinophagaceae; g__Parafilimonas; s__Parafilimonas_rhizosphaerae
OTU1524	4.03133	-2.36769	0.820645	-2.88516	0.00391221	0.0141091	0	Enriched OTU	Significant	d__Bacteria; p__Patescibacteria; c__Gracilibacteria; o__Candidatus_Peregrinibacteria; f__Candidatus_Peregrinibacteria; g__Candidatus_Peregrinibacteria; s__uncultured_bacterium
OTU1525	3.71775	-2.22695	0.812714	-2.74014	0.00614132	0.0200039	0	Enriched OTU	Significant	d__Bacteria; p__Proteobacteria; c__Alphaproteobacteria; o__Caulobacterales; f__Caulobacteraceae; g__uncultured; Unclassified
OTU1526	8.51704	-3.05872	0.72442	-4.22231	2.42e-05	0.000245464	0	Enriched OTU	Significant	d__Bacteria; p__Planctomycetota; c__Phycisphaerae; o__Tepidisphaerales; f__WD2101_soil_group; g__WD2101_soil_group; s__uncultured_planctomycete
OTU1527	5.77916	-1.64317	0.802522	-2.04751	0.0406083	0.0838877	0	None	Non-significant	d__Bacteria; p__Chloroflexi; c__Chloroflexia; o__Chloroflexales; f__Roseiflexaceae; g__uncultured; Unclassified
OTU1528	4.61964	-2.60119	0.821245	-3.16738	0.00153821	0.00704764	0	Enriched OTU	Significant	d__Bacteria; p__Bacteroidota; c__Bacteroidia; o__Cytophagales; f__Microscillaceae; g__Chryseolinea; Unclassified
OTU1529	4.93937	-2.71005	0.803804	-3.37153	0.000747519	0.00398282	0	Enriched OTU	Significant	d__Bacteria; p__Bacteroidota; c__Bacteroidia; o__Chitinophagales; f__Chitinophagaceae; g__Ferruginibacter; Unclassified
OTU153	34.1513	-0.15713	0.988512	-0.158956	0.873703	0.907313	0	None	Non-significant	d__Bacteria; p__Myxococcota; c__Polyangia; o__Polyangiales; f__BIrii41; g__BIrii41; Unclassified
OTU1530	1.32847	-0.0598805	0.65724	-0.091109	0.927406	0	0	None	Non-significant	d__Bacteria; p__Bacteroidota; c__Bacteroidia; o__Sphingobacteriales; f__Sphingobacteriaceae; g__Pedobacter; Unclassified
OTU1531	3.81269	-0.429797	0.783706	-0.548416	0.583406	0.676142	0	None	Non-significant	d__Bacteria; p__Actinobacteriota; c__Acidimicrobiia; o__uncultured; f__uncultured; g__uncultured; s__uncultured_Acidimicrobiia
OTU1532	3.92911	-2.3259	0.82474	-2.82015	0.00480005	0.0165024	0	Enriched OTU	Significant	d__Bacteria; p__Myxococcota; c__Polyangia; o__Haliangiales; f__Haliangiaceae; g__Haliangium; s__uncultured_bacterium
OTU1533	2.19418	-1.45012	0.726258	-1.99671	0.045857	0.0915197	0	None	Non-significant	d__Bacteria; p__Planctomycetota; c__Planctomycetes; o__Planctomycetales; f__uncultured; g__uncultured; Unclassified
OTU1534	4.02049	1.38232	0.790852	1.74788	0.0804841	0.139882	0	None	Non-significant	d__Bacteria; p__Dependentiae; c__Babeliae; o__Babeliales; f__Vermiphilaceae; g__Vermiphilaceae; s__uncultured_proteobacterium
OTU1535	5.4302	0.588477	0.764834	0.769418	0.441645	0.550887	0	None	Non-significant	d__Bacteria; p__Chloroflexi; c__Chloroflexia; o__Chloroflexales; f__Roseiflexaceae; g__uncultured; s__uncultured_bacterium
OTU1536	4.62939	1.45306	0.822141	1.76741	0.0771597	0.135302	0	None	Non-significant	d__Bacteria; p__Planctomycetota; c__Planctomycetes; o__Pirellulales; f__Pirellulaceae; g__uncultured; s__uncultured_bacterium
OTU1537	8.08921	3.17811	0.818711	3.88185	0.000103667	0.000779984	0	Enriched OTU	Significant	d__Bacteria; p__Proteobacteria; c__Gammaproteobacteria; o__Xanthomonadales; f__Xanthomonadaceae; g__Lysobacter; s__Lysobacter_yangpyeongensis
OTU1538	3.83668	1.78415	0.784314	2.2748	0.0229182	0.0542508	0	None	Non-significant	d__Bacteria; p__Planctomycetota; c__Planctomycetes; o__Pirellulales; f__Pirellulaceae; g__uncultured; s__uncultured_bacterium
OTU1540	4.29141	2.56228	0.839607	3.05176	0.00227505	0.00954081	0	Enriched OTU	Significant	d__Bacteria; p__Planctomycetota; c__Phycisphaerae; o__Tepidisphaerales; f__WD2101_soil_group; g__WD2101_soil_group; Unclassified
OTU1541	10.3163	0.481562	0.864517	0.55703	0.577507	0.671951	0	None	Non-significant	d__Bacteria; p__Actinobacteriota; c__Acidimicrobiia; o__Microtrichales; f__Ilumatobacteraceae; g__Ilumatobacteraceae; s__uncultured_bacterium
OTU1543	3.15624	2.04349	0.771736	2.64791	0.00809906	0.0250305	0	Enriched OTU	Significant	d__Bacteria; p__Verrucomicrobiota; c__Verrucomicrobiae; o__Verrucomicrobiales; f__Verrucomicrobiaceae; Unclassified; Unclassified
OTU1544	5.07709	1.63595	0.807694	2.02546	0.04282	0.0869319	0	None	Non-significant	d__Bacteria; p__Myxococcota; c__Myxococcia; o__Myxococcales; f__Myxococcaceae; Unclassified; Unclassified
OTU1545	7.79054	2.86901	0.752118	3.81458	0.000136416	0.000972716	0	Enriched OTU	Significant	d__Bacteria; p__Proteobacteria; c__Gammaproteobacteria; o__Xanthomonadales; f__Xanthomonadaceae; g__Lysobacter; Unclassified
OTU1546	7.8953	0.407836	0.85215	0.478596	0.632226	0.723466	0	None	Non-significant	d__Bacteria; p__Chloroflexi; c__Chloroflexia; o__Thermomicrobiales; f__JG30-KF-CM45; g__JG30-KF-CM45; s__uncultured_Chloroflexi
OTU1547	5.78125	1.37179	0.836596	1.63973	0.101062	0.167842	0	None	Non-significant	d__Bacteria; p__Nitrospirota; c__Nitrospiria; o__Nitrospirales; f__Nitrospiraceae; g__Nitrospira; s__Nitrospira_moscoviensis
OTU1548	6.36622	-0.098399	0.789301	-0.124666	0.900788	0.925345	0	None	Non-significant	d__Bacteria; p__Proteobacteria; c__Gammaproteobacteria; o__Burkholderiales; f__Nitrosomonadaceae; g__Nitrosomonas; s__Nitrosomonas_nitrosa
OTU1549	3.38472	2.16937	0.78564	2.76127	0.00575765	0.0190439	0	Enriched OTU	Significant	d__Bacteria; p__Acidobacteriota; c__Acidobacteriae; o__Bryobacterales; f__Bryobacteraceae; g__Bryobacter; Unclassified
OTU155	72.0127	-1.48074	1.13632	-1.30311	0.192539	0.278006	0	None	Non-significant	d__Bacteria; p__Planctomycetota; c__Phycisphaerae; o__Tepidisphaerales; f__WD2101_soil_group; g__WD2101_soil_group; s__uncultured_bacterium
OTU1550	2.43955	-1.45421	0.688164	-2.11318	0.0345858	0.0739777	0	None	Non-significant	d__Bacteria; p__Planctomycetota; c__Planctomycetes; o__Gemmatales; f__Gemmataceae; g__Gemmata; Unclassified
OTU1551	2.12063	0.17404	0.618904	0.281207	0.778551	0.837975	0	None	Non-significant	d__Bacteria; p__Firmicutes; c__Clostridia; o__Peptostreptococcales-Tissierellales; f__Peptostreptococcales-Tissierellales; g__Tepidimicrobium; s__[Clostridium]_ultunense
OTU1552	4.07287	1.17753	0.791837	1.48709	0.136992	0.212108	0	None	Non-significant	d__Bacteria; p__Proteobacteria; c__Gammaproteobacteria; o__Steroidobacterales; f__Steroidobacteraceae; g__Steroidobacter; s__Steroidobacter_agariperforans
OTU1553	7.7575	-0.397471	0.853017	-0.465959	0.641245	0.731356	0	None	Non-significant	d__Bacteria; p__Chloroflexi; c__Anaerolineae; o__Caldilineales; f__Caldilineaceae; g__uncultured; s__uncultured_bacterium
OTU1556	4.85617	-1.25082	0.782482	-1.59853	0.109924	0.179026	0	None	Non-significant	d__Bacteria; p__Proteobacteria; c__Alphaproteobacteria; o__uncultured; f__uncultured; g__uncultured; s__uncultured_Rhodospirillaceae
OTU1557	2.56257	1.65287	0.744696	2.21952	0.0264513	0.0606179	0	None	Non-significant	d__Bacteria; p__Myxococcota; c__Myxococcia; o__Myxococcales; f__Myxococcaceae; Unclassified; Unclassified
OTU1558	3.02949	-1.8589	0.766927	-2.42382	0.015358	0.0397721	0	None	Significant	d__Bacteria; p__Chloroflexi; c__Anaerolineae; o__SBR1031; f__A4b; g__A4b; s__uncultured_bacterium
OTU1559	2.59673	1.66968	0.748579	2.23047	0.0257162	0.059316	0	None	Non-significant	d__Bacteria; p__Actinobacteriota; c__MB-A2-108; o__MB-A2-108; f__MB-A2-108; g__MB-A2-108; s__uncultured_soil
OTU156	98.229	-0.326812	0.742944	-0.439888	0.660018	0.745488	0	None	Non-significant	d__Bacteria; p__Proteobacteria; c__Gammaproteobacteria; o__Xanthomonadales; f__Xanthomonadaceae; g__Thermomonas; s__uncultured_gamma
OTU1560	4.23457	-2.45106	0.808788	-3.03053	0.00244124	0.00996379	0	Enriched OTU	Significant	d__Bacteria; p__Planctomycetota; c__Planctomycetes; o__Planctomycetales; f__uncultured; g__uncultured; s__metagenome
OTU1561	14.0155	-0.345771	0.741912	-0.466055	0.641176	0.731356	0	None	Non-significant	d__Bacteria; p__Planctomycetota; c__Planctomycetes; o__Pirellulales; f__Pirellulaceae; g__uncultured; s__uncultured_bacterium
OTU1562	6.86854	-3.24779	0.813046	-3.9946	6.48e-05	0.000545048	0	Enriched OTU	Significant	d__Bacteria; p__Chloroflexi; c__Anaerolineae; o__SBR1031; f__A4b; g__A4b; Unclassified
OTU1563	4.46976	-2.1041	0.766395	-2.74545	0.00604284	0.0197377	0	Enriched OTU	Significant	d__Bacteria; p__Patescibacteria; c__Parcubacteria; o__Candidatus_Nomurabacteria; f__Candidatus_Nomurabacteria; g__Candidatus_Nomurabacteria; s__uncultured_bacterium
OTU1564	7.26266	0.40925	0.786644	0.520248	0.602891	0.694622	0	None	Non-significant	d__Bacteria; p__Patescibacteria; c__Saccharimonadia; o__Saccharimonadales; f__Saccharimonadales; g__Saccharimonadales; s__uncultured_bacterium
OTU1565	9.12614	0.761785	0.727379	1.0473	0.294961	0.396479	0	None	Non-significant	d__Bacteria; p__Actinobacteriota; c__Thermoleophilia; o__Solirubrobacterales; f__67-14; g__67-14; s__uncultured_soil
OTU1566	3.94957	-2.33798	0.79573	-2.93816	0.00330167	0.0123224	0	Enriched OTU	Significant	d__Bacteria; p__Patescibacteria; c__Saccharimonadia; o__Saccharimonadales; f__Saccharimonadales; g__Saccharimonadales; s__uncultured_bacterium
OTU1567	4.56964	-1.30524	0.821982	-1.58792	0.112303	0.181894	0	None	Non-significant	d__Bacteria; p__Chloroflexi; c__Anaerolineae; o__Caldilineales; f__Caldilineaceae; g__Litorilinea; s__uncultured_soil
OTU1568	9.93267	-0.449509	0.64753	-0.69419	0.487563	0.593391	0	None	Non-significant	d__Bacteria; p__Planctomycetota; c__Planctomycetes; o__Pirellulales; f__Pirellulaceae; g__Pir4_lineage; s__uncultured_bacterium
OTU1569	4.87446	-0.544285	0.844399	-0.644583	0.519197	0.619094	0	None	Non-significant	d__Bacteria; p__Patescibacteria; c__Saccharimonadia; o__Saccharimonadales; f__S32; g__TM7; s__uncultured_bacterium
OTU1570	2.36924	1.50216	0.720506	2.08486	0.0370816	0.0783906	0	None	Non-significant	d__Bacteria; p__Proteobacteria; c__Alphaproteobacteria; o__Rhizobiales; f__Beijerinckiaceae; Unclassified; Unclassified
OTU1571	4.14643	-2.42062	0.801484	-3.02018	0.00252627	0.0102048	0	Enriched OTU	Significant	d__Bacteria; p__Acidobacteriota; c__Blastocatellia; o__Blastocatellales; f__Blastocatellaceae; g__Stenotrophobacter; Unclassified
OTU1572	3.07233	-0.840953	0.706019	-1.19112	0.233607	0.326301	0	None	Non-significant	d__Bacteria; p__Verrucomicrobiota; c__Verrucomicrobiae; o__Verrucomicrobiales; f__Verrucomicrobiaceae; g__uncultured; s__uncultured_bacterium
OTU1574	3.06911	1.97801	0.768432	2.57408	0.0100507	0.0290066	0	None	Significant	d__Bacteria; p__Gemmatimonadota; c__Gemmatimonadetes; o__Gemmatimonadales; f__Gemmatimonadaceae; g__uncultured; s__Gemmatimonadetes_bacterium
OTU1575	1.8754	-1.14002	0.679699	-1.67725	0.0934943	0.157721	0	None	Non-significant	d__Bacteria; p__Verrucomicrobiota; c__Verrucomicrobiae; o__Pedosphaerales; f__Pedosphaeraceae; g__Ellin516; Unclassified
OTU1576	3.77283	2.34019	0.811951	2.88219	0.00394926	0.0141345	0	Enriched OTU	Significant	d__Bacteria; p__Desulfobacterota; c__Desulfuromonadia; o__Geobacterales; f__Geobacteraceae; g__Geobacter; Unclassified
OTU1577	3.29543	-2.01794	0.783602	-2.57521	0.010018	0.0289834	0	Enriched OTU	Significant	d__Bacteria; p__Bacteroidota; c__Bacteroidia; o__Flavobacteriales; f__NS9_marine_group; g__NS9_marine_group; s__uncultured_soil
OTU1578	1.5513	0.56557	0.640013	0.883685	0.376866	0	0	None	Non-significant	d__Bacteria; p__Latescibacterota; c__Latescibacterota; o__Latescibacterota; f__Latescibacterota; g__Latescibacterota; Unclassified
OTU1579	6.58281	0.64089	0.774502	0.827486	0.407962	0.516532	0	None	Non-significant	d__Bacteria; p__Halanaerobiaeota; c__Halanaerobiia; o__Halanaerobiales; f__Halanaerobiaceae; g__Halocella; s__uncultured_bacterium
OTU158	201.762	-0.658711	0.424021	-1.55349	0.120307	0.191193	0	None	Non-significant	d__Bacteria; p__Acidobacteriota; c__Vicinamibacteria; o__Vicinamibacterales; f__Vicinamibacteraceae; g__Vicinamibacteraceae; Unclassified
OTU1580	3.26528	-1.99764	0.782148	-2.55404	0.010648	0.0302683	0	None	Significant	d__Bacteria; p__Verrucomicrobiota; c__Chlamydiae; o__Chlamydiales; f__Parachlamydiaceae; g__Neochlamydia; s__metagenome
OTU1581	4.43496	-1.39703	0.769948	-1.81445	0.0696083	0.125231	0	None	Non-significant	d__Bacteria; p__Latescibacterota; c__Latescibacterota; o__Latescibacterota; f__Latescibacterota; g__Latescibacterota; s__uncultured_Pelobacter
OTU1582	3.45517	1.18941	0.75797	1.56921	0.1166	0.186961	0	None	Non-significant	d__Bacteria; p__Proteobacteria; c__Gammaproteobacteria; o__Xanthomonadales; f__Xanthomonadaceae; g__Lysobacter; Unclassified
OTU1583	4.71529	0.279227	0.808589	0.345326	0.729849	0.799812	0	None	Non-significant	d__Bacteria; p__Planctomycetota; c__Phycisphaerae; o__Tepidisphaerales; f__WD2101_soil_group; g__WD2101_soil_group; s__uncultured_Planctomycetales
OTU1585	3.2256	0.685826	0.728213	0.941794	0.346298	0.453073	0	None	Non-significant	d__Bacteria; p__Patescibacteria; c__Parcubacteria; o__Candidatus_Kaiserbacteria; f__Candidatus_Kaiserbacteria; g__Candidatus_Kaiserbacteria; Unclassified
OTU1586	4.45714	1.80441	0.813897	2.217	0.0266228	0.0609298	0	None	Non-significant	d__Bacteria; p__Firmicutes; c__Bacilli; o__Brevibacillales; f__Brevibacillaceae; g__Brevibacillus; s__Brevibacillus_ginsengisoli
OTU1587	4.63597	2.69778	0.817773	3.29894	0.000970523	0.00488372	0	Enriched OTU	Significant	d__Bacteria; p__Chloroflexi; c__Gitt-GS-136; o__Gitt-GS-136; f__Gitt-GS-136; g__Gitt-GS-136; s__uncultured_bacterium
OTU1588	2.00913	-1.27443	0.698968	-1.82331	0.068257	0.123555	0	None	Non-significant	d__Bacteria; p__Chloroflexi; c__Chloroflexia; o__Thermomicrobiales; f__JG30-KF-CM45; g__JG30-KF-CM45; s__uncultured_Chloroflexi
OTU1589	7.40933	0.87206	0.781127	1.11641	0.264245	0.359532	0	None	Non-significant	d__Bacteria; p__Verrucomicrobiota; c__Verrucomicrobiae; o__Chthoniobacterales; f__Chthoniobacteraceae; g__Chthoniobacter; s__uncultured_bacterium
OTU1590	5.19084	0.207788	0.802165	0.259034	0.795609	0.850758	0	None	Non-significant	d__Bacteria; p__Planctomycetota; c__Phycisphaerae; o__Tepidisphaerales; f__Tepidisphaeraceae; g__Tepidisphaera; s__uncultured_bacterium
OTU1591	5.16408	0.878463	0.82324	1.06708	0.285936	0.386555	0	None	Non-significant	d__Bacteria; p__Verrucomicrobiota; c__Verrucomicrobiae; o__Verrucomicrobiales; f__Verrucomicrobiaceae; g__Roseimicrobium; s__uncultured_Verrucomicrobiaceae
OTU1592	6.23695	3.18025	0.795003	4.0003	6.33e-05	0.000537837	0	Enriched OTU	Significant	d__Bacteria; p__Planctomycetota; c__Planctomycetes; o__Planctomycetales; f__Rubinisphaeraceae; g__SH-PL14; s__Planctomyces_sp.
OTU1593	6.19079	2.02115	0.744119	2.71617	0.00660427	0.0211319	0	Enriched OTU	Significant	d__Bacteria; p__Gemmatimonadota; c__S0134_terrestrial_group; o__S0134_terrestrial_group; f__S0134_terrestrial_group; g__S0134_terrestrial_group; s__uncultured_compost
OTU1594	2.31574	-1.35094	0.686511	-1.96784	0.0490864	0.0963321	0	None	Non-significant	d__Bacteria; p__Myxococcota; c__Myxococcia; o__Myxococcales; f__Myxococcaceae; Unclassified; Unclassified
OTU1597	2.27365	1.40836	0.707602	1.99033	0.0465549	0.0924793	0	None	Non-significant	d__Bacteria; p__Actinobacteriota; c__Actinobacteria; o__Micrococcales; f__Dermacoccaceae; g__Branchiibius; s__Dermacoccaceae_bacterium
OTU1599	4.10008	-2.40039	0.802268	-2.99201	0.00277149	0.01086	0	Enriched OTU	Significant	d__Bacteria; p__Planctomycetota; c__Phycisphaerae; o__Tepidisphaerales; f__WD2101_soil_group; g__WD2101_soil_group; Unclassified
OTU16	88.1273	-1.77406	0.612285	-2.89744	0.00376216	0.0136727	0	None	Significant	d__Bacteria; p__Acidobacteriota; c__Vicinamibacteria; o__Vicinamibacterales; f__uncultured; g__uncultured; Unclassified
OTU1600	4.83529	-2.67912	0.828416	-3.23403	0.00122058	0.00585432	0	Enriched OTU	Significant	d__Bacteria; p__Planctomycetota; c__Planctomycetes; o__Gemmatales; f__Gemmataceae; g__Fimbriiglobus; s__uncultured_Planctomycetales
OTU1601	4.28085	-2.47447	0.776323	-3.18742	0.00143546	0.0067341	0	Enriched OTU	Significant	d__Bacteria; p__Myxococcota; c__Polyangia; o__Polyangiales; f__Sandaracinaceae; g__Sandaracinus; s__metagenome
OTU1602	8.54777	1.88471	0.781264	2.41238	0.0158485	0.0406683	0	None	Significant	d__Bacteria; p__Myxococcota; c__bacteriap25; o__bacteriap25; f__bacteriap25; g__bacteriap25; s__uncultured_Syntrophobacterales
OTU1603	7.46531	-3.08798	0.720528	-4.28571	1.82e-05	0.000198597	0	Enriched OTU	Significant	d__Bacteria; p__Planctomycetota; c__Phycisphaerae; o__Phycisphaerales; f__Phycisphaeraceae; g__SM1A02; s__metagenome
OTU1604	3.72598	-2.23988	0.811661	-2.75962	0.00578686	0.0191137	0	Enriched OTU	Significant	d__Bacteria; p__Actinobacteriota; c__Acidimicrobiia; o__IMCC26256; f__IMCC26256; g__IMCC26256; Unclassified
OTU1605	1.73405	0.843053	0.642472	1.3122	0.189452	0	0	None	Non-significant	d__Bacteria; p__Proteobacteria; c__Gammaproteobacteria; o__Burkholderiales; f__Nitrosomonadaceae; g__mle1-7; s__uncultured_beta
OTU1606	3.43778	-2.09117	0.793161	-2.6365	0.00837651	0.0255527	0	Enriched OTU	Significant	d__Bacteria; p__Myxococcota; c__Myxococcia; o__Myxococcales; f__Myxococcaceae; g__KD3-10; Unclassified
OTU1607	2.83401	-1.74886	0.718885	-2.43274	0.0149851	0.0392546	0	None	Significant	d__Bacteria; p__Verrucomicrobiota; c__Verrucomicrobiae; o__Pedosphaerales; f__Pedosphaeraceae; Unclassified; Unclassified
OTU1608	5.61229	-2.92631	0.732404	-3.99549	6.46e-05	0.000544946	0	Enriched OTU	Significant	d__Bacteria; p__Chloroflexi; c__Ktedonobacteria; o__C0119; f__C0119; g__C0119; s__uncultured_candidate
OTU1609	7.25387	-2.02165	0.740537	-2.72998	0.0063338	0.0204127	0	Enriched OTU	Significant	d__Bacteria; p__Elusimicrobiota; c__Elusimicrobia; o__MVP-88; f__MVP-88; g__MVP-88; s__uncultured_bacterium
OTU161	42.9477	-1.65305	0.785601	-2.10418	0.0353624	0.0753652	0	None	Non-significant	d__Bacteria; p__Patescibacteria; c__Saccharimonadia; o__Saccharimonadales; Unclassified; Unclassified; Unclassified
OTU1610	4.96439	-0.76994	0.845917	-0.910184	0.362725	0.47135	0	None	Non-significant	d__Bacteria; p__Acidobacteriota; c__Blastocatellia; o__Pyrinomonadales; f__Pyrinomonadaceae; g__RB41; Unclassified
OTU1611	4.70377	-0.839698	0.832189	-1.00902	0.312964	0.416872	0	None	Non-significant	d__Bacteria; p__Proteobacteria; c__Alphaproteobacteria; o__Rhizobiales; f__Amb-16S-1323; g__Amb-16S-1323; s__uncultured_bacterium
OTU1612	4.11822	-2.40662	0.800194	-3.00754	0.00263372	0.0105416	0	Enriched OTU	Significant	d__Bacteria; p__Verrucomicrobiota; c__Verrucomicrobiae; o__Pedosphaerales; f__Pedosphaeraceae; g__Pedosphaeraceae; s__uncultured_bacterium
OTU1613	5.90393	-1.55984	0.838581	-1.86009	0.0628721	0.116494	0	None	Non-significant	d__Bacteria; p__Acidobacteriota; c__Acidobacteriae; o__Elev-16S-1166; f__Elev-16S-1166; g__Elev-16S-1166; s__uncultured_bacterium
OTU1614	5.18521	-2.79343	0.778214	-3.58954	0.000331261	0.00208183	0	Enriched OTU	Significant	d__Bacteria; p__Armatimonadota; c__Fimbriimonadia; o__Fimbriimonadales; f__Fimbriimonadaceae; g__Fimbriimonadaceae; Unclassified
OTU1615	6.98012	0.215979	0.812006	0.265982	0.790253	0.847407	0	None	Non-significant	d__Bacteria; p__Gemmatimonadota; c__Gemmatimonadetes; o__Gemmatimonadales; f__Gemmatimonadaceae; g__uncultured; Unclassified
OTU1616	5.34265	0.95101	0.831275	1.14404	0.252608	0.346876	0	None	Non-significant	d__Bacteria; p__Proteobacteria; c__Gammaproteobacteria; o__Steroidobacterales; f__Steroidobacteraceae; g__Steroidobacter; s__uncultured_soil
OTU1617	1.45054	-0.561602	0.652489	-0.860706	0.3894	0	0	None	Non-significant	d__Bacteria; p__Planctomycetota; c__Planctomycetes; o__Gemmatales; f__Gemmataceae; g__uncultured; Unclassified
OTU1619	4.87073	-2.13442	0.77007	-2.77172	0.00557603	0.0187059	0	Enriched OTU	Significant	d__Bacteria; p__Patescibacteria; c__Parcubacteria; o__Parcubacteria; f__Parcubacteria; g__Parcubacteria; s__uncultured_soil
OTU1620	2.07904	1.2224	0.654947	1.86641	0.0619842	0.115211	0	None	Non-significant	d__Bacteria; p__Chloroflexi; c__Anaerolineae; o__SBR1031; f__A4b; g__A4b; Unclassified
OTU1621	4.21609	-1.37642	0.754354	-1.82464	0.0680561	0.123476	0	None	Non-significant	d__Bacteria; p__Verrucomicrobiota; c__Verrucomicrobiae; o__Chthoniobacterales; f__Chthoniobacteraceae; g__Chthoniobacter; s__uncultured_bacterium
OTU1622	9.32881	-1.18433	0.715225	-1.65589	0.0977442	0.163254	0	None	Non-significant	d__Bacteria; p__Chloroflexi; c__Anaerolineae; o__SBR1031; f__A4b; g__A4b; s__uncultured_bacterium
OTU1623	6.58683	-0.955084	0.845126	-1.13011	0.258431	0.353634	0	None	Non-significant	d__Bacteria; p__Patescibacteria; c__Parcubacteria; o__Parcubacteria; f__Parcubacteria; g__Parcubacteria; s__uncultured_bacterium
OTU1624	5.3502	0.8382	0.787181	1.06481	0.286961	0.387718	0	None	Non-significant	d__Bacteria; p__Planctomycetota; c__Planctomycetes; o__Pirellulales; f__Pirellulaceae; g__Blastopirellula; s__uncultured_bacterium
OTU1625	2.00913	-1.27443	0.698968	-1.82331	0.068257	0.123555	0	None	Non-significant	d__Bacteria; p__Chloroflexi; c__Anaerolineae; o__SBR1031; f__A4b; g__A4b; Unclassified
OTU1626	4.30516	1.6259	0.788004	2.06332	0.0390826	0.081307	0	None	Non-significant	d__Bacteria; p__Bdellovibrionota; c__Bdellovibrionia; o__Bdellovibrionales; f__Bdellovibrionaceae; g__OM27_clade; s__uncultured_bacterium
OTU1627	5.34273	1.05635	0.752313	1.40414	0.160277	0.239804	0	None	Non-significant	d__Bacteria; p__Gemmatimonadota; c__BD2-11_terrestrial_group; o__BD2-11_terrestrial_group; f__BD2-11_terrestrial_group; g__BD2-11_terrestrial_group; s__metagenome
OTU1628	5.96183	2.45152	0.761492	3.21936	0.00128477	0.0061124	0	Enriched OTU	Significant	d__Bacteria; p__Bdellovibrionota; c__Oligoflexia; o__0319-6G20; f__0319-6G20; g__0319-6G20; Unclassified
OTU1635	4.11964	-2.4113	0.799146	-3.01735	0.00254997	0.0102829	0	Enriched OTU	Significant	d__Bacteria; p__Bacteroidota; c__Bacteroidia; o__Chitinophagales; f__uncultured; g__uncultured; s__uncultured_bacterium
OTU1636	4.04589	0.267823	0.783997	0.341612	0.732643	0.802126	0	None	Non-significant	d__Bacteria; p__Bacteroidota; c__Bacteroidia; o__Sphingobacteriales; f__env.OPS_17; g__env.OPS_17; s__metagenome
OTU1637	3.14175	-1.9274	0.771115	-2.4995	0.0124369	0.034296	0	None	Significant	d__Bacteria; p__Proteobacteria; c__Gammaproteobacteria; o__Pseudomonadales; f__Pseudomonadaceae; g__Pseudomonas; s__Pseudomonas_psychrotolerans
OTU1638	4.97101	-0.730729	0.793179	-0.921266	0.356912	0.464939	0	None	Non-significant	d__Bacteria; p__Actinobacteriota; c__Acidimicrobiia; Unclassified; Unclassified; Unclassified; Unclassified
OTU1639	2.79215	-1.70405	0.747973	-2.27822	0.0227136	0.0539763	0	None	Non-significant	d__Bacteria; p__Actinobacteriota; c__Actinobacteria; o__Micrococcales; f__Promicromonosporaceae; g__Promicromonospora; Unclassified
OTU1640	4.76246	-1.21989	0.77965	-1.56467	0.11766	0.18773	0	None	Non-significant	d__Bacteria; p__Patescibacteria; c__WWE3; o__WWE3; f__WWE3; g__WWE3; s__bacterium_enrichment
OTU1642	4.26412	-2.00912	0.663501	-3.02805	0.00246134	0.0100219	0	Enriched OTU	Significant	d__Bacteria; p__Patescibacteria; c__Parcubacteria; o__Candidatus_Moranbacteria; f__Candidatus_Moranbacteria; g__Candidatus_Moranbacteria; s__uncultured_soil
OTU1643	6.88421	-1.0001	0.738321	-1.35456	0.175559	0.258401	0	None	Non-significant	d__Bacteria; p__Planctomycetota; c__Planctomycetes; o__Planctomycetales; f__Rubinisphaeraceae; g__Planctomicrobium; s__uncultured_soil
OTU1644	2.79406	-0.901803	0.729035	-1.23698	0.216094	0.305463	0	None	Non-significant	d__Bacteria; p__Bacteroidota; c__Bacteroidia; o__Sphingobacteriales; f__AKYH767; g__AKYH767; s__metagenome
OTU1645	3.63741	-2.18981	0.806667	-2.71464	0.00663483	0.0212008	0	Enriched OTU	Significant	d__Bacteria; p__Proteobacteria; c__Alphaproteobacteria; o__Rhizobiales; f__Xanthobacteraceae; g__Rhodoplanes; Unclassified
OTU1646	4.70957	-2.63567	0.760804	-3.46432	0.000531569	0.0030311	0	Enriched OTU	Significant	d__Bacteria; p__Proteobacteria; c__Gammaproteobacteria; o__Xanthomonadales; f__Rhodanobacteraceae; g__Ahniella; s__uncultured_bacterium
OTU1647	5.93039	-3.01522	0.75615	-3.98759	6.67e-05	0.000557416	0	Enriched OTU	Significant	d__Bacteria; p__Hydrogenedentes; c__Hydrogenedentia; o__Hydrogenedentiales; f__Hydrogenedensaceae; g__Hydrogenedensaceae; s__uncultured_bacterium
OTU1648	6.1516	-1.93226	0.767168	-2.51869	0.0117791	0.0327506	0	None	Significant	d__Bacteria; p__MBNT15; c__MBNT15; o__MBNT15; f__MBNT15; g__MBNT15; Unclassified
OTU1649	2.7458	-0.870565	0.674523	-1.29064	0.196829	0.28316	0	None	Non-significant	d__Bacteria; p__Proteobacteria; c__Gammaproteobacteria; o__Ga0077536; f__Ga0077536; g__Ga0077536; s__uncultured_sulfur-oxidizing
OTU1650	6.38281	-1.18379	0.834605	-1.41839	0.156077	0.234564	0	None	Non-significant	d__Bacteria; p__Verrucomicrobiota; c__Verrucomicrobiae; o__Chthoniobacterales; f__Chthoniobacteraceae; g__Chthoniobacter; Unclassified
OTU1651	10.4975	-1.14577	0.725821	-1.57859	0.11443	0.184451	0	None	Non-significant	d__Bacteria; p__Planctomycetota; c__Planctomycetes; o__Gemmatales; f__Gemmataceae; g__Fimbriiglobus; s__uncultured_bacterium
OTU1652	3.73426	-2.23854	0.763389	-2.93237	0.00336387	0.0125149	0	Enriched OTU	Significant	d__Bacteria; p__Bacteroidota; c__Bacteroidia; o__Flavobacteriales; f__Flavobacteriaceae; g__Flavobacterium; s__Flavobacterium_lindanitolerans
OTU1653	2.66993	-1.10369	0.724767	-1.52282	0.127805	0.200654	0	None	Non-significant	d__Bacteria; p__Chloroflexi; c__Chloroflexia; o__Kallotenuales; f__AKIW781; g__AKIW781; s__uncultured_Chloroflexi
OTU1654	3.22048	-1.97816	0.776254	-2.54835	0.0108234	0.0306361	0	None	Significant	d__Bacteria; p__Patescibacteria; c__Dojkabacteria; o__Dojkabacteria; f__Dojkabacteria; g__Dojkabacteria; s__uncultured_bacterium
OTU1655	3.35467	-2.05066	0.726254	-2.82361	0.00474865	0.0163706	0	Enriched OTU	Significant	d__Bacteria; p__Chloroflexi; c__Anaerolineae; o__SBR1031; f__SBR1031; g__SBR1031; s__uncultured_soil
OTU1656	4.78494	-1.98184	0.794927	-2.49311	0.0126629	0.0347162	0	None	Significant	d__Bacteria; p__Actinobacteriota; c__Thermoleophilia; o__Gaiellales; f__uncultured; g__uncultured; s__metagenome
OTU1657	5.886	-3.00231	0.786626	-3.81669	0.000135253	0.0009711	0	Enriched OTU	Significant	d__Bacteria; p__Acidobacteriota; c__Vicinamibacteria; o__Subgroup_17; f__Subgroup_17; g__Subgroup_17; Unclassified
OTU1658	3.18827	-1.95636	0.774334	-2.52651	0.0115203	0.032145	0	None	Significant	d__Bacteria; p__Latescibacterota; c__Latescibacterota; o__Latescibacterota; f__Latescibacterota; g__Latescibacterota; s__uncultured_Acidobacterium
OTU1659	4.60365	-1.14879	0.719358	-1.59697	0.110272	0.179469	0	None	Non-significant	d__Bacteria; p__Myxococcota; c__Polyangia; o__Polyangiales; f__Phaselicystidaceae; g__Phaselicystis; s__metagenome
OTU1661	3.53033	0.358843	0.791593	0.453317	0.65032	0.737719	0	None	Non-significant	d__Bacteria; p__Actinobacteriota; c__Actinobacteria; o__Streptosporangiales; f__Thermomonosporaceae; g__Actinoallomurus; Unclassified
OTU1662	3.91364	0.526772	0.725886	0.725696	0.468025	0.576163	0	None	Non-significant	d__Bacteria; p__Chloroflexi; c__JG30-KF-CM66; o__JG30-KF-CM66; f__JG30-KF-CM66; g__JG30-KF-CM66; Unclassified
OTU1663	3.37473	2.14337	0.785533	2.72855	0.0063613	0.0204656	0	Enriched OTU	Significant	d__Bacteria; p__Actinobacteriota; c__Actinobacteria; o__Micromonosporales; f__Micromonosporaceae; g__uncultured; s__uncultured_Catellatospora
OTU1664	4.23351	1.13387	0.78339	1.44739	0.147789	0.225562	0	None	Non-significant	d__Bacteria; p__Desulfobacterota; c__uncultured; o__uncultured; f__uncultured; g__uncultured; s__delta_proteobacterium
OTU1665	3.41238	-0.245249	0.782063	-0.313593	0.753831	0.81772	0	None	Non-significant	d__Bacteria; p__Chloroflexi; c__Anaerolineae; o__SBR1031; f__SBR1031; g__SBR1031; s__metagenome
OTU1666	5.03107	-0.808108	0.762945	-1.0592	0.289511	0.390491	0	None	Non-significant	d__Bacteria; p__Bacteroidota; c__Kapabacteria; o__Kapabacteriales; f__Kapabacteriales; g__Kapabacteriales; s__uncultured_bacterium
OTU1667	7.40422	-1.06195	0.806868	-1.31614	0.188128	0.273145	0	None	Non-significant	d__Bacteria; p__Chloroflexi; c__JG30-KF-CM66; o__JG30-KF-CM66; f__JG30-KF-CM66; g__JG30-KF-CM66; s__uncultured_bacterium
OTU1668	2.93497	-1.80559	0.755277	-2.39063	0.0168193	0.0424539	0	None	Significant	d__Bacteria; p__Actinobacteriota; c__Thermoleophilia; o__Gaiellales; f__uncultured; g__uncultured; s__metagenome
OTU1669	3.46807	-2.10371	0.795258	-2.64532	0.00816139	0.0251901	0	Enriched OTU	Significant	d__Bacteria; p__Bacteroidota; c__Bacteroidia; o__Chitinophagales; f__Saprospiraceae; g__uncultured; Unclassified
OTU1670	3.4701	2.20409	0.790633	2.78775	0.00530752	0.0179072	0	Enriched OTU	Significant	d__Bacteria; p__Firmicutes; c__Bacilli; o__Paenibacillales; f__Paenibacillaceae; g__Paenibacillus; Unclassified
OTU1671	4.50894	2.65158	0.795051	3.3351	0.000852673	0.00439397	0	Enriched OTU	Significant	d__Bacteria; p__Patescibacteria; c__Saccharimonadia; o__Saccharimonadales; f__Saccharimonadales; g__Saccharimonadales; s__uncultured_bacterium
OTU1672	3.45852	0.19431	0.708712	0.274174	0.783951	0.842104	0	None	Non-significant	d__Bacteria; p__Planctomycetota; c__Planctomycetes; o__Planctomycetales; f__uncultured; g__uncultured; Unclassified
OTU1673	4.48601	2.64422	0.810252	3.26345	0.00110064	0.00542262	0	Enriched OTU	Significant	d__Bacteria; p__Planctomycetota; c__Phycisphaerae; o__Tepidisphaerales; f__WD2101_soil_group; g__WD2101_soil_group; s__uncultured_bacterium
OTU1674	4.65845	1.00894	0.80672	1.25067	0.211053	0.299056	0	None	Non-significant	d__Bacteria; p__Chloroflexi; c__Anaerolineae; o__Caldilineales; f__Caldilineaceae; g__uncultured; s__uncultured_bacterium
OTU1675	3.95815	2.42428	0.822125	2.9488	0.00319008	0.0120202	0	Enriched OTU	Significant	d__Bacteria; p__Acidobacteriota; c__Vicinamibacteria; o__Vicinamibacterales; f__uncultured; g__uncultured; Unclassified
OTU1676	3.30887	0.521924	0.771482	0.676521	0.49871	0.601055	0	None	Non-significant	d__Bacteria; p__Chloroflexi; c__Ktedonobacteria; o__C0119; f__C0119; g__C0119; s__uncultured_bacterium
OTU1677	6.34115	1.53115	0.807335	1.89654	0.0578883	0.109236	0	None	Non-significant	d__Bacteria; p__Bacteroidota; c__Bacteroidia; o__Chitinophagales; f__Saprospiraceae; g__uncultured; s__uncultured_soil
OTU1678	4.91682	1.40126	0.776279	1.8051	0.071059	0.127355	0	None	Non-significant	d__Bacteria; p__Chloroflexi; c__P2-11E; o__P2-11E; f__P2-11E; g__P2-11E; s__uncultured_bacterium
OTU1679	5.48329	1.22346	0.796683	1.53569	0.124614	0.196425	0	None	Non-significant	d__Bacteria; p__Bacteroidota; c__Bacteroidia; o__Chitinophagales; f__Chitinophagaceae; g__Flavisolibacter; s__uncultured_Sphingobacteriia
OTU1680	6.0942	3.14342	0.824152	3.81413	0.000136665	0.000972716	0	Enriched OTU	Significant	d__Bacteria; p__Acidobacteriota; c__Blastocatellia; o__Pyrinomonadales; f__Pyrinomonadaceae; g__RB41; Unclassified
OTU1681	8.43382	0.494809	0.801159	0.617617	0.536828	0.635611	0	None	Non-significant	d__Bacteria; p__Bdellovibrionota; c__Bdellovibrionia; o__Bdellovibrionales; f__Bdellovibrionaceae; g__Bdellovibrio; s__Bdellovibrio_exovorus
OTU1682	9.94719	-0.297598	0.769461	-0.386762	0.698932	0.776408	0	None	Non-significant	d__Bacteria; p__Acidobacteriota; c__Subgroup_5; o__Subgroup_5; f__Subgroup_5; g__Subgroup_5; s__uncultured_bacterium
OTU1687	3.99614	-2.35491	0.793243	-2.96872	0.00299045	0.0114699	0	Enriched OTU	Significant	d__Bacteria; p__Actinobacteriota; c__Acidimicrobiia; o__Microtrichales; f__Ilumatobacteraceae; g__uncultured; s__uncultured_organism
OTU1688	4.2799	-2.4739	0.805943	-3.06957	0.00214364	0.00914541	0	Enriched OTU	Significant	d__Bacteria; p__Planctomycetota; c__Planctomycetes; o__Pirellulales; f__Pirellulaceae; g__Pirellula; s__metagenome
OTU1689	4.01059	-2.36007	0.794226	-2.97154	0.00296309	0.0114395	0	Enriched OTU	Significant	d__Bacteria; p__Patescibacteria; c__Parcubacteria; Unclassified; Unclassified; Unclassified; Unclassified
OTU1690	5.07763	-1.35532	0.808738	-1.67585	0.093768	0.157957	0	None	Non-significant	d__Bacteria; p__Chloroflexi; c__Chloroflexia; o__Thermomicrobiales; f__JG30-KF-CM45; g__JG30-KF-CM45; s__uncultured_soil
OTU1691	6.23079	-2.19831	0.802691	-2.73867	0.0061688	0.0200656	0	Enriched OTU	Significant	d__Bacteria; p__Proteobacteria; c__Alphaproteobacteria; o__Rhizobiales; f__Xanthobacteraceae; Unclassified; Unclassified
OTU1692	3.08539	-1.90247	0.765684	-2.48467	0.0129672	0.0353036	0	None	Significant	d__Bacteria; p__Planctomycetota; c__Planctomycetes; o__Gemmatales; f__Gemmataceae; g__uncultured; s__uncultured_bacterium
OTU1693	4.37324	-1.27703	0.811487	-1.5737	0.115558	0.18576	0	None	Non-significant	d__Bacteria; p__Acidobacteriota; c__Subgroup_22; o__Subgroup_22; f__Subgroup_22; g__Subgroup_22; s__uncultured_bacterium
OTU1694	3.35519	-2.04301	0.761707	-2.68215	0.00731517	0.0228781	0	Enriched OTU	Significant	d__Bacteria; p__Bdellovibrionota; c__Oligoflexia; o__Oligoflexales; f__uncultured; g__uncultured; s__uncultured_bacterium
OTU1695	4.7072	-2.62885	0.825033	-3.18636	0.00144076	0.00674169	0	Enriched OTU	Significant	d__Bacteria; p__Verrucomicrobiota; c__Verrucomicrobiae; o__Verrucomicrobiales; f__Verrucomicrobiaceae; g__uncultured; s__uncultured_Verrucomicrobia
OTU1696	3.52905	-2.14134	0.768872	-2.78504	0.00535218	0.018032	0	Enriched OTU	Significant	d__Bacteria; p__Proteobacteria; c__Alphaproteobacteria; o__Micavibrionales; f__uncultured; g__uncultured; s__uncultured_bacterium
OTU1697	4.39091	-2.51855	0.754606	-3.33758	0.000845127	0.00436464	0	Enriched OTU	Significant	d__Bacteria; p__Acidobacteriota; c__Holophagae; o__Subgroup_7; f__Subgroup_7; g__Subgroup_7; s__uncultured_Acidobacterium
OTU1698	3.80451	-1.42911	0.688043	-2.07707	0.0377952	0.0793769	0	None	Non-significant	d__Bacteria; p__Patescibacteria; c__ABY1; o__Candidatus_Magasanikbacteria; f__Candidatus_Magasanikbacteria; g__Candidatus_Magasanikbacteria; s__Candidatus_Uhrbacteria
OTU1699	7.58351	-0.299707	0.764018	-0.392278	0.694853	0.772971	0	None	Non-significant	d__Bacteria; p__Bacteroidota; c__Bacteroidia; o__Cytophagales; f__Hymenobacteraceae; g__Adhaeribacter; s__uncultured_Bacteroidetes
OTU170	106.34	-0.212621	0.826267	-0.257327	0.796926	0.851139	0	None	Non-significant	d__Bacteria; p__Proteobacteria; c__Alphaproteobacteria; o__Rhizobiales; f__Methyloligellaceae; g__uncultured; s__metagenome
OTU1700	6.09496	-0.634504	0.751027	-0.844848	0.398196	0.507897	0	None	Non-significant	d__Bacteria; p__Bdellovibrionota; c__Bdellovibrionia; o__Bdellovibrionales; f__Bdellovibrionaceae; g__Bdellovibrio; s__uncultured_bacterium
OTU1701	3.83388	-2.28119	0.78572	-2.90331	0.00369241	0.0134816	0	Enriched OTU	Significant	d__Bacteria; p__Bdellovibrionota; c__Oligoflexia; o__0319-6G20; f__0319-6G20; g__0319-6G20; Unclassified
OTU1702	3.25521	2.08566	0.776324	2.68658	0.00721879	0.0226368	0	Enriched OTU	Significant	d__Bacteria; p__Dependentiae; c__Babeliae; o__Babeliales; Unclassified; Unclassified; Unclassified
OTU1703	5.59056	3.00366	0.781477	3.84356	0.000121261	0.000892404	0	Enriched OTU	Significant	d__Bacteria; p__Verrucomicrobiota; c__Verrucomicrobiae; o__Pedosphaerales; f__Pedosphaeraceae; g__Pedosphaeraceae; s__uncultured_Pedosphaera
OTU1704	3.63544	0.238047	0.800702	0.297298	0.766239	0.828754	0	None	Non-significant	d__Bacteria; p__Proteobacteria; c__Gammaproteobacteria; o__Steroidobacterales; f__Steroidobacteraceae; g__Steroidobacter; s__bacterium_Dok29
OTU1705	5.59393	1.47255	0.753292	1.95482	0.0506041	0.0984084	0	None	Non-significant	d__Bacteria; p__Chloroflexi; c__Ktedonobacteria; o__Ktedonobacterales; f__Ktedonobacteraceae; Unclassified; Unclassified
OTU1706	3.19498	2.04213	0.773766	2.63921	0.00830994	0.0254816	0	Enriched OTU	Significant	d__Bacteria; p__Bacteroidota; c__Bacteroidia; o__Chitinophagales; f__Chitinophagaceae; g__Flavisolibacter; s__Flavisolibacter_tropicus
OTU1707	3.36665	-2.05516	0.787512	-2.60968	0.00906261	0.0270843	0	Enriched OTU	Significant	d__Bacteria; p__Chloroflexi; c__Chloroflexia; o__Chloroflexales; f__Roseiflexaceae; g__uncultured; s__uncultured_Chloroflexaceae
OTU1709	4.05704	0.253502	0.803532	0.315485	0.752393	0.817206	0	None	Non-significant	d__Bacteria; p__Planctomycetota; c__Planctomycetes; o__Planctomycetales; f__Schlesneriaceae; g__Planctopirus; s__uncultured_Planctomycetales
OTU1710	5.10667	-1.74655	0.775306	-2.25272	0.0242767	0.0569506	0	None	Non-significant	d__Bacteria; p__Planctomycetota; c__Planctomycetes; o__Pirellulales; f__Pirellulaceae; g__Pirellula; s__agricultural_soil
OTU1712	2.44886	-1.66418	0.761471	-2.18548	0.0288534	0.0648375	0	None	Non-significant	d__Bacteria; p__Nitrospirota; c__Nitrospiria; o__Nitrospirales; f__Nitrospiraceae; g__Nitrospira; s__uncultured_Green
OTU1713	2.89396	-1.77582	0.753148	-2.35787	0.0183802	0.0457563	0	None	Significant	d__Bacteria; p__Bacteroidota; c__Rhodothermia; o__Rhodothermales; f__Rhodothermaceae; Unclassified; Unclassified
OTU1715	2.74962	1.28364	0.731197	1.75554	0.0791676	0.138068	0	None	Non-significant	d__Bacteria; p__Acidobacteriota; c__Acidobacteriae; o__Subgroup_2; f__Subgroup_2; g__Subgroup_2; s__metagenome
OTU1716	7.27354	0.821113	0.757825	1.08351	0.278581	0.377479	0	None	Non-significant	d__Bacteria; p__Actinobacteriota; c__Thermoleophilia; o__uncultured; f__uncultured; g__uncultured; s__uncultured_bacterium
OTU1717	3.61116	2.26625	0.800915	2.82957	0.00466101	0.0161752	0	Enriched OTU	Significant	d__Bacteria; p__Dependentiae; c__Babeliae; o__Babeliales; f__Babeliales; g__Babeliales; s__uncultured_bacterium
OTU1718	1.95481	-1.2136	0.690865	-1.75664	0.0789787	0.137876	0	None	Non-significant	d__Bacteria; p__Bdellovibrionota; c__Oligoflexia; o__0319-6G20; f__0319-6G20; g__0319-6G20; Unclassified
OTU172	26.6426	-0.955222	0.720446	-1.32588	0.184881	0.268928	0	None	Non-significant	d__Bacteria; p__Patescibacteria; c__Saccharimonadia; o__Saccharimonadales; f__Saccharimonadales; g__Saccharimonadales; s__uncultured_bacterium
OTU1720	3.95063	2.11152	0.768619	2.74717	0.00601126	0.0196892	0	Enriched OTU	Significant	d__Bacteria; p__Armatimonadota; c__Fimbriimonadia; o__Fimbriimonadales; f__Fimbriimonadaceae; g__Fimbriimonadaceae; s__uncultured_microorganism
OTU1721	3.9293	1.14362	0.784195	1.45834	0.144748	0.222072	0	None	Non-significant	d__Bacteria; p__Patescibacteria; c__Parcubacteria; o__Parcubacteria; f__Parcubacteria; g__Parcubacteria; s__uncultured_bacterium
OTU1722	3.66615	2.29988	0.771185	2.98227	0.0028612	0.0111743	0	Enriched OTU	Significant	d__Bacteria; p__Verrucomicrobiota; c__Chlamydiae; o__Chlamydiales; f__Criblamydiaceae; g__uncultured; Unclassified
OTU1723	3.73899	1.87082	0.751012	2.49107	0.012736	0.0348097	0	None	Significant	d__Bacteria; p__Patescibacteria; c__Saccharimonadia; o__Saccharimonadales; f__Saccharimonadales; g__Saccharimonadales; s__uncultured_bacterium
OTU1724	4.60277	1.86813	0.770208	2.42549	0.0152876	0.0396938	0	None	Significant	d__Bacteria; p__Patescibacteria; c__Saccharimonadia; o__Saccharimonadales; f__Saccharimonadales; g__Saccharimonadales; Unclassified
OTU1725	7.90135	0.659896	0.741163	0.890353	0.373276	0.48168	0	None	Non-significant	d__Bacteria; p__Verrucomicrobiota; c__Verrucomicrobiae; o__Chthoniobacterales; f__Xiphinematobacteraceae; g__Candidatus_Xiphinematobacter; s__metagenome
OTU1726	2.53571	1.63958	0.741605	2.21086	0.0270458	0.0617386	0	None	Non-significant	d__Bacteria; p__Patescibacteria; c__Saccharimonadia; o__Saccharimonadales; f__Saccharimonadales; g__Saccharimonadales; s__uncultured_Sphingobium
OTU1727	4.25465	1.29138	0.801725	1.61075	0.107234	0.175616	0	None	Non-significant	d__Bacteria; p__Actinobacteriota; c__Actinobacteria; o__Corynebacteriales; f__Nocardiaceae; g__Nocardia; s__Nocardia_jiangxiensis
OTU1730	2.96403	-1.8292	0.753905	-2.4263	0.0152536	0.0396938	0	None	Significant	d__Bacteria; p__Proteobacteria; c__Gammaproteobacteria; o__Burkholderiales; f__TRA3-20; g__TRA3-20; Unclassified
OTU1731	3.98083	-2.35389	0.789839	-2.98022	0.00288044	0.0112123	0	Enriched OTU	Significant	d__Bacteria; p__Planctomycetota; c__Planctomycetes; o__Planctomycetales; f__Schlesneriaceae; g__Planctopirus; s__uncultured_bacterium
OTU1732	3.48246	-2.11629	0.764458	-2.76835	0.00563412	0.0187671	0	Enriched OTU	Significant	d__Bacteria; p__Verrucomicrobiota; c__Verrucomicrobiae; o__Pedosphaerales; f__Pedosphaeraceae; Unclassified; Unclassified
OTU1733	4.88834	-2.53925	0.786501	-3.22853	0.00124427	0.00593168	0	Enriched OTU	Significant	d__Bacteria; p__Verrucomicrobiota; c__Verrucomicrobiae; o__Verrucomicrobiales; f__Verrucomicrobiaceae; g__Roseimicrobium; s__uncultured_Verrucomicrobia
OTU1734	4.42918	-2.53392	0.811308	-3.12326	0.00178862	0.00791769	0	Enriched OTU	Significant	d__Bacteria; p__Gemmatimonadota; c__Gemmatimonadetes; o__Gemmatimonadales; f__Gemmatimonadaceae; Unclassified; Unclassified
OTU1735	3.81099	0.288145	0.784901	0.36711	0.713537	0.786579	0	None	Non-significant	d__Bacteria; p__Acidobacteriota; c__Acidobacteriae; o__Acidobacteriales; f__uncultured; g__uncultured; s__uncultured_Acidobacteriales
OTU1736	5.92496	-3.0139	0.757346	-3.97956	6.9e-05	0.000564576	0	Enriched OTU	Significant	d__Bacteria; p__Bdellovibrionota; c__Bdellovibrionia; o__Bdellovibrionales; f__Bdellovibrionaceae; g__OM27_clade; s__uncultured_bacterium
OTU1737	2.9841	-1.05162	0.722807	-1.45491	0.145695	0.223171	0	None	Non-significant	d__Bacteria; p__Gemmatimonadota; c__S0134_terrestrial_group; o__S0134_terrestrial_group; f__S0134_terrestrial_group; g__S0134_terrestrial_group; s__metagenome
OTU1738	2.54365	-1.01153	0.708775	-1.42715	0.153538	0.231344	0	None	Non-significant	d__Bacteria; p__Planctomycetota; c__Planctomycetes; o__Pirellulales; f__Pirellulaceae; g__uncultured; Unclassified
OTU1739	3.70945	-0.914538	0.769929	-1.18782	0.234904	0.32753	0	None	Non-significant	d__Bacteria; p__Proteobacteria; c__Alphaproteobacteria; o__uncultured; f__uncultured; g__uncultured; s__uncultured_soil
OTU174	16.7818	2.93435	0.935656	3.13614	0.00171185	0.00763524	0	Enriched OTU	Significant	d__Bacteria; p__Firmicutes; c__Bacilli; o__Bacillales; f__Bacillaceae; g__Bacillus; Unclassified
OTU1740	2.6043	-1.58571	0.726361	-2.18309	0.029029	0.0651699	0	None	Non-significant	d__Bacteria; p__Bdellovibrionota; c__Oligoflexia; o__Oligoflexales; f__uncultured; g__uncultured; s__uncultured_bacterium
OTU1741	5.95672	-1.44265	0.662826	-2.17652	0.0295164	0.0659911	0	None	Non-significant	d__Bacteria; p__Acidobacteriota; c__Vicinamibacteria; o__Vicinamibacterales; f__uncultured; g__uncultured; s__uncultured_Acidobacteriales
OTU1742	4.14004	-2.25553	0.754154	-2.99081	0.00278239	0.0108846	0	Enriched OTU	Significant	d__Bacteria; p__Myxococcota; c__Polyangia; o__Polyangiales; f__Sandaracinaceae; g__uncultured; s__metagenome
OTU1743	4.39541	-1.23175	0.778938	-1.58132	0.113806	0.18357	0	None	Non-significant	d__Bacteria; p__Chloroflexi; c__Chloroflexia; o__Chloroflexales; f__Roseiflexaceae; g__uncultured; s__uncultured_bacterium
OTU1744	6.23707	2.51497	0.705632	3.56413	0.000365059	0.00225056	0	Enriched OTU	Significant	d__Bacteria; p__Patescibacteria; c__WWE3; o__WWE3; f__WWE3; g__WWE3; s__bacterium_enrichment
OTU1745	3.51082	2.22036	0.79333	2.79879	0.00512946	0.0174062	0	Enriched OTU	Significant	d__Bacteria; p__Proteobacteria; c__Alphaproteobacteria; o__Rhizobiales; f__Labraceae; g__Labrys; s__metagenome
OTU1746	3.18252	2.04609	0.769058	2.66051	0.00780219	0.0242403	0	Enriched OTU	Significant	d__Bacteria; p__Patescibacteria; c__Parcubacteria; o__Candidatus_Kaiserbacteria; f__Candidatus_Kaiserbacteria; g__Candidatus_Kaiserbacteria; Unclassified
OTU1747	2.48915	0.000209631	0.661915	0.000316704	0.999747	0.999747	0	None	Non-significant	d__Bacteria; p__Chloroflexi; c__Anaerolineae; o__SBR1031; f__A4b; g__A4b; s__uncultured_bacterium
OTU1748	4.09929	-0.520597	0.762761	-0.682517	0.494912	0.598008	0	None	Non-significant	d__Bacteria; p__Chloroflexi; c__Ktedonobacteria; o__C0119; f__C0119; g__C0119; s__uncultured_bacterium
OTU1749	2.56937	-1.55313	0.726213	-2.13867	0.0324623	0.0708515	0	None	Non-significant	d__Bacteria; p__Patescibacteria; c__Saccharimonadia; o__Saccharimonadales; f__Saccharimonadales; g__Saccharimonadales; s__uncultured_bacterium
OTU175	48.7564	-1.2057	0.46747	-2.57921	0.00990267	0.0287556	0	None	Significant	d__Bacteria; p__Acidobacteriota; c__Vicinamibacteria; o__Vicinamibacterales; f__uncultured; g__uncultured; s__uncultured_Acidobacterium
OTU1750	3.11817	-1.57808	0.742393	-2.12566	0.0335312	0.0724459	0	None	Non-significant	d__Bacteria; p__Bacteroidota; c__Bacteroidia; o__Flavobacteriales; f__NS9_marine_group; g__NS9_marine_group; Unclassified
OTU1751	4.14112	-2.25766	0.757506	-2.98038	0.00287887	0.0112123	0	Enriched OTU	Significant	d__Bacteria; p__Planctomycetota; c__Planctomycetes; o__Gemmatales; f__Gemmataceae; g__uncultured; s__metagenome
OTU1752	3.85791	-2.29013	0.787743	-2.90721	0.0036467	0.0133561	0	Enriched OTU	Significant	d__Bacteria; p__Actinobacteriota; c__Acidimicrobiia; o__Microtrichales; f__Ilumatobacteraceae; g__CL500-29_marine_group; s__metagenome
OTU1754	5.95761	0.285607	0.774318	0.368849	0.71224	0.78597	0	None	Non-significant	d__Bacteria; p__Firmicutes; c__Bacilli; o__Bacillales; f__Bacillaceae; g__Ureibacillus; s__Ureibacillus_defluvii
OTU1755	3.96385	1.98333	0.734689	2.69956	0.00694319	0.0220366	0	None	Significant	d__Bacteria; p__Chloroflexi; c__JG30-KF-CM66; o__JG30-KF-CM66; f__JG30-KF-CM66; g__JG30-KF-CM66; s__metagenome
OTU1756	4.78392	2.44636	0.80864	3.02527	0.00248408	0.0100689	0	Enriched OTU	Significant	d__Bacteria; p__Patescibacteria; c__Saccharimonadia; o__Saccharimonadales; f__LWQ8; g__LWQ8; s__uncultured_bacterium
OTU1757	2.99572	1.93477	0.754938	2.56281	0.0103828	0.0297462	0	None	Significant	d__Bacteria; p__Gemmatimonadota; c__Gemmatimonadetes; o__Gemmatimonadales; f__Gemmatimonadaceae; g__uncultured; Unclassified
OTU1758	2.68676	1.07316	0.71736	1.49598	0.134658	0.208906	0	None	Non-significant	d__Bacteria; p__Patescibacteria; c__Parcubacteria; Unclassified; Unclassified; Unclassified; Unclassified
OTU1759	5.79512	0.279597	0.773839	0.361311	0.717867	0.789989	0	None	Non-significant	d__Bacteria; p__Planctomycetota; c__Planctomycetes; o__Pirellulales; f__Pirellulaceae; g__uncultured; s__uncultured_Planctomycetales
OTU176	96.8258	-0.713229	0.894503	-0.797346	0.42525	0.533829	0	None	Non-significant	d__Bacteria; p__Bacteroidota; c__Bacteroidia; o__Chitinophagales; f__Chitinophagaceae; g__Niastella; Unclassified
OTU1760	3.73089	2.33001	0.774116	3.0099	0.0026133	0.0104977	0	Enriched OTU	Significant	d__Bacteria; p__Gemmatimonadota; c__BD2-11_terrestrial_group; o__BD2-11_terrestrial_group; f__BD2-11_terrestrial_group; g__BD2-11_terrestrial_group; s__uncultured_Gemmatimonadetes
OTU1761	2.74832	0.973848	0.720424	1.35177	0.176449	0.259386	0	None	Non-significant	d__Bacteria; p__Chloroflexi; c__Anaerolineae; o__SBR1031; f__A4b; g__A4b; Unclassified
OTU1763	5.88687	0.364232	0.796579	0.457245	0.647495	0.735418	0	None	Non-significant	d__Bacteria; p__Proteobacteria; c__Alphaproteobacteria; o__Rhodospirillales; f__Rhodospirillaceae; g__uncultured; Unclassified
OTU1764	4.40821	-0.450629	0.792444	-0.568657	0.569589	0.665038	0	None	Non-significant	d__Bacteria; p__Verrucomicrobiota; c__Verrucomicrobiae; o__Chthoniobacterales; f__Chthoniobacteraceae; g__Chthoniobacter; s__uncultured_Verrucomicrobiales
OTU1765	3.0308	0.537781	0.743832	0.722987	0.469688	0.577907	0	None	Non-significant	d__Bacteria; p__Verrucomicrobiota; c__Verrucomicrobiae; o__Pedosphaerales; f__Pedosphaeraceae; g__SH3-11; s__metagenome
OTU1766	5.43086	1.11653	0.801474	1.3931	0.16359	0.243063	0	None	Non-significant	d__Bacteria; p__Acidobacteriota; c__Vicinamibacteria; o__Vicinamibacterales; f__uncultured; g__uncultured; Unclassified
OTU1767	5.01225	1.59008	0.770269	2.06432	0.0389872	0.0812521	0	None	Non-significant	d__Bacteria; p__Chloroflexi; c__Anaerolineae; o__Ardenticatenales; f__uncultured; g__uncultured; s__uncultured_prokaryote
OTU1769	3.37914	-1.89334	0.745389	-2.54007	0.0110831	0.0311836	0	None	Significant	d__Bacteria; p__Chloroflexi; c__Anaerolineae; o__SBR1031; f__SBR1031; g__SBR1031; s__uncultured_bacterium
OTU177	62.2339	0.449975	0.316697	1.42084	0.155364	0.23379	0	None	Non-significant	d__Bacteria; p__Actinobacteriota; c__Acidimicrobiia; o__Actinomarinales; f__uncultured; g__uncultured; s__uncultured_soil
OTU1770	3.02298	-1.86556	0.758139	-2.46071	0.0138662	0.0371925	0	None	Significant	d__Bacteria; p__Planctomycetota; c__Planctomycetes; o__Pirellulales; f__Pirellulaceae; g__uncultured; Unclassified
OTU1771	2.68779	-1.64076	0.718003	-2.28518	0.0223025	0.0531065	0	None	Non-significant	d__Bacteria; p__Armatimonadota; c__Fimbriimonadia; o__Fimbriimonadales; f__Fimbriimonadaceae; g__Fimbriimonadaceae; s__uncultured_Armatimonadetes
OTU1772	2.35314	-1.37003	0.721658	-1.89844	0.0576377	0.108851	0	None	Non-significant	d__Bacteria; p__Proteobacteria; c__Alphaproteobacteria; o__Dongiales; f__Dongiaceae; g__Dongia; s__Dongia_rigui
OTU1773	3.21976	-0.159498	0.763442	-0.208919	0.834511	0.878531	0	None	Non-significant	d__Bacteria; p__Chloroflexi; c__Chloroflexia; o__Thermomicrobiales; f__JG30-KF-CM45; g__JG30-KF-CM45; s__uncultured_Chloroflexi
OTU1774	3.26135	-2.00334	0.778087	-2.5747	0.0100326	0.02899	0	Enriched OTU	Significant	d__Bacteria; p__Chloroflexi; c__KD4-96; o__KD4-96; f__KD4-96; g__KD4-96; s__uncultured_bacterium
OTU1775	3.88268	-2.30913	0.785822	-2.93849	0.0032981	0.0123224	0	Enriched OTU	Significant	d__Bacteria; p__Proteobacteria; c__Gammaproteobacteria; o__Burkholderiales; f__SC-I-84; g__SC-I-84; Unclassified
OTU1776	6.19945	-0.277345	0.807074	-0.343642	0.731116	0.800827	0	None	Non-significant	d__Bacteria; p__Chloroflexi; c__Anaerolineae; o__SBR1031; f__SBR1031; g__SBR1031; s__uncultured_Caldilineaceae
OTU1777	3.40412	-2.0783	0.734095	-2.8311	0.00463876	0.0161449	0	Enriched OTU	Significant	d__Bacteria; p__Bdellovibrionota; c__Bdellovibrionia; o__Bacteriovoracales; f__Bacteriovoracaceae; g__Bacteriovorax; s__uncultured_bacterium
OTU1778	3.99221	-1.271	0.731601	-1.73728	0.0823373	0.142618	0	None	Non-significant	d__Bacteria; p__Patescibacteria; c__Parcubacteria; o__Candidatus_Nomurabacteria; f__Candidatus_Nomurabacteria; g__Candidatus_Nomurabacteria; s__uncultured_bacterium
OTU1779	3.5884	-0.543999	0.763301	-0.712692	0.476037	0.584498	0	None	Non-significant	d__Bacteria; p__Verrucomicrobiota; c__Verrucomicrobiae; o__Chthoniobacterales; f__Terrimicrobiaceae; g__Terrimicrobium; s__Spartobacteria_bacterium
OTU178	35.7283	-0.171189	0.81141	-0.210977	0.832905	0.8774	0	None	Non-significant	d__Bacteria; p__Gemmatimonadota; c__Gemmatimonadetes; o__Gemmatimonadales; f__Gemmatimonadaceae; g__Gemmatimonas; Unclassified
OTU1780	3.82672	-0.645815	0.779942	-0.82803	0.407653	0.516419	0	None	Non-significant	d__Bacteria; p__Chloroflexi; c__Anaerolineae; o__Anaerolineales; f__Anaerolineaceae; g__uncultured; s__uncultured_Anaerolineaceae
OTU1781	3.22953	-0.0373008	0.736268	-0.050662	0.959595	0.971934	0	None	Non-significant	d__Bacteria; p__Proteobacteria; c__Alphaproteobacteria; o__Rhizobiales; f__D05-2; g__D05-2; Unclassified
OTU1782	4.79216	0.942771	0.801849	1.17575	0.239696	0.332167	0	None	Non-significant	d__Bacteria; p__Proteobacteria; c__Alphaproteobacteria; o__Rhizobiales; f__Rhizobiaceae; Unclassified; Unclassified
OTU1783	4.80142	-1.52083	0.71712	-2.12075	0.0339428	0.0729337	0	None	Non-significant	d__Bacteria; p__Myxococcota; c__Polyangia; o__Nannocystales; f__Nannocystaceae; g__Nannocystis; Unclassified
OTU1784	4.29417	-0.657085	0.810177	-0.811039	0.417343	0.525585	0	None	Non-significant	d__Bacteria; p__Actinobacteriota; c__Actinobacteria; o__Propionibacteriales; f__Nocardioidaceae; g__Marmoricola; Unclassified
OTU1785	5.69609	0.182819	0.790578	0.231247	0.817123	0.866032	0	None	Non-significant	d__Bacteria; p__Myxococcota; c__Polyangia; o__Polyangiales; f__Polyangiaceae; g__Pajaroellobacter; Unclassified
OTU1786	2.49962	-1.50198	0.71766	-2.09289	0.0363591	0.0771402	0	None	Non-significant	d__Bacteria; p__Proteobacteria; c__Alphaproteobacteria; o__Rhizobiales; f__Pleomorphomonadaceae; g__Chthonobacter; Unclassified
OTU1787	5.13686	-2.77737	0.77378	-3.58935	0.000331501	0.00208183	0	Enriched OTU	Significant	d__Bacteria; p__Bacteroidota; c__Bacteroidia; o__Chitinophagales; f__uncultured; g__uncultured; s__uncultured_bacterium
OTU1788	3.06491	0.469722	0.747017	0.628797	0.529482	0.628493	0	None	Non-significant	d__Bacteria; p__Actinobacteriota; c__Actinobacteria; o__Propionibacteriales; f__Nocardioidaceae; g__Nocardioides; Unclassified
OTU1789	3.984	2.44308	0.78642	3.10659	0.00189261	0.00826921	0	Enriched OTU	Significant	d__Bacteria; p__Planctomycetota; c__Phycisphaerae; o__Tepidisphaerales; f__WD2101_soil_group; g__WD2101_soil_group; Unclassified
OTU179	46.3605	-2.00887	0.756819	-2.65436	0.00794595	0.024622	0	Enriched OTU	Significant	d__Bacteria; p__Chloroflexi; c__Dehalococcoidia; o__S085; f__S085; g__S085; s__metagenome
OTU1790	3.36397	0.167638	0.776614	0.215857	0.829099	0.874789	0	None	Non-significant	d__Bacteria; p__Bacteroidota; c__Bacteroidia; o__Sphingobacteriales; f__Sphingobacteriaceae; Unclassified; Unclassified
OTU1791	4.08555	2.48338	0.764653	3.24772	0.00116332	0.00569856	0	Enriched OTU	Significant	d__Bacteria; p__Proteobacteria; c__Alphaproteobacteria; Unclassified; Unclassified; Unclassified; Unclassified
OTU1792	3.85687	0.38821	0.78389	0.495236	0.620434	0.712048	0	None	Non-significant	d__Bacteria; p__Chloroflexi; c__Anaerolineae; o__RBG-13-54-9; f__RBG-13-54-9; g__RBG-13-54-9; s__uncultured_bacterium
OTU1793	3.73546	-1.50851	0.742922	-2.03051	0.0423052	0.0864083	0	None	Non-significant	d__Bacteria; p__Bacteroidota; c__Bacteroidia; o__Sphingobacteriales; f__AKYH767; g__AKYH767; s__uncultured_bacterium
OTU1794	6.10925	1.41325	0.755212	1.87132	0.0613001	0.114301	0	None	Non-significant	d__Bacteria; p__Verrucomicrobiota; c__Chlamydiae; o__Chlamydiales; f__Parachlamydiaceae; Unclassified; Unclassified
OTU1795	3.57361	-1.15972	0.723794	-1.60228	0.109094	0.178032	0	None	Non-significant	d__Bacteria; p__Proteobacteria; c__Gammaproteobacteria; o__JG36-GS-52; f__JG36-GS-52; g__JG36-GS-52; s__uncultured_gamma
OTU1796	4.10869	-2.3989	0.768458	-3.12171	0.00179806	0.00794455	0	Enriched OTU	Significant	d__Bacteria; p__Planctomycetota; c__Planctomycetes; o__Gemmatales; f__Gemmataceae; g__Fimbriiglobus; Unclassified
OTU1797	4.10551	-2.398	0.79798	-3.00509	0.00265504	0.0105695	0	Enriched OTU	Significant	d__Bacteria; p__Proteobacteria; c__Alphaproteobacteria; o__Rhodobacterales; f__Rhodobacteraceae; g__Rhodobacter; Unclassified
OTU1798	5.59056	-2.91802	0.78159	-3.73344	0.000188884	0.00130065	0	Enriched OTU	Significant	d__Bacteria; p__Acidobacteriota; c__Blastocatellia; o__Blastocatellales; f__Blastocatellaceae; Unclassified; Unclassified
OTU1799	7.33607	0.526797	0.753017	0.699581	0.484189	0.590811	0	None	Non-significant	d__Bacteria; p__Actinobacteriota; c__Acidimicrobiia; o__uncultured; f__uncultured; g__uncultured; s__metagenome
OTU180	78.7621	-0.49186	0.570019	-0.862883	0.388202	0.497668	0	None	Non-significant	d__Bacteria; p__Verrucomicrobiota; c__Verrucomicrobiae; o__Pedosphaerales; f__Pedosphaeraceae; g__Pedosphaeraceae; s__uncultured_soil
OTU1801	5.62753	0.970624	0.75031	1.29363	0.195793	0.282187	0	None	Non-significant	d__Bacteria; p__Proteobacteria; c__Gammaproteobacteria; o__Burkholderiales; f__Nitrosomonadaceae; g__mle1-7; s__uncultured_Rhodocyclaceae
OTU1802	2.88051	1.87212	0.743192	2.51902	0.0117681	0.0327506	0	None	Significant	d__Bacteria; p__Chloroflexi; c__Anaerolineae; o__Anaerolineales; f__Anaerolineaceae; g__Anaerolinea; Unclassified
OTU1803	3.47821	2.19987	0.766236	2.871	0.00409171	0.0145559	0	Enriched OTU	Significant	d__Bacteria; p__Verrucomicrobiota; c__Verrucomicrobiae; o__S-BQ2-57_soil_group; f__S-BQ2-57_soil_group; g__S-BQ2-57_soil_group; s__uncultured_bacterium
OTU1804	2.99128	0.507562	0.739477	0.68638	0.492474	0.596899	0	None	Non-significant	d__Bacteria; p__Proteobacteria; c__Alphaproteobacteria; o__Tistrellales; f__Geminicoccaceae; g__uncultured; s__uncultured_Alphaproteobacteria
OTU1805	2.69001	1.23727	0.705042	1.75489	0.0792783	0.138092	0	None	Non-significant	d__Bacteria; p__Planctomycetota; c__Planctomycetes; o__Gemmatales; f__Gemmataceae; g__uncultured; s__uncultured_Planctomycetales
OTU1806	6.53096	-0.48253	0.854597	-0.564629	0.572326	0.667572	0	None	Non-significant	d__Bacteria; p__Bacteroidota; c__Bacteroidia; o__Chitinophagales; f__Chitinophagaceae; g__uncultured; Unclassified
OTU1807	3.17881	0.304542	0.732162	0.415949	0.677447	0.759347	0	None	Non-significant	d__Bacteria; p__Proteobacteria; c__Alphaproteobacteria; o__Rhodobacterales; f__Rhodobacteraceae; g__Limibaculum; Unclassified
OTU1808	4.30713	0.754039	0.809395	0.931608	0.351539	0.45891	0	None	Non-significant	d__Bacteria; p__Actinobacteriota; c__Thermoleophilia; o__Gaiellales; f__Gaiellaceae; g__Gaiella; Unclassified
OTU1809	2.80918	0.837259	0.724007	1.15642	0.247508	0.340866	0	None	Non-significant	d__Bacteria; p__Chloroflexi; c__JG30-KF-CM66; o__JG30-KF-CM66; f__JG30-KF-CM66; g__JG30-KF-CM66; s__metagenome
OTU1810	8.10164	0.483114	0.747133	0.646624	0.517875	0.618286	0	None	Non-significant	d__Bacteria; p__Patescibacteria; c__Saccharimonadia; o__Saccharimonadales; f__Saccharimonadales; g__Saccharimonadales; s__uncultured_bacterium
OTU1811	3.67431	1.98049	0.758323	2.61168	0.00900997	0.0270644	0	None	Significant	d__Bacteria; p__Bacteroidota; c__Bacteroidia; o__Chitinophagales; f__uncultured; g__uncultured; s__uncultured_delta
OTU1813	6.26426	-0.521499	0.748838	-0.696412	0.486171	0.592309	0	None	Non-significant	d__Bacteria; p__Planctomycetota; c__Phycisphaerae; o__Phycisphaerales; f__Phycisphaeraceae; g__uncultured; s__metagenome
OTU1814	3.31602	0.785443	0.739927	1.06151	0.288456	0.389292	0	None	Non-significant	d__Bacteria; p__Planctomycetota; c__Planctomycetes; o__Gemmatales; f__Gemmataceae; g__uncultured; Unclassified
OTU1815	2.18388	-1.23577	0.698719	-1.76862	0.0769577	0.13515	0	None	Non-significant	d__Bacteria; p__Proteobacteria; c__Alphaproteobacteria; o__Rhizobiales; f__Hyphomicrobiaceae; g__Pedomicrobium; Unclassified
OTU1819	4.70079	0.166721	0.700437	0.238024	0.811862	0.862541	0	None	Non-significant	d__Bacteria; p__Firmicutes; c__Bacilli; o__Bacillales; f__Bacillaceae; Unclassified; Unclassified
OTU1820	2.90607	-0.283555	0.730927	-0.387939	0.698061	0.775807	0	None	Non-significant	d__Bacteria; p__Acidobacteriota; c__Acidobacteriae; o__Subgroup_2; f__Subgroup_2; g__Subgroup_2; s__uncultured_soil
OTU1821	6.31808	-0.0580995	0.76497	-0.07595	0.939459	0.954866	0	None	Non-significant	d__Bacteria; p__Actinobacteriota; c__Actinobacteria; o__Corynebacteriales; f__Nocardiaceae; g__Nocardia; Unclassified
OTU1822	3.8928	-2.30783	0.736522	-3.13341	0.00172785	0.00769204	0	Enriched OTU	Significant	d__Bacteria; p__Bacteroidota; c__Kapabacteria; o__Kapabacteriales; f__Kapabacteriales; g__Kapabacteriales; s__uncultured_Chlorobiales
OTU1823	3.01951	-1.86401	0.757353	-2.46121	0.0138468	0.0371826	0	None	Significant	d__Bacteria; p__Chloroflexi; c__Anaerolineae; o__SBR1031; f__A4b; g__A4b; Unclassified
OTU1824	2.92915	-1.80284	0.749709	-2.40472	0.0161848	0.0412057	0	None	Significant	d__Bacteria; p__Myxococcota; c__Polyangia; o__Polyangiales; f__Phaselicystidaceae; g__Phaselicystis; s__uncultured_Sorangiineae
OTU1825	3.57303	-1.07468	0.759269	-1.41542	0.156946	0.235569	0	None	Non-significant	d__Bacteria; p__Acidobacteriota; c__Acidobacteriae; o__Solibacterales; f__Solibacteraceae; g__Candidatus_Solibacter; Unclassified
OTU1826	3.11964	-1.9176	0.766553	-2.50158	0.012364	0.034135	0	None	Significant	d__Bacteria; p__Acidobacteriota; c__Acidobacteriae; o__Elev-16S-1166; f__Elev-16S-1166; g__Elev-16S-1166; s__metagenome
OTU1827	2.35758	-1.39336	0.704804	-1.97695	0.0480468	0.0946073	0	None	Non-significant	d__Bacteria; p__Bdellovibrionota; c__Oligoflexia; o__Oligoflexales; f__Oligoflexales; g__Oligoflexus; Unclassified
OTU1828	3.62359	-1.43902	0.697261	-2.06381	0.0390354	0.0812805	0	None	Non-significant	d__Bacteria; p__Patescibacteria; c__ABY1; o__Candidatus_Magasanikbacteria; f__Candidatus_Magasanikbacteria; g__Candidatus_Magasanikbacteria; Unclassified
OTU1829	6.0988	-0.33734	0.737583	-0.457359	0.647413	0.735418	0	None	Non-significant	d__Bacteria; p__Patescibacteria; c__Saccharimonadia; o__Saccharimonadales; f__Saccharimonadales; g__Saccharimonadales; s__uncultured_bacterium
OTU183	43.4309	-0.406291	0.504695	-0.805022	0.420807	0.529663	0	None	Non-significant	d__Bacteria; p__Planctomycetota; c__Planctomycetes; o__Pirellulales; f__Pirellulaceae; g__Pirellula; Unclassified
OTU1830	4.27155	-1.39197	0.740984	-1.87855	0.0603061	0.112894	0	None	Non-significant	d__Bacteria; p__Verrucomicrobiota; c__Verrucomicrobiae; o__Chthoniobacterales; f__Chthoniobacteraceae; g__Chthoniobacter; Unclassified
OTU1832	3.69359	1.57824	0.740908	2.13014	0.0331599	0.0719074	0	None	Non-significant	d__Bacteria; p__Nitrospirota; c__Nitrospiria; o__Nitrospirales; f__Nitrospiraceae; g__Nitrospira; s__uncultured_Nitrospirales
OTU1833	4.25481	2.55401	0.770521	3.31466	0.000917555	0.00468729	0	Enriched OTU	Significant	d__Bacteria; p__Chloroflexi; c__Chloroflexia; o__Chloroflexales; f__Chloroflexaceae; g__Candidatus_Chloroploca; s__uncultured_bacterium
OTU1834	4.02703	0.86885	0.79139	1.09788	0.272258	0.370189	0	None	Non-significant	d__Bacteria; p__Chloroflexi; c__Chloroflexia; o__Thermomicrobiales; f__JG30-KF-CM45; g__JG30-KF-CM45; s__uncultured_Chloroflexi
OTU1835	3.369	0.120616	0.777261	0.15518	0.876679	0.909106	0	None	Non-significant	d__Bacteria; p__Gemmatimonadota; c__Gemmatimonadetes; o__Gemmatimonadales; f__Gemmatimonadaceae; g__uncultured; s__Gemmatimonadetes_bacterium
OTU1836	3.09714	1.98978	0.761606	2.6126	0.00898553	0.0270254	0	None	Significant	d__Bacteria; p__Methylomirabilota; c__Methylomirabilia; o__Rokubacteriales; f__Rokubacteriales; g__Rokubacteriales; s__uncultured_Firmicutes
OTU1837	2.64757	-0.622374	0.70656	-0.880851	0.378398	0.487221	0	None	Non-significant	d__Bacteria; p__Planctomycetota; c__Planctomycetes; o__Pirellulales; f__Pirellulaceae; g__Pir4_lineage; s__metagenome
OTU1838	2.58274	-0.715218	0.701799	-1.01912	0.308145	0.411618	0	None	Non-significant	d__Bacteria; p__Patescibacteria; c__Microgenomatia; o__Candidatus_Chisholmbacteria; f__Candidatus_Chisholmbacteria; g__Candidatus_Chisholmbacteria; s__Microgenomates_group
OTU1839	2.70555	-0.973162	0.698043	-1.39413	0.163279	0.242907	0	None	Non-significant	d__Bacteria; p__Planctomycetota; c__OM190; o__OM190; f__OM190; g__OM190; s__planctomycete_A-2
OTU1840	2.6339	-1.60022	0.72408	-2.21001	0.0271047	0.0617923	0	None	Non-significant	d__Bacteria; p__Bacteroidota; c__Bacteroidia; o__Sphingobacteriales; f__AKYH767; g__AKYH767; s__uncultured_Sphingobacteriales
OTU1841	2.31844	-1.35223	0.706788	-1.91321	0.0557212	0.106168	0	None	Non-significant	d__Bacteria; p__Chloroflexi; c__Chloroflexia; o__Chloroflexales; f__Chloroflexaceae; g__Oscillochloris; s__uncultured_Chloroflexi
OTU1842	3.04609	-1.86632	0.760842	-2.45296	0.0141684	0.0377842	0	None	Significant	d__Bacteria; p__Gemmatimonadota; c__Gemmatimonadetes; o__Gemmatimonadales; f__Gemmatimonadaceae; g__Gemmatimonas; Unclassified
OTU1843	4.07025	-2.38569	0.76857	-3.10407	0.00190878	0.00832441	0	Enriched OTU	Significant	d__Bacteria; p__Planctomycetota; c__Phycisphaerae; o__Tepidisphaerales; f__CPla-3_termite_group; g__CPla-3_termite_group; s__metagenome
OTU1845	2.91886	-0.313853	0.732554	-0.428437	0.668333	0.752332	0	None	Non-significant	d__Bacteria; p__Patescibacteria; c__Saccharimonadia; o__Saccharimonadales; f__S32; g__TM7; s__uncultured_Candidatus
OTU1846	2.63558	-0.744981	0.70856	-1.0514	0.293074	0.394846	0	None	Non-significant	d__Bacteria; p__Planctomycetota; c__OM190; o__OM190; f__OM190; g__OM190; s__uncultured_soil
OTU1847	4.49213	-1.96191	0.727322	-2.69744	0.00698739	0.0220877	0	None	Significant	d__Bacteria; p__Myxococcota; c__Polyangia; o__Polyangiales; f__Polyangiaceae; Unclassified; Unclassified
OTU1848	4.19165	1.48425	0.763775	1.94331	0.0519791	0.10075	0	None	Non-significant	d__Bacteria; p__Acidobacteriota; c__Vicinamibacteria; o__Vicinamibacterales; f__uncultured; g__uncultured; Unclassified
OTU1849	2.80334	0.604919	0.719675	0.840545	0.400603	0.509681	0	None	Non-significant	d__Bacteria; p__Planctomycetota; c__Planctomycetes; o__Pirellulales; f__Pirellulaceae; g__uncultured; s__uncultured_bacterium
OTU185	65.2043	-0.0535114	0.388992	-0.137564	0.890585	0.91988	0	None	Non-significant	d__Bacteria; p__Proteobacteria; c__Gammaproteobacteria; o__Burkholderiales; f__SC-I-84; g__SC-I-84; s__uncultured_proteobacterium
OTU1850	2.98802	0.383093	0.738614	0.518664	0.603995	0.695554	0	None	Non-significant	d__Bacteria; p__Verrucomicrobiota; c__Verrucomicrobiae; o__Pedosphaerales; f__Pedosphaeraceae; g__Pedosphaeraceae; Unclassified
OTU1851	3.97422	2.44352	0.822971	2.96914	0.00298634	0.0114699	0	Enriched OTU	Significant	d__Bacteria; p__Planctomycetota; c__Phycisphaerae; o__Tepidisphaerales; f__WD2101_soil_group; g__WD2101_soil_group; Unclassified
OTU1852	3.07427	1.97986	0.759386	2.60719	0.00912891	0.0272134	0	None	Significant	d__Bacteria; p__Actinobacteriota; c__Thermoleophilia; o__uncultured; f__uncultured; g__uncultured; s__uncultured_bacterium
OTU1853	3.10836	1.10899	0.707905	1.56657	0.117214	0.187527	0	None	Non-significant	d__Bacteria; p__Armatimonadota; c__Fimbriimonadia; o__Fimbriimonadales; f__Fimbriimonadaceae; g__Fimbriimonadaceae; s__uncultured_bacterium
OTU1854	3.27255	2.09241	0.758485	2.75867	0.00580371	0.0191425	0	Enriched OTU	Significant	d__Bacteria; p__Latescibacterota; c__Latescibacterota; o__Latescibacterota; f__Latescibacterota; g__Latescibacterota; s__uncultured_bacterium
OTU1855	2.49556	1.07337	0.699101	1.53536	0.124694	0.196425	0	None	Non-significant	d__Bacteria; p__Proteobacteria; c__Gammaproteobacteria; o__Steroidobacterales; f__Woeseiaceae; g__JTB255_marine_benthic_group; s__uncultured_bacterium
OTU1856	6.686	1.03199	0.751073	1.37402	0.169436	0.250799	0	None	Non-significant	d__Bacteria; p__Proteobacteria; c__Gammaproteobacteria; o__Beggiatoales; f__Beggiatoaceae; g__uncultured; s__uncultured_bacterium
OTU1857	4.45167	0.101061	0.790407	0.12786	0.89826	0.92425	0	None	Non-significant	d__Bacteria; p__Actinobacteriota; c__Actinobacteria; o__Streptosporangiales; f__Streptosporangiaceae; g__Streptosporangium; Unclassified
OTU1858	3.78751	1.01332	0.774101	1.30903	0.190523	0.275603	0	None	Non-significant	d__Bacteria; p__Chloroflexi; c__Chloroflexia; o__Thermomicrobiales; f__JG30-KF-CM45; g__JG30-KF-CM45; Unclassified
OTU1859	5.24174	0.374273	0.698004	0.536205	0.591817	0.684207	0	None	Non-significant	d__Bacteria; p__Bacteroidota; c__Rhodothermia; o__Rhodothermales; f__Rhodothermaceae; g__Rhodothermaceae; s__uncultured_Bacteroidetes
OTU186	163.58	0.229239	0.419354	0.546649	0.58462	0.676929	0	None	Non-significant	d__Bacteria; p__Actinobacteriota; c__Actinobacteria; o__Frankiales; f__uncultured; g__uncultured; s__metagenome
OTU1860	3.77816	2.35306	0.775158	3.03559	0.00240067	0.00988389	0	Enriched OTU	Significant	d__Bacteria; p__Chloroflexi; c__Chloroflexia; o__Thermomicrobiales; f__Thermomicrobiaceae; Unclassified; Unclassified
OTU1861	5.69068	0.497109	0.817318	0.60822	0.543041	0.640392	0	None	Non-significant	d__Bacteria; p__Proteobacteria; c__Alphaproteobacteria; o__Elsterales; f__uncultured; g__uncultured; Unclassified
OTU1862	3.36448	1.40122	0.744749	1.88146	0.0599088	0.112329	0	None	Non-significant	d__Bacteria; p__Acidobacteriota; c__Holophagae; o__Subgroup_7; f__Subgroup_7; g__Subgroup_7; s__uncultured_bacterium
OTU1863	2.97336	0.996928	0.711236	1.40168	0.16101	0.24029	0	None	Non-significant	d__Bacteria; p__Planctomycetota; c__OM190; o__OM190; f__OM190; g__OM190; s__uncultured_bacterium
OTU1864	2.91702	1.89992	0.744503	2.55193	0.0107128	0.030396	0	None	Significant	d__Bacteria; p__Proteobacteria; c__Gammaproteobacteria; o__Legionellales; f__Legionellaceae; g__Legionella; Unclassified
OTU1868	4.9037	-0.459512	0.765006	-0.600664	0.548064	0.644379	0	None	Non-significant	d__Bacteria; p__Proteobacteria; c__Gammaproteobacteria; o__Burkholderiales; f__B1-7BS; g__B1-7BS; Unclassified
OTU1869	4.27421	-2.47251	0.754013	-3.27913	0.00104127	0.00518666	0	Enriched OTU	Significant	d__Bacteria; p__Bacteroidota; c__Bacteroidia; o__Chitinophagales; f__37-13; g__37-13; Unclassified
OTU187	64.7933	-0.799674	0.564318	-1.41706	0.156465	0.234996	0	None	Non-significant	d__Bacteria; p__Actinobacteriota; c__Thermoleophilia; o__Gaiellales; f__Gaiellaceae; g__Gaiella; s__uncultured_actinobacterium
OTU1870	2.46147	-0.738037	0.689837	-1.06987	0.284677	0.385074	0	None	Non-significant	d__Bacteria; p__Bdellovibrionota; c__Bdellovibrionia; o__Bdellovibrionales; f__Bdellovibrionaceae; g__OM27_clade; s__metagenome
OTU1871	6.75855	-2.06862	0.688026	-3.0066	0.00264185	0.010545	0	Enriched OTU	Significant	d__Bacteria; p__Patescibacteria; c__Microgenomatia; o__Candidatus_Collierbacteria; f__Candidatus_Collierbacteria; g__Candidatus_Collierbacteria; s__uncultured_bacterium
OTU1872	2.42508	-1.44754	0.690288	-2.097	0.0359935	0.0764334	0	None	Non-significant	d__Bacteria; p__Myxococcota; c__Myxococcia; o__Myxococcales; f__Myxococcaceae; g__P3OB-42; s__uncultured_bacterium
OTU1873	4.84396	-1.87909	0.760599	-2.47054	0.0134908	0.0364346	0	None	Significant	d__Bacteria; p__Actinobacteriota; c__Thermoleophilia; o__Solirubrobacterales; f__67-14; g__67-14; Unclassified
OTU1874	2.94389	-1.80959	0.750755	-2.41037	0.0159365	0.0407939	0	None	Significant	d__Bacteria; p__Bdellovibrionota; c__Oligoflexia; o__0319-6G20; f__0319-6G20; g__0319-6G20; Unclassified
OTU1875	3.04651	-1.87608	0.759858	-2.46899	0.0135495	0.0365512	0	None	Significant	d__Bacteria; p__Myxococcota; c__Polyangia; o__Nannocystales; f__Nannocystaceae; g__Nannocystis; s__metagenome
OTU1876	4.02776	-1.62745	0.757666	-2.14798	0.0317154	0.0698887	0	None	Non-significant	d__Bacteria; p__Planctomycetota; c__Planctomycetes; o__Pirellulales; f__Pirellulaceae; g__Pirellula; s__agricultural_soil
OTU1877	2.84333	-1.75302	0.717893	-2.44189	0.0146105	0.0386604	0	None	Significant	d__Bacteria; p__Actinobacteriota; c__Acidimicrobiia; o__Microtrichales; f__Microtrichaceae; g__uncultured; Unclassified
OTU1878	4.80573	-0.83084	0.686343	-1.21053	0.226075	0.31672	0	None	Non-significant	d__Bacteria; p__Bacteroidota; c__SJA-28; o__SJA-28; f__SJA-28; g__SJA-28; Unclassified
OTU1879	3.40417	-2.0779	0.757175	-2.74428	0.00606438	0.0197806	0	Enriched OTU	Significant	d__Bacteria; p__Firmicutes; c__Bacilli; o__Thermoactinomycetales; f__Thermoactinomycetaceae; g__Planifilum; Unclassified
OTU188	60.5359	1.30563	0.362378	3.60296	0.000314611	0.00199169	0	None	Significant	d__Bacteria; p__Proteobacteria; c__Gammaproteobacteria; o__Xanthomonadales; f__Rhodanobacteraceae; g__Rhodanobacter; s__uncultured_Rhodanobacter
OTU1880	4.20249	-2.44418	0.77571	-3.15089	0.00162775	0.00734357	0	Enriched OTU	Significant	d__Bacteria; p__Proteobacteria; c__Alphaproteobacteria; o__Rhodobacterales; f__Rhodobacteraceae; g__Paracoccus; Unclassified
OTU1881	3.42713	-2.08716	0.757309	-2.75603	0.0058508	0.0192708	0	Enriched OTU	Significant	d__Bacteria; p__Acidobacteriota; c__Acidobacteriae; o__Bryobacterales; f__Bryobacteraceae; g__Bryobacter; Unclassified
OTU1882	2.67124	-1.63285	0.724847	-2.25268	0.0242796	0.0569506	0	None	Non-significant	d__Bacteria; p__Chloroflexi; c__Anaerolineae; o__SBR1031; f__SBR1031; g__SBR1031; s__uncultured_Caldilineaceae
OTU1883	5.82821	0.227559	0.79873	0.284901	0.77572	0.835691	0	None	Non-significant	d__Bacteria; p__Desulfobacterota; c__uncultured; o__uncultured; f__uncultured; g__uncultured; Unclassified
OTU1884	4.484	-1.82809	0.701899	-2.60448	0.00920127	0.0273404	0	None	Significant	d__Bacteria; p__Acidobacteriota; c__Thermoanaerobaculia; o__Thermoanaerobaculales; f__Thermoanaerobaculaceae; g__Subgroup_10; s__uncultured_Holophaga
OTU1885	2.99088	-0.0974372	0.739232	-0.131809	0.895136	0.923366	0	None	Non-significant	d__Bacteria; p__Bdellovibrionota; c__Oligoflexia; o__0319-6G20; f__0319-6G20; g__0319-6G20; s__Bdellovibrionales_bacterium
OTU1886	3.60554	-2.17764	0.768565	-2.83338	0.00460584	0.0160693	0	Enriched OTU	Significant	d__Bacteria; p__Proteobacteria; Unclassified; Unclassified; Unclassified; Unclassified; Unclassified
OTU1887	2.8155	-1.72769	0.716347	-2.4118	0.0158739	0.0406778	0	None	Significant	d__Bacteria; p__Planctomycetota; c__Planctomycetes; o__Planctomycetales; f__uncultured; g__uncultured; s__metagenome
OTU1888	5.43725	-2.8714	0.743316	-3.86296	0.000112022	0.000834844	0	Enriched OTU	Significant	d__Bacteria; p__Actinobacteriota; c__Thermoleophilia; o__Solirubrobacterales; f__Solirubrobacteraceae; g__uncultured; s__Solirubrobacterales_bacterium
OTU1889	5.60857	-1.3719	0.703141	-1.9511	0.0510451	0.0991842	0	None	Non-significant	d__Bacteria; p__Chloroflexi; c__JG30-KF-CM66; o__JG30-KF-CM66; f__JG30-KF-CM66; g__JG30-KF-CM66; s__uncultured_bacterium
OTU189	102.973	0.189807	0.401352	0.47292	0.63627	0.72774	0	None	Non-significant	d__Bacteria; p__Proteobacteria; c__Gammaproteobacteria; o__Steroidobacterales; f__Steroidobacteraceae; g__Steroidobacter; Unclassified
OTU1890	4.1697	2.51649	0.74595	3.37353	0.000742097	0.00397191	0	Enriched OTU	Significant	d__Bacteria; p__Bacteroidota; c__Bacteroidia; o__Flavobacteriales; f__NS9_marine_group; g__NS9_marine_group; s__metagenome
OTU1891	4.27006	1.1683	0.751956	1.55368	0.12026	0.191193	0	None	Non-significant	d__Bacteria; p__Actinobacteriota; c__Actinobacteria; o__Pseudonocardiales; f__Pseudonocardiaceae; g__Saccharomonospora; s__Saccharomonospora_viridis
OTU1892	3.38064	2.15324	0.729243	2.95271	0.00315002	0.0119265	0	Enriched OTU	Significant	d__Bacteria; p__Bdellovibrionota; c__Oligoflexia; o__Oligoflexales; f__uncultured; g__uncultured; s__uncultured_bacterium
OTU1893	2.31748	1.45452	0.669722	2.17182	0.0298693	0.0665489	0	None	Non-significant	d__Bacteria; p__Planctomycetota; c__Planctomycetes; o__Planctomycetales; f__uncultured; g__uncultured; s__uncultured_bacterium
OTU1894	4.31237	0.66733	0.749235	0.890682	0.3731	0.48168	0	None	Non-significant	d__Bacteria; p__Acidobacteriota; c__Subgroup_22; o__Subgroup_22; f__Subgroup_22; g__Subgroup_22; Unclassified
OTU1895	2.98003	1.91531	0.731753	2.61743	0.00885948	0.0267832	0	None	Significant	d__Bacteria; p__Proteobacteria; c__Alphaproteobacteria; o__Acetobacterales; f__Acetobacteraceae; g__Roseomonas; Unclassified
OTU1896	2.61575	-1.59153	0.719912	-2.21073	0.0270549	0.0617386	0	None	Non-significant	d__Bacteria; Unclassified; Unclassified; Unclassified; Unclassified; Unclassified; Unclassified
OTU1897	5.50399	0.0570253	0.735907	0.0774899	0.938234	0.954033	0	None	Non-significant	d__Bacteria; p__Planctomycetota; c__Planctomycetes; o__Gemmatales; f__Gemmataceae; g__uncultured; s__uncultured_bacterium
OTU1898	2.6941	-1.6438	0.727538	-2.2594	0.0238588	0.0562438	0	None	Non-significant	d__Bacteria; p__Firmicutes; c__Bacilli; o__Bacillales; f__Bacillaceae; g__Fictibacillus; Unclassified
OTU1899	2.80385	-1.72207	0.737427	-2.33524	0.0195308	0.0480077	0	None	Significant	d__Bacteria; p__Planctomycetota; c__Planctomycetes; o__Gemmatales; f__Gemmataceae; g__Fimbriiglobus; s__uncultured_Planctomycetales
OTU190	57.2499	0.474774	0.610176	0.778093	0.436514	0.545399	0	None	Non-significant	d__Bacteria; p__Actinobacteriota; c__Actinobacteria; o__Streptosporangiales; f__Thermomonosporaceae; g__Actinomadura; Unclassified
OTU1900	2.40293	-0.867388	0.689097	-1.25873	0.208128	0.296243	0	None	Non-significant	d__Bacteria; p__Chloroflexi; c__OLB14; o__OLB14; f__OLB14; g__OLB14; s__metagenome
OTU1901	3.30303	0.162311	0.745211	0.217805	0.827581	0.873578	0	None	Non-significant	d__Bacteria; p__Actinobacteriota; c__Acidimicrobiia; o__Microtrichales; f__Ilumatobacteraceae; g__uncultured; s__uncultured_Acidimicrobiaceae
OTU1902	3.73204	-0.943142	0.741061	-1.27269	0.203127	0.290799	0	None	Non-significant	d__Bacteria; p__Planctomycetota; c__Planctomycetes; o__Pirellulales; f__Pirellulaceae; g__Blastopirellula; s__uncultured_Planctomycetaceae
OTU1905	2.48478	-1.47607	0.711394	-2.07489	0.0379963	0.0796806	0	None	Non-significant	d__Bacteria; Unclassified; Unclassified; Unclassified; Unclassified; Unclassified; Unclassified
OTU1906	2.83847	0.406245	0.721993	0.562672	0.573658	0.668795	0	None	Non-significant	d__Bacteria; p__Bacteroidota; c__Bacteroidia; o__Chitinophagales; f__Chitinophagaceae; g__Edaphobaculum; s__Nemorincola_caseinilytica
OTU1907	2.43939	1.55729	0.706114	2.20544	0.0274232	0.0623374	0	None	Non-significant	d__Bacteria; p__Chloroflexi; c__Anaerolineae; o__Anaerolineales; f__Anaerolineaceae; g__uncultured; Unclassified
OTU1908	3.53915	0.581566	0.757633	0.767609	0.442719	0.551934	0	None	Non-significant	d__Bacteria; p__Planctomycetota; c__Phycisphaerae; o__Tepidisphaerales; f__WD2101_soil_group; g__WD2101_soil_group; Unclassified
OTU1909	2.92319	0.326701	0.731331	0.446722	0.655076	0.741504	0	None	Non-significant	d__Bacteria; p__Proteobacteria; c__Gammaproteobacteria; o__Xanthomonadales; f__Rhodanobacteraceae; Unclassified; Unclassified
OTU191	40.6463	-2.426	0.695297	-3.48915	0.000484553	0.00279687	0	Enriched OTU	Significant	d__Bacteria; p__Bacteroidota; c__Bacteroidia; o__Cytophagales; f__Microscillaceae; g__Ohtaekwangia; Unclassified
OTU1910	3.21764	2.0608	0.771007	2.67287	0.00752063	0.0234895	0	Enriched OTU	Significant	d__Bacteria; p__Verrucomicrobiota; c__Verrucomicrobiae; o__Verrucomicrobiales; f__Rubritaleaceae; g__Luteolibacter; Unclassified
OTU1912	3.41485	0.67436	0.747834	0.901751	0.367189	0.475649	0	None	Non-significant	d__Bacteria; p__Planctomycetota; c__Planctomycetes; o__Planctomycetales; f__uncultured; g__uncultured; s__uncultured_bacterium
OTU1913	2.97409	-1.82355	0.753681	-2.41952	0.0155408	0.0400861	0	None	Significant	d__Bacteria; p__Actinobacteriota; c__Actinobacteria; o__Frankiales; f__Nakamurellaceae; g__Nakamurella; Unclassified
OTU1914	2.37216	0.293272	0.6651	0.440944	0.659253	0.745237	0	None	Non-significant	d__Bacteria; p__Proteobacteria; c__Alphaproteobacteria; o__Rhizobiales; f__Rhizobiaceae; g__Allorhizobium-Neorhizobium-Pararhizobium-Rhizobium; Unclassified
OTU1915	3.48887	1.21879	0.750427	1.62413	0.104347	0.171844	0	None	Non-significant	d__Bacteria; p__Gemmatimonadota; c__Gemmatimonadetes; o__Gemmatimonadales; f__Gemmatimonadaceae; g__uncultured; s__uncultured_soil
OTU1916	2.26598	1.40462	0.706622	1.98779	0.046835	0.092764	0	None	Non-significant	d__Bacteria; p__Verrucomicrobiota; c__Chlamydiae; o__Chlamydiales; f__Simkaniaceae; Unclassified; Unclassified
OTU1918	4.13554	0.665768	0.722696	0.921228	0.356931	0.464939	0	None	Non-significant	d__Bacteria; p__Gemmatimonadota; c__Gemmatimonadetes; o__Gemmatimonadales; f__Gemmatimonadaceae; g__uncultured; Unclassified
OTU1919	4.67862	-0.152007	0.773281	-0.196574	0.844161	0.884819	0	None	Non-significant	d__Bacteria; p__Chloroflexi; c__Chloroflexia; o__Chloroflexales; f__Roseiflexaceae; g__uncultured; s__uncultured_bacterium
OTU192	47.2833	-0.59307	0.482841	-1.22829	0.219337	0.30875	0	None	Non-significant	d__Bacteria; p__Proteobacteria; c__Alphaproteobacteria; o__Caulobacterales; f__Hyphomonadaceae; g__SWB02; s__uncultured_Alphaproteobacteria
OTU1920	2.64888	1.72621	0.719506	2.39916	0.016433	0.0417922	0	None	Significant	d__Bacteria; p__Methylomirabilota; c__Methylomirabilia; o__Rokubacteriales; f__WX65; g__WX65; s__uncultured_bacterium
OTU1921	2.43703	0.889894	0.685191	1.29875	0.194029	0.279815	0	None	Non-significant	d__Bacteria; p__Bacteroidota; c__Bacteroidia; o__Cytophagales; f__Spirosomaceae; g__Emticicia; Unclassified
OTU1924	2.78471	-0.16956	0.716224	-0.236742	0.812857	0.863012	0	None	Non-significant	d__Bacteria; p__Planctomycetota; c__Phycisphaerae; o__Tepidisphaerales; f__CPla-3_termite_group; g__CPla-3_termite_group; s__metagenome
OTU1925	2.8412	-1.55321	0.724966	-2.14246	0.0321568	0.0703803	0	None	Non-significant	d__Bacteria; p__Myxococcota; c__Polyangia; o__Polyangiales; f__BIrii41; g__BIrii41; s__uncultured_bacterium
OTU1926	5.08879	0.523863	0.766466	0.683478	0.494305	0.597899	0	None	Non-significant	d__Bacteria; p__Bacteroidota; c__Bacteroidia; o__Chitinophagales; f__Chitinophagaceae; g__Niastella; s__uncultured_Niastella
OTU1927	2.80201	-0.208851	0.695082	-0.300469	0.763819	0.826652	0	None	Non-significant	d__Bacteria; p__Myxococcota; c__Polyangia; o__Haliangiales; f__Haliangiaceae; g__Haliangium; Unclassified
OTU1928	3.01096	-0.0318282	0.729954	-0.0436031	0.965221	0.976835	0	None	Non-significant	d__Bacteria; p__Bacteroidota; c__Bacteroidia; o__Sphingobacteriales; f__NS11-12_marine_group; g__NS11-12_marine_group; s__metagenome
OTU1929	2.68243	-1.63835	0.709607	-2.30881	0.0209541	0.0508731	0	None	Non-significant	d__Bacteria; p__Planctomycetota; c__OM190; o__OM190; f__OM190; g__OM190; s__uncultured_bacterium
OTU1930	2.97067	-1.83349	0.707333	-2.59212	0.00953866	0.028035	0	None	Significant	d__Bacteria; p__Proteobacteria; c__Alphaproteobacteria; o__Rhodospirillales; f__uncultured; g__uncultured; s__uncultured_proteobacterium
OTU1931	2.47514	-1.4904	0.704643	-2.11511	0.0344204	0.073691	0	None	Non-significant	d__Bacteria; p__Patescibacteria; c__Parcubacteria; o__Parcubacteria; f__Parcubacteria; g__Parcubacteria; s__uncultured_bacterium
OTU1932	2.43028	-1.08176	0.678319	-1.59476	0.110765	0.179898	0	None	Non-significant	d__Bacteria; p__Bacteroidota; c__SJA-28; o__SJA-28; f__SJA-28; g__SJA-28; s__Chlorobi_bacterium
OTU1933	3.71315	-0.934236	0.738095	-1.26574	0.205606	0.293634	0	None	Non-significant	d__Bacteria; p__Chloroflexi; c__Anaerolineae; o__Caldilineales; f__Caldilineaceae; g__Caldilineaceae; s__uncultured_bacterium
OTU1934	3.09126	-1.90581	0.735321	-2.59181	0.00954736	0.028035	0	None	Significant	d__Bacteria; p__Planctomycetota; c__Phycisphaerae; o__Phycisphaerales; f__Phycisphaeraceae; g__SM1A02; Unclassified
OTU1935	2.82881	-1.74563	0.738766	-2.3629	0.0181325	0.0452353	0	None	Significant	d__Bacteria; p__Myxococcota; c__Polyangia; o__Polyangiales; f__BIrii41; g__BIrii41; s__metagenome
OTU1936	4.14298	-1.06843	0.76514	-1.39639	0.162597	0.242286	0	None	Non-significant	d__Bacteria; p__Proteobacteria; c__Alphaproteobacteria; o__Elsterales; f__uncultured; g__uncultured; s__uncultured_bacterium
OTU1937	3.0548	-0.459396	0.717358	-0.6404	0.521912	0.621444	0	None	Non-significant	d__Bacteria; p__Acidobacteriota; c__Thermoanaerobaculia; o__Thermoanaerobaculales; f__Thermoanaerobaculaceae; g__Subgroup_10; s__uncultured_bacterium
OTU1938	2.62661	-0.324904	0.698822	-0.464931	0.641981	0.731784	0	None	Non-significant	d__Bacteria; p__Bacteroidota; c__Bacteroidia; o__Chitinophagales; f__Chitinophagaceae; g__uncultured; s__uncultured_Niastella
OTU1939	3.17896	-1.95261	0.717769	-2.72039	0.00652059	0.0208925	0	None	Significant	d__Bacteria; p__Bacteroidota; c__Bacteroidia; o__Chitinophagales; f__Chitinophagaceae; Unclassified; Unclassified
OTU1940	2.73652	-1.67758	0.730206	-2.2974	0.0215957	0.0518428	0	None	Non-significant	d__Bacteria; p__Bacteroidota; c__Bacteroidia; o__Cytophagales; f__Microscillaceae; g__Ohtaekwangia; s__uncultured_Bacteroidetes
OTU1941	3.94895	-0.145583	0.735712	-0.19788	0.843139	0.884819	0	None	Non-significant	d__Bacteria; p__Firmicutes; c__Bacilli; o__Bacillales; f__Planococcaceae; g__Sporosarcina; Unclassified
OTU1942	3.17143	-1.94933	0.739264	-2.63685	0.00836787	0.0255527	0	None	Significant	d__Bacteria; p__Bacteroidota; c__Bacteroidia; o__Chitinophagales; f__uncultured; g__uncultured; s__uncultured_soil
OTU1943	2.97287	-1.83325	0.752913	-2.43487	0.0148971	0.039111	0	None	Significant	d__Bacteria; p__Myxococcota; c__Polyangia; o__Polyangiales; f__Sandaracinaceae; g__uncultured; s__uncultured_bacterium
OTU1944	2.80517	-0.113011	0.718189	-0.157355	0.874965	0.907728	0	None	Non-significant	d__Bacteria; p__Proteobacteria; c__Alphaproteobacteria; o__Sphingomonadales; f__Sphingomonadaceae; g__Sphingopyxis; Unclassified
OTU1945	3.64911	-0.560725	0.765417	-0.732574	0.463818	0.57188	0	None	Non-significant	d__Bacteria; p__Acidobacteriota; c__Subgroup_5; o__Subgroup_5; f__Subgroup_5; g__Subgroup_5; s__uncultured_bacterium
OTU1946	2.62966	-0.322809	0.699179	-0.461697	0.644299	0.733589	0	None	Non-significant	d__Bacteria; p__Bacteroidota; c__Bacteroidia; o__Sphingobacteriales; f__env.OPS_17; g__env.OPS_17; Unclassified
OTU1947	2.27431	-0.915287	0.680121	-1.34577	0.178377	0.261894	0	None	Non-significant	d__Bacteria; p__Proteobacteria; c__Gammaproteobacteria; o__Burkholderiales; f__Oxalobacteraceae; Unclassified; Unclassified
OTU1948	2.79344	-1.71718	0.735654	-2.33423	0.0195839	0.0480077	0	None	Significant	d__Bacteria; p__Proteobacteria; c__Gammaproteobacteria; o__Salinisphaerales; f__Solimonadaceae; g__Panacagrimonas; Unclassified
OTU1949	2.58928	-0.420025	0.695838	-0.603624	0.546093	0.642704	0	None	Non-significant	d__Bacteria; p__Bdellovibrionota; c__Oligoflexia; o__0319-6G20; f__0319-6G20; g__0319-6G20; s__uncultured_bacterium
OTU195	114.905	-0.582701	0.414076	-1.40723	0.159359	0.238582	0	None	Non-significant	d__Bacteria; p__Proteobacteria; c__Alphaproteobacteria; o__Rhizobiales; f__Xanthobacteraceae; g__Rhodoplanes; Unclassified
OTU1950	4.2148	-0.764278	0.774393	-0.986938	0.323673	0.428471	0	None	Non-significant	d__Bacteria; p__Gemmatimonadota; c__Gemmatimonadetes; o__Gemmatimonadales; f__Gemmatimonadaceae; g__Gemmatimonas; Unclassified
OTU1951	2.72254	1.75994	0.726489	2.42253	0.015413	0.0398436	0	None	Significant	d__Bacteria; p__Firmicutes; c__Clostridia; o__Peptostreptococcales-Tissierellales; f__Peptostreptococcaceae; g__Peptostreptococcaceae; s__uncultured_Clostridium
OTU1952	3.02317	1.94672	0.754229	2.58107	0.00984946	0.0286364	0	None	Significant	d__Bacteria; p__Planctomycetota; c__Phycisphaerae; o__Pla1_lineage; f__Pla1_lineage; g__Pla1_lineage; s__uncultured_bacterium
OTU1953	3.08799	1.98579	0.75998	2.61295	0.00897657	0.0270254	0	None	Significant	d__Bacteria; p__Proteobacteria; c__Gammaproteobacteria; o__Burkholderiales; f__Nitrosomonadaceae; g__mle1-7; s__uncultured_beta
OTU1954	3.1714	2.03185	0.767312	2.64801	0.00809661	0.0250305	0	Enriched OTU	Significant	d__Bacteria; p__Acidobacteriota; c__Vicinamibacteria; o__Vicinamibacterales; f__uncultured; g__uncultured; s__uncultured_bacterium
OTU1955	3.21612	2.05953	0.745547	2.76244	0.0057371	0.0190026	0	Enriched OTU	Significant	d__Bacteria; p__Firmicutes; c__Clostridia; o__Clostridiales; f__Caloramatoraceae; g__uncultured; s__Clostridium_sp.
OTU1956	3.42131	2.16942	0.758768	2.85913	0.00424805	0.015048	0	Enriched OTU	Significant	d__Bacteria; p__Acidobacteriota; c__Blastocatellia; o__DS-100; f__DS-100; g__DS-100; s__uncultured_Acidobacteria
OTU1957	2.69905	1.73313	0.725372	2.3893	0.0168806	0.0425173	0	None	Significant	d__Bacteria; p__Chloroflexi; c__Anaerolineae; o__Anaerolineales; f__Anaerolineaceae; g__Anaerolinea; s__uncultured_Chloroflexi
OTU1958	4.30384	-0.0111377	0.737981	-0.0150921	0.987959	0.992595	0	None	Non-significant	d__Bacteria; p__Planctomycetota; c__Planctomycetes; o__Gemmatales; f__Gemmataceae; g__uncultured; s__metagenome
OTU1959	2.3328	-0.804143	0.679186	-1.18398	0.236421	0.329255	0	None	Non-significant	d__Bacteria; p__Chloroflexi; c__Ktedonobacteria; o__C0119; f__C0119; g__C0119; s__uncultured_bacterium
OTU196	41.3848	-0.508689	0.725545	-0.701113	0.483233	0.590051	0	None	Non-significant	d__Bacteria; p__Planctomycetota; c__Planctomycetes; o__Gemmatales; f__Gemmataceae; g__Gemmata; Unclassified
OTU1960	3.16289	-0.154809	0.734479	-0.210774	0.833064	0.8774	0	None	Non-significant	d__Bacteria; p__Chloroflexi; c__Chloroflexia; o__Chloroflexales; f__Roseiflexaceae; g__uncultured; s__uncultured_bacterium
OTU1961	2.88422	-0.714083	0.701843	-1.01744	0.308944	0.412218	0	None	Non-significant	d__Bacteria; p__Bdellovibrionota; c__Bdellovibrionia; o__Bacteriovoracales; f__Bacteriovoracaceae; g__Bacteriovorax; s__Bdellovibrio_sp.
OTU1962	2.55419	-1.54591	0.712507	-2.16968	0.0300311	0.0668461	0	None	Non-significant	d__Bacteria; p__Acidobacteriota; c__Holophagae; o__Subgroup_7; f__Subgroup_7; g__Subgroup_7; s__uncultured_proteobacterium
OTU1963	4.6945	-1.59667	0.715469	-2.23165	0.0256383	0.0592633	0	None	Non-significant	d__Bacteria; p__Armatimonadota; c__Chthonomonadetes; o__Chthonomonadales; f__Chthonomonadaceae; g__Chthonomonas; s__uncultured_bacterium
OTU1964	3.93263	-2.32767	0.69716	-3.33879	0.000841447	0.004362	0	Enriched OTU	Significant	d__Bacteria; p__Verrucomicrobiota; c__Verrucomicrobiae; o__Chthoniobacterales; f__Chthoniobacteraceae; Unclassified; Unclassified
OTU1965	3.35661	-2.05154	0.731787	-2.80347	0.00505566	0.0172053	0	Enriched OTU	Significant	d__Bacteria; p__Bdellovibrionota; c__Bdellovibrionia; o__Bdellovibrionales; f__Bdellovibrionaceae; g__OM27_clade; s__uncultured_bacterium
OTU1966	4.13678	0.833075	0.767666	1.08521	0.277831	0.376679	0	None	Non-significant	d__Bacteria; p__Myxococcota; c__Myxococcia; o__Myxococcales; f__Anaeromyxobacteraceae; g__Anaeromyxobacter; s__metagenome
OTU1967	2.75612	-1.68686	0.732389	-2.30323	0.021266	0.0511036	0	None	Non-significant	d__Bacteria; p__Chloroflexi; c__Anaerolineae; o__SBR1031; f__A4b; g__A4b; Unclassified
OTU1968	3.38626	-0.720165	0.720715	-0.999237	0.31768	0.421607	0	None	Non-significant	d__Bacteria; p__Verrucomicrobiota; c__Chlamydiae; o__Chlamydiales; f__Parachlamydiaceae; Unclassified; Unclassified
OTU1969	2.21874	-1.05065	0.685305	-1.53311	0.125249	0.197167	0	None	Non-significant	d__Bacteria; p__Planctomycetota; c__Phycisphaerae; o__Tepidisphaerales; f__CPla-3_termite_group; g__CPla-3_termite_group; s__uncultured_soil
OTU197	79.0159	1.03755	0.401709	2.58284	0.00979903	0.0285603	0	None	Significant	d__Bacteria; p__Chloroflexi; c__Ktedonobacteria; o__Ktedonobacterales; f__Ktedonobacteraceae; g__uncultured; s__uncultured_soil
OTU1970	3.27422	-0.530462	0.736604	-0.720146	0.471435	0.57915	0	None	Non-significant	d__Bacteria; p__Chloroflexi; c__TK10; o__TK10; f__TK10; g__TK10; s__uncultured_Dehalococcoidia
OTU1971	2.78852	-1.70187	0.736024	-2.31225	0.0207638	0.0505153	0	None	Non-significant	d__Bacteria; p__Planctomycetota; c__Phycisphaerae; o__Phycisphaerales; f__Phycisphaeraceae; g__SM1A02; s__metagenome
OTU1972	2.65474	-0.371861	0.702733	-0.529164	0.596692	0.689166	0	None	Non-significant	d__Bacteria; p__Actinobacteriota; c__Thermoleophilia; o__Solirubrobacterales; f__Solirubrobacteraceae; g__Conexibacter; s__Conexibacter_sp.
OTU1973	3.22306	0.461714	0.687151	0.671925	0.501632	0.603366	0	None	Non-significant	d__Bacteria; p__Chloroflexi; c__TK10; o__TK10; f__TK10; g__TK10; s__uncultured_bacterium
OTU1974	2.82034	1.83261	0.734941	2.49355	0.0126473	0.0347162	0	None	Significant	d__Bacteria; p__Patescibacteria; c__Saccharimonadia; o__Saccharimonadales; f__S32; g__TM7; s__uncultured_bacterium
OTU1975	2.93482	1.10426	0.705552	1.5651	0.117561	0.18773	0	None	Non-significant	d__Bacteria; p__Chloroflexi; c__Chloroflexia; o__Kallotenuales; f__AKIW781; g__AKIW781; s__uncultured_bacterium
OTU1976	3.31151	0.523369	0.739814	0.707433	0.479298	0.586361	0	None	Non-significant	d__Bacteria; p__Chloroflexi; c__Anaerolineae; o__SBR1031; f__SBR1031; g__SBR1031; Unclassified
OTU1977	2.73643	1.76607	0.728033	2.42581	0.0152741	0.0396938	0	None	Significant	d__Bacteria; p__Dadabacteria; c__Dadabacteriia; o__Dadabacteriales; f__Dadabacteriales; g__Dadabacteriales; s__uncultured_soil
OTU1978	2.86466	0.263599	0.724597	0.363788	0.716017	0.78869	0	None	Non-significant	d__Bacteria; p__Chloroflexi; c__Chloroflexia; o__Chloroflexales; f__Roseiflexaceae; g__Kouleothrix; s__uncultured_Chloroflexus
OTU1979	3.85371	-0.0806492	0.730434	-0.110413	0.912082	0.933081	0	None	Non-significant	d__Bacteria; p__Planctomycetota; c__Planctomycetes; o__Gemmatales; f__Gemmataceae; g__uncultured; s__uncultured_soil
OTU198	93.8105	0.909054	0.293192	3.10054	0.00193167	0.00840865	0	None	Significant	d__Bacteria; p__Nitrospirota; c__Nitrospiria; o__Nitrospirales; f__Nitrospiraceae; g__Nitrospira; s__Nitrospira_defluvii
OTU1980	2.94462	1.90046	0.747085	2.54383	0.0109645	0.0308867	0	None	Significant	d__Bacteria; p__Firmicutes; c__Clostridia; o__Peptostreptococcales-Tissierellales; f__Peptostreptococcales-Tissierellales; g__Tepidimicrobium; s__Clostridium_sp.
OTU1981	3.0777	1.98155	0.759004	2.61072	0.00903506	0.0270645	0	None	Significant	d__Bacteria; p__Acidobacteriota; c__Vicinamibacteria; o__Vicinamibacterales; f__Vicinamibacteraceae; g__Vicinamibacteraceae; Unclassified
OTU1982	2.00384	0.94399	0.654017	1.44337	0.148915	0.226109	0	None	Non-significant	d__Bacteria; p__Firmicutes; c__Clostridia; o__Clostridiales; f__Caloramatoraceae; g__Fonticella; Unclassified
OTU1983	2.69655	1.74793	0.723513	2.4159	0.0156966	0.0403553	0	None	Significant	d__Bacteria; p__Bacteroidota; c__Kapabacteria; o__Kapabacteriales; f__Kapabacteriales; g__Kapabacteriales; s__uncultured_bacterium
OTU1984	3.15052	1.86176	0.723962	2.57162	0.0101223	0.0291417	0	None	Significant	d__Bacteria; p__Bdellovibrionota; c__Oligoflexia; o__Silvanigrellales; f__Silvanigrellaceae; g__Silvanigrella; s__metagenome
OTU1985	6.63553	-0.929827	0.774568	-1.20045	0.229966	0.321789	0	None	Non-significant	d__Bacteria; p__Gemmatimonadota; c__Gemmatimonadetes; o__Gemmatimonadales; f__Gemmatimonadaceae; g__uncultured; s__uncultured_soil
OTU1986	2.68322	1.06832	0.687714	1.55344	0.120318	0.191193	0	None	Non-significant	d__Bacteria; p__Patescibacteria; c__Saccharimonadia; o__Saccharimonadales; f__LWQ8; g__LWQ8; s__uncultured_bacterium
OTU1987	2.35556	1.49619	0.695545	2.1511	0.0314682	0.0696501	0	None	Non-significant	d__Bacteria; p__Bacteroidota; c__Kapabacteria; o__Kapabacteriales; f__Kapabacteriales; g__Kapabacteriales; s__uncultured_bacterium
OTU1988	2.94386	0.103408	0.733455	0.140987	0.88788	0.918576	0	None	Non-significant	d__Bacteria; p__Acidobacteriota; c__Subgroup_5; o__Subgroup_5; f__Subgroup_5; g__Subgroup_5; s__uncultured_bacterium
OTU1989	2.67534	1.73851	0.719442	2.41647	0.0156717	0.0403353	0	None	Significant	d__Bacteria; p__Myxococcota; c__Polyangia; o__Polyangiales; f__Phaselicystidaceae; g__Phaselicystis; Unclassified
OTU1994	2.19141	-0.854753	0.668848	-1.27795	0.201268	0.28884	0	None	Non-significant	d__Bacteria; p__Patescibacteria; c__Saccharimonadia; o__Saccharimonadales; f__Saccharimonadaceae; g__TM7a; s__uncultured_bacterium
OTU1995	3.13913	-1.93577	0.735541	-2.63177	0.00849416	0.0258446	0	None	Significant	d__Bacteria; p__Elusimicrobiota; c__Elusimicrobia; o__Lineage_IV; f__Lineage_IV; g__Lineage_IV; s__uncultured_Termite
OTU1996	3.86857	-2.29927	0.72744	-3.16076	0.00157356	0.00715394	0	Enriched OTU	Significant	d__Bacteria; p__Myxococcota; c__Polyangia; Unclassified; Unclassified; Unclassified; Unclassified
OTU1997	2.43453	-0.303992	0.663654	-0.458058	0.646911	0.735418	0	None	Non-significant	d__Bacteria; p__Planctomycetota; c__Planctomycetes; o__Gemmatales; f__Gemmataceae; g__uncultured; s__uncultured_bacterium
OTU1998	2.83653	-1.05994	0.700435	-1.51326	0.130215	0.203729	0	None	Non-significant	d__Bacteria; p__Bacteroidota; c__Bacteroidia; o__Sphingobacteriales; f__AKYH767; g__AKYH767; s__uncultured_Bacteroidetes
OTU1999	3.21005	-1.96566	0.746067	-2.63469	0.00842129	0.0256561	0	None	Significant	d__Bacteria; p__Bacteroidota; c__Bacteroidia; o__Chitinophagales; f__Chitinophagaceae; g__uncultured; Unclassified
OTU2	125.796	-0.451758	0.757187	-0.596626	0.550757	0.647222	0	None	Non-significant	d__Bacteria; p__Chloroflexi; c__TK10; o__TK10; f__TK10; g__TK10; s__uncultured_Chloroflexus
OTU20	80.5742	-0.31319	0.573405	-0.546194	0.584933	0.676929	0	None	Non-significant	d__Bacteria; p__Proteobacteria; c__Alphaproteobacteria; o__Rhizobiales; Unclassified; Unclassified; Unclassified
OTU2000	5.24915	0.555861	0.77043	0.721494	0.470605	0.578432	0	None	Non-significant	d__Bacteria; p__Proteobacteria; c__Gammaproteobacteria; o__Enterobacterales; f__Enterobacteriaceae; Unclassified; Unclassified
OTU2001	2.83842	-0.0298927	0.721741	-0.0414175	0.966963	0.978178	0	None	Non-significant	d__Bacteria; p__Verrucomicrobiota; c__Verrucomicrobiae; o__Pedosphaerales; f__Pedosphaeraceae; Unclassified; Unclassified
OTU2002	2.22227	-1.25473	0.686265	-1.82834	0.0674979	0.122747	0	None	Non-significant	d__Bacteria; p__Myxococcota; c__Polyangia; o__Blfdi19; f__Blfdi19; g__Blfdi19; s__uncultured_bacterium
OTU2003	2.51784	-1.51074	0.708128	-2.13343	0.0328898	0.0715716	0	None	Non-significant	d__Bacteria; p__Proteobacteria; c__Gammaproteobacteria; o__Burkholderiales; f__Methylophilaceae; g__Methylotenera; Unclassified
OTU2004	3.12081	-1.91841	0.734919	-2.61037	0.00904447	0.0270645	0	None	Significant	d__Bacteria; p__Patescibacteria; c__Gracilibacteria; o__Candidatus_Peribacteria; f__Candidatus_Peribacteria; g__Candidatus_Peribacteria; Unclassified
OTU2005	2.49296	-0.353305	0.683005	-0.51728	0.604961	0.695985	0	None	Non-significant	d__Bacteria; p__Acidobacteriota; c__Vicinamibacteria; o__Subgroup_17; f__Subgroup_17; g__Subgroup_17; s__metagenome
OTU2006	2.90804	-1.7943	0.712389	-2.5187	0.0117788	0.0327506	0	None	Significant	d__Bacteria; p__Verrucomicrobiota; c__Verrucomicrobiae; o__S-BQ2-57_soil_group; f__S-BQ2-57_soil_group; g__S-BQ2-57_soil_group; s__uncultured_Verrucomicrobia
OTU2007	5.14832	-1.22725	0.720657	-1.70296	0.088576	0.150829	0	None	Non-significant	d__Bacteria; p__Desulfobacterota; c__uncultured; o__uncultured; f__uncultured; g__uncultured; s__uncultured_Desulfuromonadales
OTU2008	2.4206	-1.4451	0.697788	-2.07097	0.0383618	0.0803756	0	None	Non-significant	d__Bacteria; p__Myxococcota; c__Myxococcia; o__Myxococcales; f__Myxococcaceae; g__Myxococcaceae; s__uncultured_bacterium
OTU2009	2.89018	-1.77368	0.723665	-2.45097	0.0142473	0.0377842	0	None	Significant	d__Bacteria; p__Bacteroidota; c__Bacteroidia; o__Chitinophagales; f__Chitinophagaceae; g__Edaphobaculum; s__Edaphobaculum_flavum
OTU2010	3.20763	-0.237929	0.709906	-0.335155	0.737508	0.803837	0	None	Non-significant	d__Bacteria; p__Planctomycetota; c__Planctomycetes; o__Gemmatales; f__Gemmataceae; g__uncultured; s__uncultured_bacterium
OTU2011	2.81801	-1.72883	0.70126	-2.46532	0.013689	0.036843	0	None	Significant	d__Bacteria; p__Patescibacteria; c__Saccharimonadia; o__Saccharimonadales; f__Saccharimonadales; g__Saccharimonadales; s__uncultured_bacterium
OTU2012	2.79169	-1.71637	0.735157	-2.3347	0.019559	0.0480077	0	None	Significant	d__Bacteria; p__Proteobacteria; c__Alphaproteobacteria; o__Reyranellales; f__Reyranellaceae; g__uncultured; Unclassified
OTU2013	4.35057	1.88528	0.737539	2.55618	0.0105829	0.0301364	0	None	Significant	d__Bacteria; p__Elusimicrobiota; c__Elusimicrobia; o__MVP-88; f__MVP-88; g__MVP-88; s__uncultured_bacterium
OTU2014	2.5044	0.615251	0.685488	0.897537	0.369432	0.477767	0	None	Non-significant	d__Bacteria; p__Chloroflexi; c__Anaerolineae; o__Anaerolineales; f__Anaerolineaceae; g__uncultured; s__uncultured_Chloroflexi
OTU2015	2.59409	1.66791	0.713335	2.33819	0.0193774	0.0477341	0	None	Significant	d__Bacteria; p__Verrucomicrobiota; c__Verrucomicrobiae; o__Pedosphaerales; f__Pedosphaeraceae; g__Pedosphaeraceae; s__uncultured_Prosthecobacter
OTU2016	2.78892	0.2687	0.715941	0.375311	0.70743	0.782525	0	None	Non-significant	d__Bacteria; p__Chloroflexi; c__Anaerolineae; o__Anaerolineales; f__Anaerolineaceae; Unclassified; Unclassified
OTU2017	3.62453	1.43082	0.729038	1.96261	0.0496911	0.0971142	0	None	Non-significant	d__Bacteria; p__Actinobacteriota; c__Actinobacteria; o__Micromonosporales; f__Micromonosporaceae; g__Actinocatenispora; Unclassified
OTU2018	3.33316	2.12594	0.749825	2.83524	0.00457908	0.0160078	0	Enriched OTU	Significant	d__Bacteria; p__Proteobacteria; c__Alphaproteobacteria; o__uncultured; f__uncultured; g__uncultured; s__uncultured_bacterium
OTU2019	3.50006	0.898096	0.750933	1.19597	0.231707	0.324032	0	None	Non-significant	d__Bacteria; p__Planctomycetota; c__Planctomycetes; o__Planctomycetales; f__Rubinisphaeraceae; g__SH-PL14; s__uncultured_bacterium
OTU202	53.5831	-0.961612	0.675365	-1.42384	0.154493	0.232628	0	None	Non-significant	d__Bacteria; p__Acidobacteriota; c__Vicinamibacteria; o__Vicinamibacterales; f__uncultured; g__uncultured; Unclassified
OTU2020	2.82412	1.82042	0.73571	2.47438	0.0133468	0.0361285	0	None	Significant	d__Bacteria; p__Chloroflexi; c__Anaerolineae; o__Caldilineales; f__Caldilineaceae; g__Litorilinea; s__uncultured_bacterium
OTU2021	4.45267	0.00561397	0.737869	0.00760836	0.993929	0.996893	0	None	Non-significant	d__Bacteria; p__Proteobacteria; c__Gammaproteobacteria; o__Burkholderiales; f__Nitrosomonadaceae; g__mle1-7; Unclassified
OTU2022	2.3607	1.47392	0.695821	2.11825	0.0341542	0.0732542	0	None	Non-significant	d__Bacteria; p__Actinobacteriota; c__Acidimicrobiia; o__IMCC26256; f__IMCC26256; g__IMCC26256; Unclassified
OTU2023	2.37301	-1.40136	0.69403	-2.01917	0.0434696	0.088122	0	None	Non-significant	d__Bacteria; p__Planctomycetota; c__Planctomycetes; o__Gemmatales; f__Gemmataceae; g__Gemmata; s__metagenome
OTU2024	2.53814	-0.352229	0.671207	-0.52477	0.599743	0.692011	0	None	Non-significant	d__Bacteria; p__Firmicutes; c__Bacilli; o__Bacillales; f__Bacillaceae; g__Bacillus; Unclassified
OTU2025	3.71873	-0.282556	0.728254	-0.38799	0.698023	0.775807	0	None	Non-significant	d__Bacteria; p__Chloroflexi; c__Anaerolineae; o__SBR1031; f__SBR1031; g__SBR1031; s__uncultured_Gemmatimonadetes
OTU2026	2.39458	-1.41172	0.696795	-2.02602	0.0427632	0.0869319	0	None	Non-significant	d__Bacteria; Unclassified; Unclassified; Unclassified; Unclassified; Unclassified; Unclassified
OTU2027	2.47345	-0.455039	0.682828	-0.666404	0.505153	0.605721	0	None	Non-significant	d__Bacteria; p__Planctomycetota; c__Planctomycetes; o__Gemmatales; f__Gemmataceae; g__Fimbriiglobus; s__uncultured_Gemmata
OTU2028	2.9935	-1.84288	0.729375	-2.52666	0.0115153	0.032145	0	None	Significant	d__Bacteria; Unclassified; Unclassified; Unclassified; Unclassified; Unclassified; Unclassified
OTU2029	3.01468	-1.36434	0.69666	-1.95841	0.0501821	0.0977492	0	None	Non-significant	d__Bacteria; p__Patescibacteria; c__Microgenomatia; o__Candidatus_Pacebacteria; f__Candidatus_Pacebacteria; g__Candidatus_Pacebacteria; s__uncultured_bacterium
OTU2030	3.67157	-0.542177	0.73893	-0.733733	0.463112	0.571608	0	None	Non-significant	d__Bacteria; p__Acidobacteriota; c__Acidobacteriae; o__PAUC26f; f__PAUC26f; g__PAUC26f; s__uncultured_Acidobacteriales
OTU2031	3.184	1.26624	0.699052	1.81136	0.0700846	0.1258	0	None	Non-significant	d__Bacteria; p__Proteobacteria; c__Gammaproteobacteria; o__Coxiellales; f__Coxiellaceae; g__Coxiella; s__uncultured_bacterium
OTU2032	3.44472	1.17755	0.712329	1.6531	0.0983103	0.163967	0	None	Non-significant	d__Bacteria; p__Bacteroidota; c__Bacteroidia; o__Sphingobacteriales; f__env.OPS_17; g__env.OPS_17; s__uncultured_bacterium
OTU2033	4.97587	-0.474066	0.734571	-0.645364	0.518691	0.618804	0	None	Non-significant	d__Bacteria; p__Proteobacteria; c__Alphaproteobacteria; o__uncultured; f__uncultured; g__uncultured; s__uncultured_Rhodospirillaceae
OTU2034	2.6716	1.72054	0.720841	2.38684	0.0169937	0.0427566	0	None	Significant	d__Bacteria; p__Gemmatimonadota; c__S0134_terrestrial_group; o__S0134_terrestrial_group; f__S0134_terrestrial_group; g__S0134_terrestrial_group; s__uncultured_bacterium
OTU2035	2.48605	1.59932	0.702238	2.27746	0.0227588	0.0540292	0	None	Non-significant	d__Bacteria; p__Bacteroidota; c__Bacteroidia; o__Chitinophagales; f__Chitinophagaceae; g__uncultured; s__uncultured_microorganism
OTU2036	2.83961	0.143978	0.721558	0.199538	0.841842	0.884272	0	None	Non-significant	d__Bacteria; p__Proteobacteria; c__Alphaproteobacteria; o__Dongiales; f__Dongiaceae; g__Dongia; Unclassified
OTU2037	3.76465	2.3425	0.721524	3.2466	0.00116791	0.00570627	0	Enriched OTU	Significant	d__Bacteria; p__Dependentiae; c__Babeliae; o__Babeliales; f__Vermiphilaceae; g__Vermiphilaceae; s__uncultured_soil
OTU2038	2.77359	0.986527	0.691265	1.42713	0.153542	0.231344	0	None	Non-significant	d__Bacteria; p__Verrucomicrobiota; c__Verrucomicrobiae; o__Verrucomicrobiales; f__Verrucomicrobiaceae; g__uncultured; s__uncultured_Verrucomicrobiaceae
OTU2039	4.35356	2.14691	0.741623	2.89489	0.00379297	0.0137634	0	Enriched OTU	Significant	d__Bacteria; p__Proteobacteria; c__Gammaproteobacteria; o__uncultured; f__uncultured; g__uncultured; s__uncultured_bacterium
OTU2040	2.91199	0.123981	0.729979	0.169841	0.865135	0.900306	0	None	Non-significant	d__Bacteria; p__Actinobacteriota; c__Acidimicrobiia; o__Microtrichales; f__Iamiaceae; g__Iamia; Unclassified
OTU2041	2.29927	0.557471	0.637602	0.874325	0.381941	0.491246	0	None	Non-significant	d__Bacteria; p__Planctomycetota; c__Planctomycetes; o__Pirellulales; f__Pirellulaceae; g__Rhodopirellula; s__uncultured_Planctomycetaceae
OTU2042	4.4493	0.716796	0.731086	0.980454	0.326862	0.43148	0	None	Non-significant	d__Bacteria; p__Proteobacteria; c__Alphaproteobacteria; o__Acetobacterales; f__Acetobacteraceae; g__Roseomonas; s__uncultured_Alphaproteobacteria
OTU2044	1.69846	-0.686197	0.639357	-1.07326	0.283154	0	0	None	Non-significant	d__Bacteria; p__Myxococcota; c__Polyangia; o__Haliangiales; f__Haliangiaceae; g__Haliangium; s__uncultured_Nannocystineae
OTU2046	2.50962	-0.966507	0.671734	-1.43882	0.1502	0.22728	0	None	Non-significant	d__Bacteria; p__Planctomycetota; c__Planctomycetes; o__Gemmatales; f__Gemmataceae; Unclassified; Unclassified
OTU2047	2.72616	-1.32419	0.70077	-1.88962	0.058809	0.110619	0	None	Non-significant	d__Bacteria; p__Planctomycetota; c__Planctomycetes; o__Pirellulales; f__Pirellulaceae; Unclassified; Unclassified
OTU2048	2.37712	-1.40336	0.692237	-2.02729	0.0426332	0.0867772	0	None	Non-significant	d__Bacteria; p__Verrucomicrobiota; c__Verrucomicrobiae; o__Pedosphaerales; f__Pedosphaeraceae; g__Pedosphaeraceae; s__Verrucomicrobia_bacterium
OTU2049	3.09212	-1.90698	0.707568	-2.69511	0.00703644	0.0221535	0	None	Significant	d__Bacteria; p__Bacteroidota; c__Bacteroidia; o__Chitinophagales; f__Saprospiraceae; g__uncultured; s__uncultured_Devosia
OTU2050	3.69053	-2.22273	0.741691	-2.99684	0.00272798	0.0107792	0	Enriched OTU	Significant	d__Bacteria; p__Proteobacteria; c__Gammaproteobacteria; o__Legionellales; f__Legionellaceae; g__Legionella; s__uncultured_bacterium
OTU2051	2.94924	-1.81206	0.70203	-2.58116	0.00984677	0.0286364	0	None	Significant	d__Bacteria; p__Proteobacteria; c__Alphaproteobacteria; o__Micavibrionales; f__Micavibrionaceae; g__uncultured; Unclassified
OTU2052	2.71546	-1.65352	0.706954	-2.33894	0.0193386	0.0476885	0	None	Significant	d__Bacteria; p__Patescibacteria; c__Parcubacteria; o__Candidatus_Kaiserbacteria; f__Candidatus_Kaiserbacteria; g__Candidatus_Kaiserbacteria; s__uncultured_soil
OTU2053	3.97115	-0.876709	0.754314	-1.16226	0.24513	0.338382	0	None	Non-significant	d__Bacteria; p__Acidobacteriota; c__Thermoanaerobaculia; o__Thermoanaerobaculales; f__Thermoanaerobaculaceae; g__Subgroup_10; s__Acidobacteria_bacterium
OTU2054	2.60685	-1.57034	0.697617	-2.25101	0.0243851	0.0570278	0	None	Non-significant	d__Bacteria; p__Bdellovibrionota; c__Oligoflexia; o__0319-6G20; f__0319-6G20; g__0319-6G20; s__uncultured_bacterium
OTU2055	2.053	-1.11305	0.67051	-1.66	0.0969135	0.161981	0	None	Non-significant	d__Bacteria; p__Myxococcota; c__Polyangia; o__Polyangiales; f__BIrii41; g__BIrii41; Unclassified
OTU2056	2.48429	-0.216707	0.679916	-0.318726	0.749934	0.815371	0	None	Non-significant	d__Bacteria; p__Bacteroidota; c__Kapabacteria; o__Kapabacteriales; f__Kapabacteriales; g__Kapabacteriales; s__uncultured_bacterium
OTU2057	4.07195	0.476664	0.719055	0.662903	0.507393	0.608096	0	None	Non-significant	d__Bacteria; p__Planctomycetota; c__OM190; o__OM190; f__OM190; g__OM190; s__uncultured_bacterium
OTU2058	3.29853	-0.644994	0.709917	-0.908549	0.363588	0.471764	0	None	Non-significant	d__Bacteria; p__Chloroflexi; c__Chloroflexia; o__Chloroflexales; f__Chloroflexaceae; g__Candidatus_Chloroploca; s__compost_metagenome
OTU2059	2.67549	-1.6355	0.699605	-2.33774	0.0194005	0.0477411	0	None	Significant	d__Bacteria; p__Planctomycetota; c__OM190; o__OM190; f__OM190; g__OM190; s__uncultured_bacterium
OTU2060	2.31557	-0.463146	0.664369	-0.697122	0.485727	0.592309	0	None	Non-significant	d__Bacteria; p__Planctomycetota; c__Planctomycetes; o__Gemmatales; f__Gemmataceae; g__uncultured; s__uncultured_bacterium
OTU2061	3.10048	-0.991724	0.701466	-1.41379	0.157424	0.236136	0	None	Non-significant	d__Bacteria; p__Bacteroidota; c__Bacteroidia; o__Sphingobacteriales; f__NS11-12_marine_group; g__NS11-12_marine_group; s__uncultured_Bacteroidetes
OTU2062	4.63345	-1.25372	0.731487	-1.71394	0.0865397	0.148219	0	None	Non-significant	d__Bacteria; p__Myxococcota; c__Polyangia; o__Haliangiales; f__Haliangiaceae; g__Haliangium; s__uncultured_bacterium
OTU2063	2.30417	-1.34569	0.685037	-1.9644	0.0494838	0.0967894	0	None	Non-significant	d__Bacteria; p__Proteobacteria; c__Alphaproteobacteria; o__Paracaedibacterales; f__Paracaedibacteraceae; g__Candidatus_Captivus; s__uncultured_bacterium
OTU2064	3.23399	-0.582079	0.729449	-0.797971	0.424887	0.533659	0	None	Non-significant	d__Bacteria; p__Firmicutes; c__Bacilli; o__Bacillales; f__Bacillaceae; g__Bacillus; Unclassified
OTU2065	3.11887	-1.91759	0.733551	-2.61412	0.00894565	0.0269744	0	None	Significant	d__Bacteria; p__Armatimonadota; c__Fimbriimonadia; o__Fimbriimonadales; f__Fimbriimonadaceae; g__Fimbriimonadaceae; Unclassified
OTU2066	2.8408	-0.0961858	0.661118	-0.14549	0.884324	0.915421	0	None	Non-significant	d__Bacteria; p__Gemmatimonadota; c__S0134_terrestrial_group; o__S0134_terrestrial_group; f__S0134_terrestrial_group; g__S0134_terrestrial_group; s__uncultured_compost
OTU2067	2.91814	-0.367033	0.701881	-0.522928	0.601025	0.692811	0	None	Non-significant	d__Bacteria; p__Gemmatimonadota; c__Gemmatimonadetes; o__Gemmatimonadales; f__Gemmatimonadaceae; g__uncultured; Unclassified
OTU2068	3.25795	-1.99433	0.721202	-2.76529	0.00568724	0.0188659	0	None	Significant	d__Bacteria; p__Bacteroidota; c__Bacteroidia; o__Cytophagales; f__Cytophagaceae; g__Sporocytophaga; s__metagenome
OTU2069	2.67002	-0.0550162	0.701835	-0.0783891	0.937519	0.953718	0	None	Non-significant	d__Bacteria; p__Actinobacteriota; c__MB-A2-108; o__MB-A2-108; f__MB-A2-108; g__MB-A2-108; s__uncultured_actinobacterium
OTU2070	4.41849	-1.83457	0.713229	-2.57221	0.0101052	0.0291283	0	None	Significant	d__Bacteria; p__Proteobacteria; c__Gammaproteobacteria; o__Gammaproteobacteria_Incertae_Sedis; Unclassified; g__Candidatus_Berkiella; s__uncultured_bacterium
OTU2072	2.94861	1.91424	0.724431	2.6424	0.00823203	0.0253292	0	None	Significant	d__Bacteria; p__Latescibacterota; c__Latescibacterota; o__Latescibacterota; f__Latescibacterota; g__Latescibacterota; s__uncultured_bacterium
OTU2073	3.11245	-0.200927	0.677817	-0.296433	0.7669	0.828754	0	None	Non-significant	d__Bacteria; p__Proteobacteria; c__Alphaproteobacteria; o__Holosporales; f__Holosporaceae; g__uncultured; s__uncultured_bacterium
OTU2074	3.08486	-0.196645	0.717993	-0.273882	0.784175	0.842104	0	None	Non-significant	d__Bacteria; p__Myxococcota; c__Polyangia; o__Nannocystales; f__Nannocystaceae; g__Nannocystaceae; s__metagenome
OTU2075	2.88437	1.86104	0.741164	2.51097	0.0120398	0.0333182	0	None	Significant	d__Bacteria; p__Chloroflexi; c__Anaerolineae; o__RBG-13-54-9; f__RBG-13-54-9; g__RBG-13-54-9; Unclassified
OTU2076	2.42199	1.52639	0.6966	2.19121	0.0284369	0.0641464	0	None	Non-significant	d__Bacteria; p__Firmicutes; c__Clostridia; o__Lachnospirales; f__Lachnospiraceae; g__Anaerosporobacter; s__Anaerosporobacter_mobilis
OTU2077	2.75472	1.77431	0.728477	2.43564	0.0148655	0.039111	0	None	Significant	d__Bacteria; p__Planctomycetota; c__Phycisphaerae; o__Tepidisphaerales; f__WD2101_soil_group; g__WD2101_soil_group; s__uncultured_bacterium
OTU2078	2.88437	1.86104	0.741164	2.51097	0.0120398	0.0333182	0	None	Significant	d__Bacteria; p__Planctomycetota; c__Planctomycetes; o__Gemmatales; f__Gemmataceae; g__uncultured; s__uncultured_bacterium
OTU2079	2.4287	1.52962	0.697442	2.19319	0.0282939	0.0639146	0	None	Non-significant	d__Bacteria; p__Acidobacteriota; c__Subgroup_5; o__Subgroup_5; f__Subgroup_5; g__Subgroup_5; s__uncultured_bacterium
OTU2080	2.37126	-1.40059	0.691477	-2.0255	0.042816	0.0869319	0	None	Non-significant	d__Bacteria; p__Myxococcota; c__Polyangia; o__Haliangiales; f__Haliangiaceae; g__Haliangium; Unclassified
OTU2081	2.81721	-1.72849	0.710996	-2.43109	0.0150537	0.0393467	0	None	Significant	d__Bacteria; p__Patescibacteria; c__Parcubacteria; o__Candidatus_Adlerbacteria; f__Candidatus_Adlerbacteria; g__Candidatus_Adlerbacteria; Unclassified
OTU2082	2.53785	-0.21684	0.68677	-0.315738	0.752201	0.817206	0	None	Non-significant	d__Bacteria; p__Bacteroidota; c__Bacteroidia; o__Chitinophagales; f__Chitinophagaceae; g__Edaphobaculum; s__uncultured_soil
OTU2083	2.34146	-1.36343	0.689883	-1.97632	0.0481184	0.0946691	0	None	Non-significant	d__Bacteria; p__Proteobacteria; c__Gammaproteobacteria; o__Steroidobacterales; f__Steroidobacteraceae; g__Steroidobacter; Unclassified
OTU2084	2.39359	-1.41123	0.694348	-2.03246	0.0421076	0.086304	0	None	Non-significant	d__Bacteria; p__Planctomycetota; c__Planctomycetes; o__Gemmatales; f__Gemmataceae; g__uncultured; s__uncultured_bacterium
OTU2086	2.31507	-0.593248	0.669129	-0.886598	0.375295	0.483755	0	None	Non-significant	d__Bacteria; p__Planctomycetota; c__Planctomycetes; o__Gemmatales; f__Gemmataceae; g__Gemmata; Unclassified
OTU2087	2.70026	-0.0864027	0.70571	-0.122434	0.902556	0.925345	0	None	Non-significant	d__Bacteria; p__Bacteroidota; c__Bacteroidia; o__Chitinophagales; f__Chitinophagaceae; g__Aurantisolimonas; Unclassified
OTU2088	3.16568	-0.765388	0.724409	-1.05657	0.290709	0.391883	0	None	Non-significant	d__Bacteria; p__Patescibacteria; c__Saccharimonadia; o__Saccharimonadales; Unclassified; Unclassified; Unclassified
OTU2089	2.05202	-1.07763	0.679569	-1.58575	0.112796	0.182441	0	None	Non-significant	d__Bacteria; p__Bacteroidota; c__Bacteroidia; o__Chitinophagales; f__Chitinophagaceae; g__Flavihumibacter; s__Flavihumibacter_sediminis
OTU2090	2.33407	-1.35978	0.688897	-1.97385	0.0483994	0.0951423	0	None	Non-significant	d__Bacteria; p__Armatimonadota; c__Armatimonadia; o__Armatimonadales; f__Armatimonadales; g__Armatimonadales; s__metagenome
OTU2091	2.4773	0.445048	0.664353	0.669898	0.502923	0.603969	0	None	Non-significant	d__Bacteria; p__Firmicutes; c__Bacilli; o__Paenibacillales; f__Paenibacillaceae; Unclassified; Unclassified
OTU2092	3.06693	1.33967	0.677111	1.97851	0.0478707	0.0944182	0	None	Non-significant	d__Bacteria; p__Acidobacteriota; c__Subgroup_25; o__Subgroup_25; f__Subgroup_25; g__Subgroup_25; s__uncultured_bacterium
OTU2094	2.78095	0.147993	0.689841	0.214532	0.830132	0.875354	0	None	Non-significant	d__Bacteria; p__Verrucomicrobiota; c__Chlamydiae; o__Chlamydiales; f__Parachlamydiaceae; g__uncultured; s__Neochlamydia_sp.
OTU2095	1.64628	-0.142759	0.619642	-0.230389	0.817789	0	0	None	Non-significant	d__Bacteria; p__Proteobacteria; c__Alphaproteobacteria; o__Rhizobiales; f__Beijerinckiaceae; g__Methylobacterium-Methylorubrum; Unclassified
OTU2096	2.40481	-0.23093	0.647116	-0.35686	0.721197	0.792173	0	None	Non-significant	d__Bacteria; p__Proteobacteria; c__Gammaproteobacteria; o__Burkholderiales; f__Nitrosomonadaceae; g__Ellin6067; s__metagenome
OTU2097	3.66628	0.576717	0.692355	0.832979	0.404857	0.513429	0	None	Non-significant	d__Bacteria; p__Verrucomicrobiota; c__Chlamydiae; o__Chlamydiales; f__Parachlamydiaceae; g__Neochlamydia; Unclassified
OTU2098	2.57927	1.30026	0.684322	1.90007	0.0574242	0.108535	0	None	Non-significant	d__Bacteria; p__Dependentiae; c__Babeliae; o__Babeliales; Unclassified; Unclassified; Unclassified
OTU21	175.838	0.0968545	0.233885	0.414111	0.678793	0.760068	0	None	Non-significant	d__Bacteria; p__Proteobacteria; c__Alphaproteobacteria; o__Rhizobiales; f__Xanthobacteraceae; g__Bradyrhizobium; Unclassified
OTU2103	2.75596	0.208649	0.688143	0.303206	0.761733	0.825152	0	None	Non-significant	d__Bacteria; p__Proteobacteria; c__Gammaproteobacteria; o__Pseudomonadales; f__Pseudomonadaceae; g__Pseudomonas; Unclassified
OTU2104	3.21641	-1.97721	0.740004	-2.6719	0.0075424	0.0235263	0	None	Significant	d__Bacteria; p__Proteobacteria; c__Alphaproteobacteria; o__Rhizobiales; f__Rhizobiaceae; g__Nitratireductor; Unclassified
OTU2105	3.49293	-1.51601	0.696846	-2.17553	0.0295902	0.0660521	0	None	Non-significant	d__Bacteria; p__Planctomycetota; c__Planctomycetes; o__Planctomycetales; f__uncultured; g__uncultured; s__uncultured_bacterium
OTU2106	3.3671	-2.05566	0.727453	-2.82584	0.00471573	0.0163077	0	Enriched OTU	Significant	d__Bacteria; p__Patescibacteria; c__Parcubacteria; o__Candidatus_Kaiserbacteria; f__Candidatus_Kaiserbacteria; g__Candidatus_Kaiserbacteria; s__uncultured_bacterium
OTU2107	2.5894	0.0121518	0.691509	0.0175729	0.98598	0.991029	0	None	Non-significant	d__Bacteria; p__Planctomycetota; c__Planctomycetes; o__Pirellulales; f__Pirellulaceae; g__uncultured; s__uncultured_bacterium
OTU2108	2.63963	-1.60286	0.719425	-2.22797	0.0258824	0.0595828	0	None	Non-significant	d__Bacteria; p__Myxococcota; c__Myxococcia; o__Myxococcales; f__Myxococcaceae; g__KD3-10; s__uncultured_bacterium
OTU2109	2.20782	-0.497857	0.653889	-0.761379	0.446431	0.555538	0	None	Non-significant	d__Bacteria; p__Verrucomicrobiota; c__Verrucomicrobiae; o__Chthoniobacterales; f__Chthoniobacteraceae; g__Chthoniobacter; s__uncultured_bacterium
OTU2110	2.62917	-1.59796	0.718149	-2.22511	0.0260739	0.059965	0	None	Non-significant	d__Bacteria; p__Myxococcota; c__Polyangia; o__Polyangiales; f__Sandaracinaceae; g__uncultured; s__uncultured_bacterium
OTU2111	2.99763	-1.84466	0.723833	-2.54846	0.0108198	0.0306361	0	None	Significant	d__Bacteria; p__Proteobacteria; c__Alphaproteobacteria; o__Rhizobiales; f__Pleomorphomonadaceae; g__Prosthecomicrobium; Unclassified
OTU2112	2.35882	-0.328797	0.666597	-0.493248	0.621838	0.713311	0	None	Non-significant	d__Bacteria; p__Chloroflexi; c__Chloroflexia; o__Thermomicrobiales; f__JG30-KF-CM45; g__JG30-KF-CM45; s__metagenome
OTU2113	2.46455	-0.92823	0.666032	-1.39367	0.163417	0.242959	0	None	Non-significant	d__Bacteria; p__Verrucomicrobiota; c__Chlamydiae; o__Chlamydiales; f__Parachlamydiaceae; g__uncultured; s__metagenome
OTU2114	3.00402	-1.84747	0.710399	-2.60061	0.00930582	0.0275663	0	None	Significant	d__Bacteria; p__Verrucomicrobiota; c__Chlamydiae; o__Chlamydiales; f__Parachlamydiaceae; Unclassified; Unclassified
OTU2115	2.36237	-1.20324	0.672513	-1.78916	0.0735886	0.131115	0	None	Non-significant	d__Bacteria; p__Planctomycetota; c__Phycisphaerae; o__Phycisphaerales; f__Phycisphaeraceae; g__SM1A02; s__metagenome
OTU2116	2.32621	-0.30056	0.661929	-0.454067	0.64978	0.737462	0	None	Non-significant	d__Bacteria; p__Chloroflexi; c__Anaerolineae; o__Caldilineales; f__Caldilineaceae; g__uncultured; s__uncultured_bacterium
OTU2117	3.4117	-0.00504438	0.717369	-0.00703177	0.99439	0.996929	0	None	Non-significant	d__Bacteria; p__Proteobacteria; c__Alphaproteobacteria; o__Parvibaculales; f__Parvibaculaceae; g__Parvibaculum; s__uncultured_Parvibaculum
OTU2118	2.76112	-0.716889	0.685012	-1.04654	0.295314	0.396502	0	None	Non-significant	d__Bacteria; p__Planctomycetota; c__Planctomycetes; o__Gemmatales; f__Gemmataceae; g__uncultured; s__uncultured_bacterium
OTU2119	2.5666	-1.55172	0.711265	-2.18164	0.0291363	0.0652863	0	None	Non-significant	d__Bacteria; p__Myxococcota; c__Polyangia; o__Blfdi19; f__Blfdi19; g__Blfdi19; s__metagenome
OTU212	42.8304	1.4368	0.510298	2.81561	0.00486855	0.0166891	0	None	Significant	d__Bacteria; p__Actinobacteriota; c__Actinobacteria; o__Frankiales; f__Acidothermaceae; g__Acidothermus; s__uncultured_actinobacterium
OTU2120	2.37573	-1.4026	0.690426	-2.0315	0.0422048	0.0863879	0	None	Non-significant	d__Bacteria; p__Bdellovibrionota; c__Oligoflexia; o__Oligoflexales; f__uncultured; g__uncultured; s__uncultured_bacterium
OTU2121	2.44285	-0.747127	0.651896	-1.14608	0.251761	0.345915	0	None	Non-significant	d__Bacteria; p__Planctomycetota; c__Planctomycetes; o__Gemmatales; f__Gemmataceae; g__Gemmata; s__uncultured_planctomycete
OTU2122	4.41185	-2.07372	0.670011	-3.09506	0.00196775	0.00847176	0	Enriched OTU	Significant	d__Bacteria; p__Patescibacteria; c__Saccharimonadia; o__Saccharimonadales; f__Saccharimonadales; g__Saccharimonadales; Unclassified
OTU2123	2.20461	-1.24624	0.674857	-1.84667	0.0647948	0.119053	0	None	Non-significant	d__Bacteria; p__Elusimicrobiota; c__Lineage_IIb; o__Lineage_IIb; f__Lineage_IIb; g__Lineage_IIb; s__uncultured_bacterium
OTU2124	3.5008	-2.12368	0.736367	-2.884	0.00392661	0.0141345	0	Enriched OTU	Significant	d__Bacteria; p__Actinobacteriota; c__Thermoleophilia; o__Gaiellales; f__uncultured; g__uncultured; Unclassified
OTU2125	5.88023	0.891141	0.729907	1.2209	0.222125	0.311743	0	None	Non-significant	d__Bacteria; p__Chloroflexi; c__Dehalococcoidia; o__S085; f__S085; g__S085; s__uncultured_bacterium
OTU2126	2.2152	1.3515	0.677221	1.99566	0.0459706	0.0916687	0	None	Non-significant	d__Bacteria; p__Gemmatimonadota; c__Gemmatimonadetes; o__Gemmatimonadales; f__Gemmatimonadaceae; g__uncultured; Unclassified
OTU2127	3.55928	1.64382	0.764423	2.15041	0.0315231	0.069706	0	None	Non-significant	d__Bacteria; p__Bacteroidota; c__Bacteroidia; o__Flavobacteriales; f__Crocinitomicaceae; g__Fluviicola; Unclassified
OTU2128	2.60512	0.170386	0.693296	0.245763	0.805866	0.857963	0	None	Non-significant	d__Bacteria; p__Chloroflexi; c__Anaerolineae; o__SBR1031; f__SBR1031; g__SBR1031; s__anaerobic_bacterium
OTU213	61.6662	0.0962237	0.369486	0.260426	0.794535	0.850514	0	None	Non-significant	d__Bacteria; p__Planctomycetota; c__Planctomycetes; o__Pirellulales; f__Pirellulaceae; g__Pirellula; s__uncultured_Pasteuria
OTU2130	2.68533	1.72673	0.7211	2.39458	0.0166395	0.0421355	0	None	Significant	d__Bacteria; p__Armatimonadota; c__Chthonomonadetes; o__Chthonomonadales; f__Chthonomonadales; g__Chthonomonadales; s__uncultured_Lutispora
OTU2131	2.23042	1.35811	0.679107	1.99984	0.0455175	0.0909192	0	None	Non-significant	d__Bacteria; p__MBNT15; c__MBNT15; o__MBNT15; f__MBNT15; g__MBNT15; s__delta_proteobacterium
OTU2132	2.75015	1.77223	0.727767	2.43516	0.0148852	0.039111	0	None	Significant	d__Bacteria; p__Acidobacteriota; c__Blastocatellia; o__DS-100; f__DS-100; g__DS-100; Unclassified
OTU2133	3.77976	-0.393195	0.704427	-0.558177	0.576723	0.671371	0	None	Non-significant	d__Bacteria; p__Gemmatimonadota; c__Gemmatimonadetes; o__Gemmatimonadales; f__Gemmatimonadaceae; g__uncultured; s__Gemmatimonadetes_bacterium
OTU2134	2.63239	-1.59964	0.69365	-2.30612	0.0211041	0.0509862	0	None	Non-significant	d__Bacteria; p__Verrucomicrobiota; c__Verrucomicrobiae; o__Chthoniobacterales; f__Chthoniobacteraceae; g__LD29; s__uncultured_Xiphinematobacteriaceae
OTU2135	2.07405	-0.733169	0.652396	-1.12381	0.261094	0.356037	0	None	Non-significant	d__Bacteria; p__Myxococcota; c__Polyangia; o__Polyangiales; f__Phaselicystidaceae; g__Phaselicystis; s__metagenome
OTU2136	2.43626	-1.45268	0.696906	-2.08447	0.0371172	0.0783955	0	None	Non-significant	d__Bacteria; p__Proteobacteria; c__Gammaproteobacteria; o__Burkholderiales; f__Nitrosomonadaceae; g__Nitrosomonas; s__Nitrosomonas_ureae
OTU2137	2.443	-1.45607	0.680188	-2.14069	0.0322992	0.0706264	0	None	Non-significant	d__Bacteria; p__Acidobacteriota; c__Vicinamibacteria; o__Vicinamibacterales; f__uncultured; g__uncultured; s__uncultured_Acidobacteriales
OTU2138	2.07405	-0.733169	0.652396	-1.12381	0.261094	0.356037	0	None	Non-significant	d__Bacteria; p__Planctomycetota; c__Planctomycetes; o__Pirellulales; f__Pirellulaceae; g__uncultured; s__uncultured_bacterium
OTU2139	2.80142	-1.72147	0.707146	-2.43439	0.0149169	0.0391194	0	None	Significant	d__Bacteria; p__Chloroflexi; c__Ktedonobacteria; o__C0119; f__C0119; g__C0119; s__uncultured_soil
OTU214	24.6492	-2.38409	0.792184	-3.00952	0.00261662	0.0104977	0	Enriched OTU	Significant	d__Bacteria; p__Chloroflexi; c__Anaerolineae; o__SBR1031; f__A4b; g__A4b; s__uncultured_sludge
OTU2140	2.20336	-1.2457	0.674699	-1.8463	0.0648485	0.119053	0	None	Non-significant	d__Bacteria; p__Patescibacteria; c__Parcubacteria; o__Parcubacteria; f__Parcubacteria; g__Parcubacteria; s__metagenome
OTU2141	3.13947	-1.27682	0.680195	-1.87713	0.0604996	0.113	0	None	Non-significant	d__Bacteria; p__Bdellovibrionota; c__Bdellovibrionia; o__Bdellovibrionales; f__Bdellovibrionaceae; g__Bdellovibrio; Unclassified
OTU2142	2.42835	-0.226307	0.67346	-0.336036	0.736843	0.803736	0	None	Non-significant	d__Bacteria; p__Bdellovibrionota; c__Bdellovibrionia; o__Bdellovibrionales; f__Bdellovibrionaceae; g__OM27_clade; s__metagenome
OTU2143	4.08812	-1.10018	0.73216	-1.50265	0.13293	0.206634	0	None	Non-significant	d__Bacteria; p__Planctomycetota; c__Planctomycetes; o__Pirellulales; f__Pirellulaceae; g__Pir4_lineage; s__uncultured_bacterium
OTU2144	3.96089	-1.73837	0.702336	-2.47512	0.0133191	0.0360949	0	None	Significant	d__Bacteria; p__Bdellovibrionota; c__Bdellovibrionia; o__Bdellovibrionales; f__Bdellovibrionaceae; g__Bdellovibrio; s__uncultured_bacterium
OTU2147	2.11947	-0.745497	0.658122	-1.13276	0.257313	0.352925	0	None	Non-significant	d__Bacteria; p__Patescibacteria; c__Dojkabacteria; o__Dojkabacteria; f__Dojkabacteria; g__Dojkabacteria; s__uncultured_bacterium
OTU2148	2.95192	-0.201764	0.681561	-0.296033	0.767205	0.828754	0	None	Non-significant	d__Bacteria; p__Chloroflexi; c__Anaerolineae; o__SBR1031; f__A4b; g__A4b; s__uncultured_bacterium
OTU2149	5.22295	-0.299957	0.718945	-0.417219	0.676518	0.759347	0	None	Non-significant	d__Bacteria; p__Actinobacteriota; c__Thermoleophilia; o__Gaiellales; f__uncultured; g__uncultured; Unclassified
OTU2150	2.1123	0.875995	0.655504	1.33637	0.181429	0.265217	0	None	Non-significant	d__Bacteria; p__Bacteroidota; c__Bacteroidia; o__Cytophagales; f__Cytophagaceae; g__Cytophaga; s__metagenome
OTU2151	2.47504	0.29542	0.677691	0.435921	0.662894	0.747949	0	None	Non-significant	d__Bacteria; p__Acidobacteriota; c__Vicinamibacteria; o__Vicinamibacterales; f__Vicinamibacteraceae; g__Vicinamibacteraceae; Unclassified
OTU2152	2.22602	0.664278	0.65547	1.01344	0.310851	0.414526	0	None	Non-significant	d__Bacteria; p__Planctomycetota; c__OM190; o__OM190; f__OM190; g__OM190; s__uncultured_bacterium
OTU2153	2.47256	1.57227	0.69904	2.24919	0.0245004	0.0572406	0	None	Non-significant	d__Bacteria; p__Patescibacteria; c__ABY1; o__Candidatus_Uhrbacteria; f__Candidatus_Uhrbacteria; g__Candidatus_Uhrbacteria; Unclassified
OTU2154	2.98854	1.14233	0.709179	1.61078	0.107228	0.175616	0	None	Non-significant	d__Bacteria; p__Planctomycetota; c__Planctomycetes; o__Pirellulales; f__Pirellulaceae; g__Pirellula; s__uncultured_soil
OTU2155	2.49157	1.60202	0.700053	2.28843	0.0221126	0.0527165	0	None	Non-significant	d__Bacteria; p__Gemmatimonadota; c__Gemmatimonadetes; o__Gemmatimonadales; f__Gemmatimonadaceae; g__uncultured; Unclassified
OTU2156	2.17716	0.758464	0.654979	1.158	0.246865	0.340379	0	None	Non-significant	d__Bacteria; p__Chloroflexi; c__Anaerolineae; o__RBG-13-54-9; f__RBG-13-54-9; g__RBG-13-54-9; s__uncultured_Caldilineaceae
OTU2157	2.48208	1.57686	0.700239	2.25188	0.0243297	0.0570113	0	None	Non-significant	d__Bacteria; p__Patescibacteria; c__Microgenomatia; o__Candidatus_Levybacteria; f__Candidatus_Levybacteria; g__Candidatus_Levybacteria; s__uncultured_Microgenomates
OTU2158	2.20183	0.779376	0.658481	1.1836	0.236573	0.329272	0	None	Non-significant	d__Bacteria; p__Proteobacteria; c__Alphaproteobacteria; o__Rhizobiales; f__D05-2; g__D05-2; s__uncultured_bacterium
OTU2159	3.69431	2.31728	0.737649	3.14143	0.00168123	0.00754151	0	Enriched OTU	Significant	d__Bacteria; p__Planctomycetota; c__Planctomycetes; o__Pirellulales; f__Pirellulaceae; g__Rhodopirellula; s__uncultured_Pirellula
OTU2160	2.89673	1.69804	0.69816	2.43216	0.0150092	0.0392741	0	None	Significant	d__Bacteria; p__Chloroflexi; c__Ktedonobacteria; o__Ktedonobacterales; f__JG30-KF-AS9; g__JG30-KF-AS9; s__uncultured_bacterium
OTU2161	3.40049	2.16983	0.723832	2.9977	0.00272026	0.0107667	0	Enriched OTU	Significant	d__Bacteria; p__Verrucomicrobiota; c__Verrucomicrobiae; o__Chthoniobacterales; f__Terrimicrobiaceae; g__FukuN18_freshwater_group; s__uncultured_bacterium
OTU2163	3.98665	0.159406	0.707746	0.22523	0.8218	0.869034	0	None	Non-significant	d__Bacteria; p__Firmicutes; c__Bacilli; o__Paenibacillales; f__Paenibacillaceae; g__Ammoniibacillus; s__Ammoniibacillus_agariperforans
OTU2164	2.39306	1.5364	0.689189	2.22929	0.0257949	0.0594394	0	None	Non-significant	d__Bacteria; p__Proteobacteria; c__Gammaproteobacteria; o__Coxiellales; f__Coxiellaceae; g__Coxiella; Unclassified
OTU2167	3.54815	-2.1492	0.733748	-2.92908	0.0033997	0.0126083	0	Enriched OTU	Significant	d__Bacteria; p__Actinobacteriota; c__Acidimicrobiia; o__Microtrichales; f__Microtrichaceae; g__uncultured; Unclassified
OTU2168	2.39908	-0.0700769	0.668014	-0.104903	0.916452	0.93552	0	None	Non-significant	d__Bacteria; p__Bacteroidota; c__Kapabacteria; o__Kapabacteriales; f__Kapabacteriales; g__Kapabacteriales; s__uncultured_bacterium
OTU2169	2.01014	-0.655129	0.643559	-1.01798	0.308688	0.41211	0	None	Non-significant	d__Bacteria; p__Chloroflexi; c__Anaerolineae; o__SBR1031; f__A4b; g__A4b; s__uncultured_bacterium
OTU2170	2.19322	-1.24104	0.670624	-1.85057	0.0642318	0.118176	0	None	Non-significant	d__Bacteria; p__Patescibacteria; c__Saccharimonadia; o__Saccharimonadales; f__Saccharimonadales; g__Saccharimonadales; Unclassified
OTU2171	1.94535	-0.989744	0.656398	-1.50784	0.131596	0.205237	0	None	Non-significant	d__Bacteria; p__Verrucomicrobiota; c__Verrucomicrobiae; o__Opitutales; f__Puniceicoccaceae; Unclassified; Unclassified
OTU2172	2.00475	-1.05575	0.657533	-1.60563	0.108356	0.177084	0	None	Non-significant	d__Bacteria; p__Proteobacteria; c__Gammaproteobacteria; o__Gammaproteobacteria_Incertae_Sedis; Unclassified; g__Candidatus_Berkiella; s__uncultured_bacterium
OTU2173	3.12963	-1.92229	0.688058	-2.7938	0.00520932	0.0176517	0	None	Significant	d__Bacteria; p__Myxococcota; c__Polyangia; o__Blfdi19; f__Blfdi19; g__Blfdi19; s__metagenome
OTU2174	4.41514	-1.44724	0.695382	-2.08122	0.0374141	0.0788812	0	None	Non-significant	d__Bacteria; p__Proteobacteria; Unclassified; Unclassified; Unclassified; Unclassified; Unclassified
OTU2175	2.16811	-1.19882	0.670079	-1.78908	0.0736026	0.131115	0	None	Non-significant	d__Bacteria; p__Proteobacteria; c__Alphaproteobacteria; o__Rhizobiales; Unclassified; Unclassified; Unclassified
OTU2176	2.35277	-1.36867	0.687782	-1.98997	0.0465937	0.0924793	0	None	Non-significant	d__Bacteria; p__Myxococcota; c__Polyangia; o__Polyangiales; f__Sandaracinaceae; g__uncultured; Unclassified
OTU2177	2.57345	-1.3669	0.69515	-1.96634	0.0492592	0.0965599	0	None	Non-significant	d__Bacteria; p__Acidobacteriota; c__Blastocatellia; o__11-24; f__11-24; g__11-24; s__uncultured_bacterium
OTU2178	2.18626	-0.437039	0.65046	-0.671893	0.501652	0.603366	0	None	Non-significant	d__Bacteria; p__Firmicutes; c__Clostridia; o__Caldicoprobacterales; f__Caldicoprobacteraceae; g__Caldicoprobacter; s__uncultured_bacterium
OTU2179	2.53412	-1.51864	0.707887	-2.14532	0.0319273	0.0701012	0	None	Non-significant	d__Bacteria; p__Myxococcota; c__Polyangia; o__Haliangiales; f__Haliangiaceae; g__Haliangium; Unclassified
OTU218	50.0782	-0.258375	0.470397	-0.549269	0.582821	0.675797	0	None	Non-significant	d__Bacteria; p__Chloroflexi; c__Chloroflexia; o__Chloroflexales; f__Roseiflexaceae; g__uncultured; s__uncultured_Chloroflexi
OTU2180	2.80623	0.589533	0.639962	0.921199	0.356947	0.464939	0	None	Non-significant	d__Bacteria; p__Chloroflexi; c__Anaerolineae; o__Anaerolineales; f__Anaerolineaceae; g__Anaerolinea; Unclassified
OTU2181	2.36428	-1.39736	0.688029	-2.03097	0.0422585	0.0863879	0	None	Non-significant	d__Bacteria; p__Chloroflexi; c__Anaerolineae; o__SBR1031; f__A4b; g__A4b; s__uncultured_bacterium
OTU2182	2.24722	-1.29421	0.66391	-1.94938	0.0512501	0.0994185	0	None	Non-significant	d__Bacteria; p__Bdellovibrionota; c__Oligoflexia; o__0319-6G20; f__0319-6G20; g__0319-6G20; s__uncultured_Syntrophobacteraceae
OTU2183	2.67207	-1.63415	0.69444	-2.35319	0.0186131	0.0461409	0	None	Significant	d__Bacteria; p__Chloroflexi; c__Anaerolineae; o__SBR1031; f__A4b; g__A4b; Unclassified
OTU2184	2.6952	-0.383641	0.659798	-0.581453	0.560935	0.65591	0	None	Non-significant	d__Bacteria; p__Patescibacteria; c__Parcubacteria; o__Candidatus_Kaiserbacteria; f__Candidatus_Kaiserbacteria; g__Candidatus_Kaiserbacteria; Unclassified
OTU2185	1.99608	-1.05198	0.656449	-1.60253	0.109038	0.178032	0	None	Non-significant	d__Bacteria; p__Bacteroidota; c__Bacteroidia; o__Sphingobacteriales; f__FFCH9454; g__FFCH9454; s__metagenome
OTU2186	2.17961	-1.23485	0.668853	-1.84622	0.0648598	0.119053	0	None	Non-significant	d__Bacteria; p__Deinococcota; c__Deinococci; o__Deinococcales; f__Deinococcaceae; g__Deinococcus; Unclassified
OTU2187	2.13126	-1.18199	0.665292	-1.77664	0.0756269	0.133911	0	None	Non-significant	d__Bacteria; p__Myxococcota; c__Polyangia; o__Polyangiales; f__Sandaracinaceae; g__uncultured; s__metagenome
OTU2188	2.25248	-1.29616	0.67628	-1.91661	0.0552878	0.105684	0	None	Non-significant	d__Bacteria; p__Verrucomicrobiota; c__Verrucomicrobiae; o__Chthoniobacterales; f__Chthoniobacteraceae; Unclassified; Unclassified
OTU2190	2.46994	-1.48813	0.699869	-2.1263	0.0334781	0.0724459	0	None	Non-significant	d__Bacteria; p__Bacteroidota; c__Bacteroidia; o__Cytophagales; f__Cytophagaceae; g__Sporocytophaga; s__uncultured_bacterium
OTU2191	2.83175	0.401934	0.690776	0.581859	0.560661	0.65591	0	None	Non-significant	d__Bacteria; p__Planctomycetota; c__Phycisphaerae; o__Tepidisphaerales; f__WD2101_soil_group; g__WD2101_soil_group; Unclassified
OTU2192	2.40816	-1.41796	0.693698	-2.04405	0.0409482	0.0844422	0	None	Non-significant	d__Bacteria; p__Armatimonadota; c__Armatimonadia; o__Armatimonadales; f__Armatimonadales; g__Armatimonadales; Unclassified
OTU2193	2.87274	-0.120336	0.658858	-0.182643	0.855078	0.89379	0	None	Non-significant	d__Bacteria; p__Sumerlaeota; c__Sumerlaeia; o__Sumerlaeales; f__Sumerlaeaceae; g__Sumerlaea; Unclassified
OTU2194	2.30661	0.398628	0.65833	0.605515	0.544837	0.641546	0	None	Non-significant	d__Bacteria; p__Planctomycetota; c__Planctomycetes; o__Pirellulales; f__Pirellulaceae; g__uncultured; s__uncultured_bacterium
OTU2195	3.2315	0.682388	0.707229	0.964875	0.334607	0.44047	0	None	Non-significant	d__Bacteria; p__Gemmatimonadota; c__S0134_terrestrial_group; o__S0134_terrestrial_group; f__S0134_terrestrial_group; g__S0134_terrestrial_group; s__uncultured_Gemmatimonadetes
OTU2196	2.29181	1.41521	0.68046	2.07979	0.0375448	0.0790753	0	None	Non-significant	d__Bacteria; p__Bacteroidota; c__Bacteroidia; o__Chitinophagales; f__Chitinophagaceae; g__Edaphobaculum; s__uncultured_Bacteroidetes
OTU2197	2.22699	1.35631	0.675004	2.00934	0.0445012	0.0894201	0	None	Non-significant	d__Bacteria; p__Chloroflexi; c__Anaerolineae; o__Ardenticatenales; f__uncultured; g__uncultured; s__uncultured_bacterium
OTU2198	1.96769	1.09353	0.666377	1.64101	0.100796	0.167518	0	None	Non-significant	d__Bacteria; p__Proteobacteria; c__Alphaproteobacteria; o__Acetobacterales; f__Acetobacteraceae; g__uncultured; Unclassified
OTU2199	2.39725	-1.4129	0.692287	-2.04092	0.0412585	0.0849334	0	None	Non-significant	d__Bacteria; p__Bacteroidota; c__Bacteroidia; o__Sphingobacteriales; f__env.OPS_17; g__env.OPS_17; s__uncultured_bacterium
OTU22	1.895	-0.924396	0.658643	-1.40349	0.160472	0.239944	0	None	Non-significant	d__Bacteria; p__Proteobacteria; c__Gammaproteobacteria; o__Burkholderiales; f__Comamonadaceae; g__Aquabacterium; Unclassified
OTU2200	2.66598	-0.48723	0.674677	-0.722168	0.470191	0.578225	0	None	Non-significant	d__Bacteria; p__Proteobacteria; c__Alphaproteobacteria; o__uncultured; f__uncultured; g__uncultured; s__uncultured_bacterium
OTU2201	2.38042	-1.40499	0.690121	-2.03585	0.0417649	0.0858259	0	None	Non-significant	d__Bacteria; p__Planctomycetota; c__Planctomycetes; o__Gemmatales; f__Gemmataceae; g__uncultured; Unclassified
OTU2202	3.04475	-1.8762	0.710487	-2.64072	0.00827297	0.0254014	0	None	Significant	d__Bacteria; p__Proteobacteria; c__Alphaproteobacteria; o__Acetobacterales; f__Acetobacteraceae; g__Rhodovastum; s__metagenome
OTU2203	2.43918	-1.45423	0.677689	-2.14586	0.0318841	0.0701012	0	None	Non-significant	d__Bacteria; p__Verrucomicrobiota; c__Chlamydiae; o__Chlamydiales; f__Parachlamydiaceae; Unclassified; Unclassified
OTU2204	3.70387	-2.22118	0.717045	-3.09769	0.00195037	0.00845879	0	Enriched OTU	Significant	d__Bacteria; p__Chloroflexi; c__Anaerolineae; o__SBR1031; f__SBR1031; g__SBR1031; Unclassified
OTU2205	3.32649	-1.25313	0.670961	-1.86767	0.0618082	0.114992	0	None	Non-significant	d__Bacteria; p__Planctomycetota; c__OM190; o__OM190; f__OM190; g__OM190; s__uncultured_bacterium
OTU2206	3.04502	-0.421437	0.712105	-0.591819	0.553972	0.649703	0	None	Non-significant	d__Bacteria; p__Planctomycetota; c__Planctomycetes; o__Planctomycetales; f__Rubinisphaeraceae; g__SH-PL14; s__uncultured_bacterium
OTU2207	1.97068	-1.00068	0.659547	-1.51723	0.129209	0.202319	0	None	Non-significant	d__Bacteria; p__Bacteroidota; c__Bacteroidia; o__Flavobacteriales; f__NS9_marine_group; g__NS9_marine_group; s__uncultured_Bacteroidetes
OTU2208	2.52418	0.0437456	0.68333	0.0640183	0.948956	0.962857	0	None	Non-significant	d__Bacteria; p__Verrucomicrobiota; c__Chlamydiae; o__Chlamydiales; f__cvE6; g__cvE6; s__Chlamydiales_bacterium
OTU2209	2.53358	-1.51839	0.707821	-2.14516	0.0319399	0.0701012	0	None	Non-significant	d__Bacteria; p__Proteobacteria; c__Gammaproteobacteria; o__Burkholderiales; f__SC-I-84; g__SC-I-84; s__uncultured_bacterium
OTU221	33.6145	5.73476	0.752809	7.61782	2.58e-14	4.31e-12	0	Enriched OTU	Significant	d__Bacteria; p__Patescibacteria; c__Saccharimonadia; o__Saccharimonadales; Unclassified; Unclassified; Unclassified
OTU2210	3.66157	-0.123492	0.695172	-0.177643	0.859004	0.895508	0	None	Non-significant	d__Bacteria; p__Myxococcota; c__Polyangia; o__Polyangiales; f__Sandaracinaceae; g__uncultured; s__uncultured_bacterium
OTU2211	2.6422	1.52331	0.699741	2.17696	0.0294837	0.0659911	0	None	Non-significant	d__Bacteria; p__Planctomycetota; c__Planctomycetes; o__Isosphaerales; f__Isosphaeraceae; g__uncultured; s__uncultured_bacterium
OTU2212	2.22973	0.490244	0.651072	0.75298	0.451462	0.56046	0	None	Non-significant	d__Bacteria; p__Planctomycetota; c__Planctomycetes; o__Gemmatales; f__Gemmataceae; g__uncultured; s__uncultured_bacterium
OTU2213	3.5261	0.678103	0.700728	0.967712	0.333188	0.438847	0	None	Non-significant	d__Bacteria; p__Zixibacteria; c__Zixibacteria; o__Zixibacteria; f__Zixibacteria; g__Zixibacteria; s__uncultured_prokaryote
OTU2214	2.04157	0.813763	0.64658	1.25856	0.208188	0.296243	0	None	Non-significant	d__Bacteria; p__Patescibacteria; c__Saccharimonadia; o__Saccharimonadales; Unclassified; Unclassified; Unclassified
OTU2215	2.25526	1.39927	0.675877	2.0703	0.0384239	0.0803829	0	None	Non-significant	d__Bacteria; p__Proteobacteria; c__Alphaproteobacteria; o__Rhizobiales; f__A0839; g__A0839; Unclassified
OTU2216	2.13014	1.28117	0.6665	1.92224	0.0545762	0.104749	0	None	Non-significant	d__Bacteria; p__Bacteroidota; c__Bacteroidia; o__Bacteroidetes_VC2.1_Bac22; f__Bacteroidetes_VC2.1_Bac22; g__Bacteroidetes_VC2.1_Bac22; s__metagenome
OTU2217	2.49007	1.60201	0.680226	2.35511	0.0185174	0.0460261	0	None	Significant	d__Bacteria; p__Actinobacteriota; c__Thermoleophilia; o__Gaiellales; f__uncultured; g__uncultured; s__metagenome
OTU2218	2.73495	1.11606	0.667942	1.6709	0.0947422	0.159256	0	None	Non-significant	d__Bacteria; p__Patescibacteria; c__Saccharimonadia; o__Saccharimonadales; f__Saccharimonadales; g__Saccharimonadales; Unclassified
OTU2219	2.01014	0.94802	0.654856	1.44768	0.147708	0.225562	0	None	Non-significant	d__Bacteria; p__Bacteroidota; c__Bacteroidia; o__Sphingobacteriales; f__env.OPS_17; g__env.OPS_17; s__uncultured_Bacteroidetes
OTU222	31.8247	-2.7207	0.821754	-3.31085	0.000930129	0.00471736	0	Enriched OTU	Significant	d__Bacteria; p__Bacteroidota; c__Bacteroidia; o__Sphingobacteriales; f__Sphingobacteriaceae; g__Pedobacter; Unclassified
OTU2220	2.38583	0.32012	0.667019	0.479926	0.63128	0.72325	0	None	Non-significant	d__Bacteria; p__Planctomycetota; c__Planctomycetes; o__Gemmatales; f__Gemmataceae; g__Fimbriiglobus; s__uncultured_bacterium
OTU2221	2.64585	1.36978	0.68809	1.99069	0.0465148	0.0924793	0	None	Non-significant	d__Bacteria; p__Actinobacteriota; c__Actinobacteria; o__0319-7L14; f__0319-7L14; g__0319-7L14; s__uncultured_actinobacterium
OTU2222	2.47543	1.23639	0.670169	1.84489	0.0650536	0.119316	0	None	Non-significant	d__Bacteria; p__Bdellovibrionota; c__Bdellovibrionia; o__Bdellovibrionales; f__Bdellovibrionaceae; g__Bdellovibrio; s__uncultured_bacterium
OTU2223	2.89227	1.3787	0.67978	2.02815	0.0425444	0.0867465	0	None	Non-significant	d__Bacteria; p__Actinobacteriota; c__Acidimicrobiia; o__Microtrichales; f__Microtrichaceae; g__uncultured; Unclassified
OTU2224	2.19452	1.34237	0.670963	2.00066	0.0454293	0.0908971	0	None	Non-significant	d__Bacteria; p__Bacteroidota; c__Bacteroidia; o__Chitinophagales; f__Chitinophagaceae; g__uncultured; Unclassified
OTU2225	2.53419	1.64049	0.703904	2.33056	0.0197763	0.0483627	0	None	Significant	d__Bacteria; p__Myxococcota; c__Polyangia; o__Haliangiales; f__Haliangiaceae; g__Haliangium; s__uncultured_bacterium
OTU2226	1.39971	0.076279	0.645373	0.118194	0.905914	0	0	None	Non-significant	d__Bacteria; p__Firmicutes; c__Bacilli; o__Bacillales; f__Bacillaceae; g__Bacillus; Unclassified
OTU2230	2.1977	-1.24303	0.671202	-1.85194	0.0640341	0.117905	0	None	Non-significant	d__Bacteria; p__Proteobacteria; c__Alphaproteobacteria; o__Rhodospirillales; f__uncultured; g__uncultured; s__uncultured_bacterium
OTU2231	2.13568	-1.18421	0.660266	-1.79354	0.0728873	0.130433	0	None	Non-significant	d__Bacteria; p__Chloroflexi; c__Anaerolineae; o__Caldilineales; f__Caldilineaceae; g__Caldilinea; Unclassified
OTU2232	2.33451	-1.35986	0.685383	-1.98409	0.0472461	0.0934211	0	None	Non-significant	d__Bacteria; p__Proteobacteria; c__Gammaproteobacteria; o__Gammaproteobacteria_Incertae_Sedis; Unclassified; g__Candidatus_Berkiella; s__uncultured_bacterium
OTU2234	3.25698	-1.81937	0.70429	-2.58327	0.00978682	0.0285601	0	None	Significant	d__Bacteria; p__Bacteroidota; c__Bacteroidia; o__Chitinophagales; f__Saprospiraceae; g__Phaeodactylibacter; s__uncultured_bacterium
OTU2235	2.09348	-0.558875	0.645442	-0.865879	0.386556	0.496369	0	None	Non-significant	d__Bacteria; p__Bacteroidota; c__Kapabacteria; o__Kapabacteriales; f__Kapabacteriales; g__Kapabacteriales; Unclassified
OTU2236	2.75334	-1.50302	0.687297	-2.18685	0.0287531	0.064674	0	None	Non-significant	d__Bacteria; p__Bdellovibrionota; c__Bdellovibrionia; o__Bdellovibrionales; f__Bdellovibrionaceae; g__Bdellovibrio; Unclassified
OTU2237	2.11107	-1.17324	0.662715	-1.77036	0.076667	0.134941	0	None	Non-significant	d__Bacteria; p__Chloroflexi; c__Ktedonobacteria; o__C0119; f__C0119; g__C0119; s__uncultured_bacterium
OTU2238	4.56232	-1.63327	0.718436	-2.27337	0.0230039	0.0543399	0	None	Non-significant	d__Bacteria; p__Planctomycetota; c__Phycisphaerae; o__Phycisphaerales; f__Phycisphaeraceae; g__SM1A02; Unclassified
OTU2239	2.86246	-0.820974	0.656113	-1.25127	0.210836	0.299056	0	None	Non-significant	d__Bacteria; p__Chloroflexi; c__JG30-KF-CM66; o__JG30-KF-CM66; f__JG30-KF-CM66; g__JG30-KF-CM66; s__uncultured_bacterium
OTU2240	2.49728	-1.50102	0.703279	-2.13431	0.0328172	0.0714934	0	None	Non-significant	d__Bacteria; p__Proteobacteria; c__Gammaproteobacteria; o__Burkholderiales; f__Nitrosomonadaceae; g__Nitrosomonas; Unclassified
OTU2241	3.5956	-0.0652776	0.686442	-0.0950956	0.924239	0.941836	0	None	Non-significant	d__Bacteria; p__Proteobacteria; c__Alphaproteobacteria; o__Tistrellales; f__Geminicoccaceae; g__Geminicoccus; s__uncultured_bacterium
OTU2242	2.73106	-1.67586	0.699769	-2.39488	0.0166257	0.0421355	0	None	Significant	d__Bacteria; p__Bdellovibrionota; c__Bdellovibrionia; o__Bdellovibrionales; f__Bdellovibrionaceae; g__Bdellovibrio; s__uncultured_proteobacterium
OTU2243	2.55944	-0.494229	0.66553	-0.742609	0.457718	0.566733	0	None	Non-significant	d__Bacteria; p__Planctomycetota; c__Phycisphaerae; o__Tepidisphaerales; f__WD2101_soil_group; g__WD2101_soil_group; s__uncultured_bacterium
OTU2244	2.01354	-1.05958	0.658633	-1.60875	0.107671	0.17621	0	None	Non-significant	d__Bacteria; p__Abditibacteriota; c__Abditibacteria; o__Abditibacteriales; f__Abditibacteriaceae; g__Abditibacterium; Unclassified
OTU2245	2.40482	-0.0773451	0.668825	-0.115643	0.907935	0.930456	0	None	Non-significant	d__Bacteria; p__Verrucomicrobiota; c__Verrucomicrobiae; o__Chthoniobacterales; f__Chthoniobacteraceae; g__Chthoniobacter; s__uncultured_Verrucomicrobiales
OTU2246	2.59797	1.66968	0.711545	2.34655	0.0189481	0.046922	0	None	Significant	d__Bacteria; p__Chloroflexi; c__OLB14; o__OLB14; f__OLB14; g__OLB14; s__uncultured_bacterium
OTU2247	2.0752	1.22152	0.664478	1.83831	0.0660161	0.120893	0	None	Non-significant	d__Bacteria; p__Bacteroidota; c__Bacteroidia; o__Sphingobacteriales; f__AKYH767; g__AKYH767; s__uncultured_bacterium
OTU2248	2.35663	1.47176	0.686521	2.1438	0.032049	0.0702456	0	None	Non-significant	d__Bacteria; p__Desulfobacterota; c__Syntrophobacteria; o__Syntrophobacterales; f__Syntrophobacteraceae; g__uncultured; Unclassified
OTU2249	2.22699	1.35631	0.675004	2.00934	0.0445012	0.0894201	0	None	Non-significant	d__Bacteria; p__Planctomycetota; c__Planctomycetes; o__Planctomycetales; f__uncultured; g__uncultured; s__uncultured_bacterium
OTU225	28.9603	0.4857	0.849266	0.571905	0.567386	0.662795	0	None	Non-significant	d__Bacteria; p__Acidobacteriota; c__Acidobacteriae; o__Solibacterales; f__Solibacteraceae; g__Candidatus_Solibacter; Unclassified
OTU2250	2.2849	0.507894	0.658357	0.771458	0.440436	0.549669	0	None	Non-significant	d__Bacteria; p__Proteobacteria; c__Alphaproteobacteria; Unclassified; Unclassified; Unclassified; Unclassified
OTU2251	2.09278	0.831084	0.652934	1.27284	0.203073	0.290799	0	None	Non-significant	d__Bacteria; p__Myxococcota; c__Myxococcia; o__Myxococcales; f__Myxococcaceae; g__P3OB-42; s__uncultured_bacterium
OTU2252	2.53752	0.0760658	0.68493	0.111056	0.911572	0.932964	0	None	Non-significant	d__Bacteria; p__Actinobacteriota; c__Acidimicrobiia; o__Microtrichales; f__Ilumatobacteraceae; g__uncultured; s__uncultured_bacterium
OTU2253	2.34305	-0.157707	0.661872	-0.238274	0.811668	0.862541	0	None	Non-significant	d__Bacteria; p__Planctomycetota; c__Planctomycetes; o__Pirellulales; f__Pirellulaceae; Unclassified; Unclassified
OTU2254	2.37507	-0.138636	0.665919	-0.208188	0.835082	0.878739	0	None	Non-significant	d__Bacteria; p__NB1-j; c__NB1-j; o__NB1-j; f__NB1-j; g__NB1-j; s__uncultured_Desulfuromonadaceae
OTU2255	2.52377	-1.51346	0.686432	-2.20482	0.0274665	0.0623757	0	None	Non-significant	d__Bacteria; p__Patescibacteria; c__Parcubacteria; o__Candidatus_Jorgensenbacteria; f__Candidatus_Jorgensenbacteria; g__Candidatus_Jorgensenbacteria; s__Candidatus_Adlerbacteria
OTU2256	2.7912	-0.464672	0.686798	-0.676577	0.498674	0.601055	0	None	Non-significant	d__Bacteria; p__Proteobacteria; c__Gammaproteobacteria; o__Salinisphaerales; f__Solimonadaceae; g__Polycyclovorans; Unclassified
OTU2257	2.14877	-1.19011	0.667582	-1.78272	0.0746326	0.132349	0	None	Non-significant	d__Bacteria; p__Planctomycetota; c__Planctomycetes; o__Pirellulales; f__Pirellulaceae; g__uncultured; s__uncultured_bacterium
OTU2258	2.37765	-1.4036	0.689752	-2.03493	0.0418578	0.0859417	0	None	Non-significant	d__Bacteria; p__Abditibacteriota; c__Abditibacteria; o__Abditibacteriales; f__Abditibacteriaceae; g__Abditibacterium; s__uncultured_soil
OTU2259	2.41804	-1.42271	0.694971	-2.04715	0.0406437	0.0838877	0	None	Non-significant	d__Bacteria; p__Patescibacteria; c__Saccharimonadia; o__Saccharimonadales; f__Saccharimonadales; g__Saccharimonadales; Unclassified
OTU226	45.9936	-0.681815	0.895742	-0.761173	0.446554	0.555538	0	None	Non-significant	d__Bacteria; p__Planctomycetota; c__Planctomycetes; o__Planctomycetales; f__Rubinisphaeraceae; g__SH-PL14; Unclassified
OTU2260	1.9854	-0.800207	0.653138	-1.22517	0.22051	0.31003	0	None	Non-significant	d__Bacteria; p__Planctomycetota; c__Planctomycetes; o__Pirellulales; f__Pirellulaceae; g__uncultured; s__uncultured_bacterium
OTU2261	2.58382	0.0629765	0.690876	0.0911546	0.92737	0.944618	0	None	Non-significant	d__Bacteria; p__Proteobacteria; c__Gammaproteobacteria; o__uncultured; f__uncultured; g__uncultured; s__metagenome
OTU2262	2.86151	-0.684285	0.69472	-0.984979	0.324634	0.429502	0	None	Non-significant	d__Bacteria; p__Armatimonadota; c__Chthonomonadetes; o__Chthonomonadales; f__Chthonomonadaceae; g__Chthonomonas; s__uncultured_bacterium
OTU2263	3.52547	-1.65265	0.695836	-2.37506	0.0175463	0.0439592	0	None	Significant	d__Bacteria; p__Patescibacteria; c__Saccharimonadia; o__Saccharimonadales; f__Saccharimonadales; g__Saccharimonadales; s__uncultured_bacterium
OTU2264	2.34462	-1.36429	0.678144	-2.01179	0.0442416	0.0891265	0	None	Non-significant	d__Bacteria; p__Patescibacteria; c__Saccharimonadia; o__Saccharimonadales; Unclassified; Unclassified; Unclassified
OTU2265	3.63654	0.00666712	0.713785	0.00934052	0.992547	0.996355	0	None	Non-significant	d__Bacteria; p__Proteobacteria; c__Alphaproteobacteria; o__Acetobacterales; f__Acetobacteraceae; g__Roseomonas; Unclassified
OTU2266	3.01706	0.2555	0.670646	0.380976	0.703221	0.779431	0	None	Non-significant	d__Bacteria; p__WS2; c__WS2; o__WS2; f__WS2; g__WS2; Unclassified
OTU2267	2.1659	-0.447754	0.648154	-0.690815	0.489682	0.59474	0	None	Non-significant	d__Bacteria; p__Patescibacteria; c__Dojkabacteria; o__Dojkabacteria; f__Dojkabacteria; g__Dojkabacteria; s__uncultured_bacterium
OTU2268	1.97795	0.9365	0.650936	1.4387	0.150236	0.22728	0	None	Non-significant	d__Bacteria; p__Verrucomicrobiota; c__Chlamydiae; o__Chlamydiales; f__Parachlamydiaceae; g__Neochlamydia; s__uncultured_bacterium
OTU2269	2.11813	1.27618	0.665028	1.91898	0.0549868	0.105451	0	None	Non-significant	d__Bacteria; p__Proteobacteria; c__Gammaproteobacteria; o__PLTA13; f__PLTA13; g__PLTA13; s__metagenome
OTU227	68.7802	0.264355	0.448545	0.589362	0.555619	0.65131	0	None	Non-significant	d__Bacteria; p__Actinobacteriota; c__Actinobacteria; o__Streptosporangiales; f__Streptosporangiaceae; g__Nonomuraea; Unclassified
OTU2270	2.23745	1.39145	0.673622	2.06562	0.0388646	0.0810684	0	None	Non-significant	d__Bacteria; p__Planctomycetota; c__Phycisphaerae; o__Phycisphaerales; f__Phycisphaeraceae; g__uncultured; s__metagenome
OTU2271	2.4144	0.227714	0.669709	0.340019	0.733842	0.803066	0	None	Non-significant	d__Bacteria; p__Myxococcota; c__bacteriap25; o__bacteriap25; f__bacteriap25; g__bacteriap25; s__uncultured_Desulfovibrionales
OTU2272	2.42294	1.54998	0.691989	2.2399	0.0250975	0.0583461	0	None	Non-significant	d__Bacteria; p__Bacteroidota; c__Bacteroidia; o__Chitinophagales; f__Chitinophagaceae; g__Terrimonas; Unclassified
OTU2273	3.51186	0.224766	0.66319	0.338917	0.734673	0.803228	0	None	Non-significant	d__Bacteria; p__Proteobacteria; c__Alphaproteobacteria; o__Ferrovibrionales; f__Ferrovibrionaceae; g__Ferrovibrio; Unclassified
OTU2274	2.44653	1.56037	0.680251	2.29382	0.0218008	0.0522288	0	None	Non-significant	d__Bacteria; p__Patescibacteria; c__Berkelbacteria; o__Berkelbacteria; f__Berkelbacteria; g__Berkelbacteria; s__uncultured_bacterium
OTU2276	2.82512	1.83508	0.705249	2.60203	0.00926737	0.027487	0	None	Significant	d__Bacteria; p__Bacteroidota; c__Bacteroidia; o__Chitinophagales; f__Chitinophagaceae; g__Edaphobaculum; s__uncultured_Sphingobacterium
OTU2277	3.33997	2.13752	0.717583	2.97878	0.00289396	0.0112278	0	Enriched OTU	Significant	d__Bacteria; p__Gemmatimonadota; c__S0134_terrestrial_group; o__S0134_terrestrial_group; f__S0134_terrestrial_group; g__S0134_terrestrial_group; s__uncultured_Gemmatimonadetes
OTU2278	2.89172	0.399065	0.672569	0.593344	0.552951	0.649015	0	None	Non-significant	d__Bacteria; p__Armatimonadota; c__uncultured; o__uncultured; f__uncultured; g__uncultured; s__metagenome
OTU2279	2.54903	1.64795	0.68315	2.41229	0.0158529	0.0406683	0	None	Significant	d__Bacteria; p__Armatimonadota; c__uncultured; o__uncultured; f__uncultured; g__uncultured; s__uncultured_bacterium
OTU228	38.6153	5.93818	0.877097	6.77026	1.29e-11	9.17e-10	0	Enriched OTU	Significant	d__Bacteria; p__Patescibacteria; c__Saccharimonadia; o__Saccharimonadales; f__LWQ8; g__LWQ8; Unclassified
OTU2280	1.64782	-0.142342	0.619741	-0.22968	0.81834	0	0	None	Non-significant	d__Bacteria; p__Firmicutes; c__Bacilli; o__Thermoactinomycetales; f__Thermoactinomycetaceae; g__uncultured; s__uncultured_bacterium
OTU2284	2.12263	-0.979029	0.64449	-1.51908	0.128743	0.201724	0	None	Non-significant	d__Bacteria; p__Verrucomicrobiota; c__Verrucomicrobiae; o__S-BQ2-57_soil_group; f__S-BQ2-57_soil_group; g__S-BQ2-57_soil_group; s__uncultured_bacterium
OTU2285	4.77449	0.000959009	0.655718	0.00146253	0.998833	0.999257	0	None	Non-significant	d__Bacteria; p__Gemmatimonadota; c__S0134_terrestrial_group; o__S0134_terrestrial_group; f__S0134_terrestrial_group; g__S0134_terrestrial_group; s__uncultured_bacterium
OTU2286	2.8929	-1.77489	0.689092	-2.57569	0.0100041	0.0289786	0	None	Significant	d__Bacteria; p__Sumerlaeota; c__Sumerlaeia; o__Sumerlaeales; f__Sumerlaeaceae; g__Sumerlaea; s__metagenome
OTU2287	2.21023	-0.00353817	0.644319	-0.00549133	0.995619	0.997737	0	None	Non-significant	d__Bacteria; p__Patescibacteria; c__Parcubacteria; o__Parcubacteria; f__Parcubacteria; g__Parcubacteria; s__uncultured_bacterium
OTU2288	2.13357	-1.18354	0.650665	-1.81897	0.0689154	0.124304	0	None	Non-significant	d__Bacteria; p__Verrucomicrobiota; c__Chlamydiae; o__Chlamydiales; f__Waddliaceae; g__Waddlia; s__Waddlia_sp.
OTU2289	2.42981	-1.0826	0.65025	-1.6649	0.0959321	0.160912	0	None	Non-significant	d__Bacteria; p__Verrucomicrobiota; c__Chlamydiae; o__Chlamydiales; f__Parachlamydiaceae; Unclassified; Unclassified
OTU2290	2.26488	-1.30201	0.662221	-1.96612	0.0492845	0.0965599	0	None	Non-significant	d__Bacteria; p__Acidobacteriota; c__Thermoanaerobaculia; o__Thermoanaerobaculales; f__Thermoanaerobaculaceae; g__Subgroup_10; s__uncultured_bacterium
OTU2291	2.33571	-0.312997	0.640156	-0.488939	0.624885	0.716458	0	None	Non-significant	d__Bacteria; p__Bdellovibrionota; c__Oligoflexia; o__0319-6G20; f__0319-6G20; g__0319-6G20; Unclassified
OTU2292	2.14829	-1.18963	0.663569	-1.79277	0.0730092	0.130453	0	None	Non-significant	d__Bacteria; p__Patescibacteria; c__Parcubacteria; o__Candidatus_Adlerbacteria; f__Candidatus_Adlerbacteria; g__Candidatus_Adlerbacteria; s__uncultured_bacterium
OTU2293	2.22578	0.00500031	0.646325	0.00773652	0.993827	0.996893	0	None	Non-significant	d__Bacteria; p__Chloroflexi; c__Chloroflexia; o__Thermomicrobiales; f__AKYG1722; g__AKYG1722; s__uncultured_soil
OTU2294	1.88602	-0.920813	0.644084	-1.42965	0.152818	0.230696	0	None	Non-significant	d__Bacteria; p__Planctomycetota; c__Phycisphaerae; o__Phycisphaerales; f__Phycisphaeraceae; g__SM1A02; s__uncultured_prokaryote
OTU2295	1.93857	-0.987396	0.645571	-1.52949	0.126142	0.198308	0	None	Non-significant	d__Bacteria; p__Verrucomicrobiota; c__Verrucomicrobiae; o__Chthoniobacterales; f__01D2Z36; g__01D2Z36; s__metagenome
OTU2296	2.12803	-0.790459	0.629064	-1.25657	0.208911	0.296914	0	None	Non-significant	d__Bacteria; p__Myxococcota; c__Polyangia; o__Polyangiales; f__Polyangiaceae; Unclassified; Unclassified
OTU2297	2.50539	-0.499524	0.631193	-0.791397	0.428712	0.537889	0	None	Non-significant	d__Bacteria; p__Firmicutes; c__Bacilli; o__Aneurinibacillales; f__Aneurinibacillaceae; g__Aneurinibacillus; s__uncultured_bacterium
OTU2298	1.94843	-0.391677	0.62725	-0.624434	0.532342	0.630617	0	None	Non-significant	d__Bacteria; p__Myxococcota; c__Myxococcia; o__Myxococcales; f__Anaeromyxobacteraceae; g__Anaeromyxobacter; Unclassified
OTU2299	2.89257	-1.77473	0.69365	-2.55854	0.0105112	0.0300357	0	None	Significant	d__Bacteria; p__Elusimicrobiota; c__Elusimicrobia; o__MVP-88; f__MVP-88; g__MVP-88; s__uncultured_delta
OTU23	98.6976	-0.0754006	0.399312	-0.188826	0.850229	0.890302	0	None	Non-significant	d__Bacteria; p__Proteobacteria; c__Gammaproteobacteria; o__Burkholderiales; f__SC-I-84; g__SC-I-84; Unclassified
OTU2300	2.03545	-1.06876	0.653804	-1.63468	0.102117	0.169118	0	None	Non-significant	d__Bacteria; p__Actinobacteriota; c__Thermoleophilia; o__Solirubrobacterales; f__Solirubrobacteraceae; g__uncultured; s__Colobanthus_quitensis
OTU2301	2.27871	-1.30843	0.678185	-1.9293	0.0536931	0.103629	0	None	Non-significant	d__Bacteria; p__Verrucomicrobiota; c__Chlamydiae; o__Chlamydiales; f__Parachlamydiaceae; g__Neochlamydia; Unclassified
OTU2302	2.38326	-1.40642	0.668081	-2.10516	0.0352774	0.0752521	0	None	Non-significant	d__Bacteria; p__Chloroflexi; c__Anaerolineae; o__SBR1031; f__SBR1031; g__SBR1031; s__uncultured_soil
OTU2303	2.1831	-1.23654	0.66669	-1.85475	0.063632	0.117381	0	None	Non-significant	d__Bacteria; p__Patescibacteria; c__Parcubacteria; o__Candidatus_Kaiserbacteria; f__Candidatus_Kaiserbacteria; g__Candidatus_Kaiserbacteria; s__uncultured_bacterium
OTU2304	2.06941	-1.12097	0.655422	-1.71031	0.0872089	0.148716	0	None	Non-significant	d__Bacteria; p__Planctomycetota; c__Planctomycetes; o__Planctomycetales; f__uncultured; g__uncultured; Unclassified
OTU2305	2.19825	-0.854163	0.64085	-1.33286	0.182578	0.266359	0	None	Non-significant	d__Bacteria; p__Patescibacteria; c__Parcubacteria; o__Candidatus_Azambacteria; f__Candidatus_Azambacteria; g__Candidatus_Azambacteria; s__uncultured_bacterium
OTU2306	1.93687	-0.9867	0.64537	-1.52889	0.126292	0.19841	0	None	Non-significant	d__Bacteria; p__Planctomycetota; c__Planctomycetes; o__Pirellulales; f__Pirellulaceae; g__Pirellula; s__uncultured_Firmicutes
OTU2307	2.61372	-1.59166	0.678571	-2.34561	0.0189961	0.0469915	0	None	Significant	d__Bacteria; p__Bacteroidota; c__Bacteroidia; o__Chitinophagales; f__Saprospiraceae; g__uncultured; s__uncultured_Devosia
OTU2308	2.26775	0.0828264	0.650875	0.127254	0.898739	0.92425	0	None	Non-significant	d__Bacteria; p__Patescibacteria; c__Gracilibacteria; o__Candidatus_Peribacteria; f__Candidatus_Peribacteria; g__Candidatus_Peribacteria; s__metagenome
OTU2309	2.22428	-0.319822	0.633474	-0.504869	0.613651	0.70495	0	None	Non-significant	d__Bacteria; p__Myxococcota; c__Polyangia; o__Haliangiales; f__Haliangiaceae; g__Haliangium; s__uncultured_bacterium
OTU2310	2.06689	-0.537502	0.625839	-0.85885	0.390423	0.500243	0	None	Non-significant	d__Bacteria; p__Patescibacteria; c__Saccharimonadia; o__Saccharimonadales; f__Saccharimonadales; g__Saccharimonadales; s__uncultured_bacterium
OTU2311	2.06968	-1.12108	0.655456	-1.71039	0.087194	0.148716	0	None	Non-significant	d__Bacteria; p__Planctomycetota; c__Phycisphaerae; o__Phycisphaerales; f__Phycisphaeraceae; g__SM1A02; s__uncultured_bacterium
OTU2312	2.1871	-1.23831	0.667209	-1.85595	0.0634601	0.117215	0	None	Non-significant	d__Bacteria; p__Patescibacteria; c__Gracilibacteria; o__Candidatus_Peribacteria; f__Candidatus_Peribacteria; g__Candidatus_Peribacteria; s__metagenome
OTU2313	2.80252	-0.240718	0.667473	-0.360641	0.718368	0.790171	0	None	Non-significant	d__Bacteria; p__Planctomycetota; c__Planctomycetes; o__Gemmatales; f__Gemmataceae; g__uncultured; s__uncultured_bacterium
OTU2314	2.23938	-1.29107	0.659016	-1.95909	0.0501025	0.0977492	0	None	Non-significant	d__Bacteria; p__Proteobacteria; c__Alphaproteobacteria; o__uncultured; f__uncultured; g__uncultured; Unclassified
OTU2315	1.83283	-0.632342	0.635414	-0.995165	0.319656	0.423868	0	None	Non-significant	d__Bacteria; p__Actinobacteriota; c__Thermoleophilia; o__Solirubrobacterales; f__67-14; g__67-14; Unclassified
OTU2316	2.08838	-0.187215	0.633299	-0.295619	0.767521	0.828754	0	None	Non-significant	d__Bacteria; p__Actinobacteriota; c__Actinobacteria; o__Pseudonocardiales; f__Pseudonocardiaceae; g__Actinopolyspora; Unclassified
OTU2317	2.21064	-1.24894	0.670291	-1.86328	0.0624224	0.115843	0	None	Non-significant	d__Bacteria; p__Acidobacteriota; c__Vicinamibacteria; o__Subgroup_17; f__Subgroup_17; g__Subgroup_17; s__uncultured_bacterium
OTU2318	2.00034	1.15008	0.651434	1.76546	0.0774858	0.135768	0	None	Non-significant	d__Bacteria; p__Planctomycetota; c__Planctomycetes; o__Gemmatales; f__Gemmataceae; g__Gemmata; s__uncultured_Planctomycetales
OTU2319	2.09867	0.158823	0.616308	0.257701	0.796638	0.851139	0	None	Non-significant	d__Bacteria; p__Chloroflexi; c__Chloroflexia; o__Chloroflexales; f__Chloroflexaceae; g__FFCH7168; s__uncultured_bacterium
OTU2320	2.01922	0.557556	0.635063	0.877954	0.379969	0.488976	0	None	Non-significant	d__Bacteria; p__Firmicutes; c__Bacilli; o__Thermoactinomycetales; f__Thermoactinomycetaceae; g__Thermoflavimicrobium; s__uncultured_Thermoflavimicrobium
OTU2321	2.28291	0.164624	0.653747	0.251817	0.801183	0.854436	0	None	Non-significant	d__Bacteria; p__Acidobacteriota; c__Vicinamibacteria; o__Vicinamibacterales; f__Vicinamibacteraceae; g__Luteitalea; s__uncultured_Acidobacteria
OTU2322	2.20955	0.257894	0.645738	0.399378	0.689615	0.768596	0	None	Non-significant	d__Bacteria; p__Proteobacteria; c__Alphaproteobacteria; o__Tistrellales; f__Geminicoccaceae; g__Candidatus_Alysiosphaera; s__metagenome
OTU2323	2.10332	-0.179617	0.635068	-0.282832	0.777306	0.837017	0	None	Non-significant	d__Bacteria; p__Bacteroidota; c__Bacteroidia; o__Sphingobacteriales; f__Sphingobacteriaceae; g__Pedobacter; s__uncultured_Pedobacter
OTU2324	1.9482	-0.991241	0.646706	-1.53275	0.125337	0.197173	0	None	Non-significant	d__Bacteria; p__Planctomycetota; c__OM190; o__OM190; f__OM190; g__OM190; s__uncultured_bacterium
OTU2325	2.87656	-1.4215	0.663137	-2.14359	0.0320654	0.0702456	0	None	Non-significant	d__Bacteria; p__Verrucomicrobiota; c__Verrucomicrobiae; o__Verrucomicrobiales; f__DEV007; g__DEV007; Unclassified
OTU2326	2.33626	-1.16819	0.65874	-1.77338	0.0761663	0.134361	0	None	Non-significant	d__Bacteria; p__Planctomycetota; c__Phycisphaerae; o__mle1-8; f__mle1-8; g__mle1-8; s__uncultured_bacterium
OTU2327	2.0124	-1.05919	0.650964	-1.6271	0.103715	0.171162	0	None	Non-significant	d__Bacteria; p__Patescibacteria; c__Saccharimonadia; o__Saccharimonadales; f__Saccharimonadales; g__Saccharimonadales; s__uncultured_bacterium
OTU2328	2.09046	-1.13002	0.658091	-1.71711	0.0859583	0.147539	0	None	Non-significant	d__Bacteria; p__Actinobacteriota; c__Acidimicrobiia; o__uncultured; f__uncultured; g__uncultured; s__uncultured_actinobacterium
OTU2329	2.1974	-0.0186786	0.642699	-0.0290627	0.976815	0.985386	0	None	Non-significant	d__Bacteria; p__Chloroflexi; c__Anaerolineae; o__Caldilineales; f__Caldilineaceae; g__uncultured; s__uncultured_Anaerolineaceae
OTU233	57.88	-0.361155	0.699622	-0.516216	0.605704	0.6965	0	None	Non-significant	d__Bacteria; p__Proteobacteria; c__Alphaproteobacteria; o__Caulobacterales; f__Caulobacteraceae; g__Caulobacter; Unclassified
OTU2330	2.14008	-1.18624	0.662533	-1.79045	0.0733808	0.130918	0	None	Non-significant	d__Bacteria; p__WS2; c__WS2; o__WS2; f__WS2; g__WS2; s__uncultured_soil
OTU2331	2.18942	-1.23935	0.667511	-1.85667	0.0633575	0.117117	0	None	Non-significant	d__Bacteria; p__Bacteroidota; c__Bacteroidia; o__Chitinophagales; f__Chitinophagaceae; g__Dinghuibacter; s__uncultured_bacterium
OTU2332	2.07313	-1.12263	0.655899	-1.71159	0.0869724	0.148682	0	None	Non-significant	d__Bacteria; p__Verrucomicrobiota; c__Verrucomicrobiae; o__Pedosphaerales; f__Pedosphaeraceae; g__Pedosphaeraceae; Unclassified
OTU2333	2.03351	-1.06789	0.653559	-1.63397	0.102266	0.169151	0	None	Non-significant	d__Bacteria; p__Patescibacteria; c__Saccharimonadia; o__Saccharimonadales; f__LWQ8; g__LWQ8; s__uncultured_bacterium
OTU2334	2.09629	-0.191203	0.634344	-0.301418	0.763096	0.826249	0	None	Non-significant	d__Bacteria; p__Firmicutes; c__Bacilli; o__Alicyclobacillales; f__Alicyclobacillaceae; g__Tumebacillus; Unclassified
OTU2335	2.58636	-1.56074	0.686118	-2.27475	0.0229212	0.0542508	0	None	Non-significant	d__Bacteria; p__Acidobacteriota; c__AT-s3-28; o__AT-s3-28; f__AT-s3-28; g__AT-s3-28; s__uncultured_Acidobacteriaceae
OTU2336	2.34248	-1.36307	0.665166	-2.04922	0.0404406	0.0836886	0	None	Non-significant	d__Bacteria; p__Planctomycetota; c__Planctomycetes; o__Planctomycetales; f__Schlesneriaceae; g__Planctopirus; Unclassified
OTU2337	1.97583	-1.00231	0.649989	-1.54204	0.123063	0.195029	0	None	Non-significant	d__Bacteria; p__Planctomycetota; c__Planctomycetes; o__Planctomycetales; f__Gimesiaceae; g__uncultured; s__uncultured_bacterium
OTU2338	4.46401	-0.584717	0.773943	-0.755503	0.449947	0.559169	0	None	Non-significant	d__Bacteria; p__Proteobacteria; c__Gammaproteobacteria; o__Xanthomonadales; f__Xanthomonadaceae; g__Arenimonas; Unclassified
OTU2339	2.25589	1.39951	0.673353	2.07843	0.03767	0.079208	0	None	Non-significant	d__Bacteria; p__Planctomycetota; c__Planctomycetes; o__Gemmatales; f__Gemmataceae; g__uncultured; Unclassified
OTU234	44.2835	0.653906	0.780198	0.838127	0.401959	0.511131	0	None	Non-significant	d__Bacteria; p__Proteobacteria; c__Gammaproteobacteria; o__Burkholderiales; f__Oxalobacteraceae; g__Pseudoduganella; Unclassified
OTU2340	2.20869	1.34814	0.668797	2.01577	0.0438242	0.0884757	0	None	Non-significant	d__Bacteria; p__Firmicutes; c__Clostridia; o__Clostridia; f__Hungateiclostridiaceae; g__UCG-012; s__uncultured_prokaryote
OTU2341	1.97697	0.544914	0.63004	0.864888	0.3871	0.496525	0	None	Non-significant	d__Bacteria; p__Chloroflexi; c__Chloroflexia; o__Chloroflexales; f__Herpetosiphonaceae; g__Herpetosiphon; s__uncultured_Chloroflexi
OTU2342	2.09569	0.341127	0.633844	0.538187	0.590448	0.682959	0	None	Non-significant	d__Bacteria; p__Actinobacteriota; c__Acidimicrobiia; o__Microtrichales; f__uncultured; g__uncultured; Unclassified
OTU2343	2.20869	1.34814	0.668797	2.01577	0.0438242	0.0884757	0	None	Non-significant	d__Bacteria; p__Proteobacteria; c__Alphaproteobacteria; o__Rhodospirillales; f__Magnetospirillaceae; g__Magnetospirillum; Unclassified
OTU2344	2.03154	0.441805	0.630268	0.700979	0.483316	0.590051	0	None	Non-significant	d__Bacteria; p__Gemmatimonadota; c__Gemmatimonadetes; o__Gemmatimonadales; f__Gemmatimonadaceae; g__Gemmatimonas; s__uncultured_bacterium
OTU2345	3.15536	0.75365	0.656762	1.14752	0.251165	0.345297	0	None	Non-significant	d__Bacteria; p__Acidobacteriota; c__Subgroup_25; o__Subgroup_25; f__Subgroup_25; g__Subgroup_25; s__uncultured_bacterium
OTU2346	2.04607	0.434241	0.631877	0.687224	0.491942	0.596668	0	None	Non-significant	d__Bacteria; p__Proteobacteria; c__Gammaproteobacteria; o__CCM19a; f__CCM19a; g__CCM19a; s__uncultured_gamma
OTU2347	2.71716	1.75719	0.69523	2.52749	0.0114882	0.0321314	0	None	Significant	d__Bacteria; p__Chloroflexi; c__Anaerolineae; o__RBG-13-54-9; f__RBG-13-54-9; g__RBG-13-54-9; Unclassified
OTU2348	2.20974	1.37955	0.66751	2.0667	0.038762	0.0809978	0	None	Non-significant	d__Bacteria; p__Bdellovibrionota; c__Bdellovibrionia; o__Bacteriovoracales; f__Bacteriovoracaceae; g__Peredibacter; s__Peredibacter_starrii
OTU2349	2.02122	0.433689	0.628902	0.689597	0.490447	0.595363	0	None	Non-significant	d__Bacteria; p__Proteobacteria; c__Gammaproteobacteria; o__Burkholderiales; f__Rhodocyclaceae; g__Uliginosibacterium; Unclassified
OTU235	34.582	2.77693	0.831825	3.33835	0.000842764	0.004362	0	Enriched OTU	Significant	d__Bacteria; p__Proteobacteria; c__Alphaproteobacteria; o__Sphingomonadales; f__Sphingomonadaceae; g__Sphingobium; Unclassified
OTU2350	2.16517	1.32985	0.66336	2.00472	0.0449928	0.0903308	0	None	Non-significant	d__Bacteria; p__Planctomycetota; c__Planctomycetes; o__Isosphaerales; f__Isosphaeraceae; g__uncultured; s__uncultured_bacterium
OTU2351	2.16699	0.254171	0.640208	0.397014	0.691357	0.770173	0	None	Non-significant	d__Bacteria; p__Gemmatimonadota; c__Gemmatimonadetes; o__Gemmatimonadales; f__Gemmatimonadaceae; g__uncultured; s__Gemmatimonadetes_bacterium
OTU2352	2.61668	0.292584	0.650636	0.449689	0.652935	0.740261	0	None	Non-significant	d__Bacteria; p__Verrucomicrobiota; c__Verrucomicrobiae; o__Pedosphaerales; f__Pedosphaeraceae; g__uncultured; s__uncultured_Verrucomicrobia
OTU2353	1.965	1.13626	0.647327	1.75531	0.0792059	0.138068	0	None	Non-significant	d__Bacteria; p__Proteobacteria; c__Gammaproteobacteria; Unclassified; Unclassified; Unclassified; Unclassified
OTU2354	2.39138	0.83446	0.64592	1.29189	0.196394	0.282707	0	None	Non-significant	d__Bacteria; p__Actinobacteriota; c__Actinobacteria; o__Frankiales; f__Acidothermaceae; g__Acidothermus; Unclassified
OTU2355	2.15571	0.22147	0.638592	0.34681	0.728734	0.798961	0	None	Non-significant	d__Bacteria; p__Planctomycetota; c__Planctomycetes; o__Pirellulales; f__Pirellulaceae; g__Pirellula; s__uncultured_bacterium
OTU2356	2.40795	1.00311	0.653221	1.53563	0.124628	0.196425	0	None	Non-significant	d__Bacteria; p__Myxococcota; c__Myxococcia; o__Myxococcales; f__Vulgatibacteraceae; g__Vulgatibacter; s__Vulgatibacter_sp.
OTU2357	2.09536	1.26669	0.656651	1.92902	0.0537285	0.103629	0	None	Non-significant	d__Bacteria; p__Elusimicrobiota; c__Lineage_IIb; o__Lineage_IIb; f__Lineage_IIb; g__Lineage_IIb; s__uncultured_bacterium
OTU236	40.183	5.99622	0.861352	6.9614	3.37e-12	2.83e-10	0	Enriched OTU	Significant	d__Bacteria; p__Firmicutes; c__Clostridia; o__Clostridiales; f__Clostridiaceae; g__Clostridium_sensu_stricto_1; Unclassified
OTU2360	1.76331	-0.769516	0.638226	-1.20571	0.227929	0	0	None	Non-significant	d__Bacteria; p__Planctomycetota; c__Planctomycetes; o__Pirellulales; f__Pirellulaceae; Unclassified; Unclassified
OTU2361	2.70411	-1.11458	0.652016	-1.70944	0.0873697	0.148883	0	None	Non-significant	d__Bacteria; p__Chloroflexi; c__Anaerolineae; o__SBR1031; f__SBR1031; g__SBR1031; Unclassified
OTU2362	2.11714	-1.17618	0.659093	-1.78455	0.0743343	0.13192	0	None	Non-significant	d__Bacteria; p__Planctomycetota; c__Planctomycetes; o__Gemmatales; f__Gemmataceae; g__uncultured; Unclassified
OTU2363	2.06808	-0.0176758	0.628566	-0.0281208	0.977566	0.985517	0	None	Non-significant	d__Bacteria; p__Proteobacteria; c__Gammaproteobacteria; o__Burkholderiales; f__Nitrosomonadaceae; g__mle1-7; s__uncultured_soil
OTU2364	1.96441	-0.997634	0.646044	-1.54422	0.122535	0.194455	0	None	Non-significant	d__Bacteria; p__Bdellovibrionota; c__Bdellovibrionia; o__Bdellovibrionales; f__Bdellovibrionaceae; g__OM27_clade; s__metagenome
OTU2365	2.57866	-1.5574	0.668535	-2.32957	0.0198288	0.0484407	0	None	Significant	d__Bacteria; p__Dependentiae; c__Babeliae; o__Babeliales; f__Vermiphilaceae; g__Vermiphilaceae; s__uncultured_bacterium
OTU2366	1.91276	-0.930996	0.643573	-1.44661	0.148007	0.225603	0	None	Non-significant	d__Bacteria; p__Patescibacteria; c__Gracilibacteria; o__Candidatus_Peribacteria; f__Candidatus_Peribacteria; g__Candidatus_Peribacteria; s__uncultured_bacterium
OTU2367	1.78304	-0.776387	0.64022	-1.21269	0.225249	0	0	None	Non-significant	d__Bacteria; p__Bacteroidota; c__Bacteroidia; o__Chitinophagales; f__Chitinophagaceae; g__uncultured; Unclassified
OTU2368	2.14942	0.0568938	0.637192	0.0892883	0.928853	0.945719	0	None	Non-significant	d__Bacteria; p__Acidobacteriota; c__Thermoanaerobaculia; o__Thermoanaerobaculales; f__Thermoanaerobaculaceae; g__Subgroup_10; s__metagenome
OTU2369	2.16928	0.0674148	0.639753	0.105376	0.916077	0.93552	0	None	Non-significant	d__Bacteria; p__Bdellovibrionota; c__Bdellovibrionia; o__Bdellovibrionales; f__Bdellovibrionaceae; g__Bdellovibrio; s__uncultured_bacterium
OTU2370	2.39592	-1.41186	0.669181	-2.10983	0.0348727	0.0744562	0	None	Non-significant	d__Bacteria; p__Planctomycetota; c__Planctomycetes; o__Gemmatales; f__Gemmataceae; g__Fimbriiglobus; s__uncultured_bacterium
OTU2371	2.06516	-1.11929	0.653845	-1.71186	0.0869223	0.148682	0	None	Non-significant	d__Bacteria; p__Patescibacteria; c__Saccharimonadia; o__Saccharimonadales; f__Saccharimonadales; g__Saccharimonadales; s__uncultured_bacterium
OTU2372	2.0146	-0.0989446	0.624842	-0.158351	0.87418	0.907313	0	None	Non-significant	d__Bacteria; p__Chloroflexi; c__Ktedonobacteria; o__C0119; f__C0119; g__C0119; s__uncultured_Chloroflexi
OTU2373	2.13959	-1.18585	0.649614	-1.82547	0.06793	0.123342	0	None	Non-significant	d__Bacteria; p__Bacteroidota; c__Bacteroidia; o__Sphingobacteriales; f__env.OPS_17; g__env.OPS_17; Unclassified
OTU2374	2.06827	-0.724323	0.628042	-1.1533	0.248786	0.342426	0	None	Non-significant	d__Bacteria; p__Bdellovibrionota; c__Oligoflexia; o__0319-6G20; f__0319-6G20; g__0319-6G20; Unclassified
OTU2375	2.25484	-0.246503	0.617203	-0.399387	0.689608	0.768596	0	None	Non-significant	d__Bacteria; p__Patescibacteria; c__Gracilibacteria; o__Candidatus_Peribacteria; f__Candidatus_Peribacteria; g__Candidatus_Peribacteria; s__metagenome
OTU2376	2.12659	-1.18049	0.652564	-1.80901	0.0704493	0.126358	0	None	Non-significant	d__Bacteria; p__Acidobacteriota; c__Holophagae; o__Subgroup_7; f__Subgroup_7; g__Subgroup_7; s__uncultured_Thermaerobacter
OTU2377	1.94616	-0.990367	0.643893	-1.53809	0.124026	0.195765	0	None	Non-significant	d__Bacteria; p__Elusimicrobiota; c__Elusimicrobia; o__Lineage_IV; f__Lineage_IV; g__Lineage_IV; s__uncultured_soil
OTU2378	2.35641	-0.306718	0.639647	-0.479511	0.631575	0.72325	0	None	Non-significant	d__Bacteria; p__Chloroflexi; c__Ktedonobacteria; o__C0119; f__C0119; g__C0119; s__uncultured_bacterium
OTU2379	2.14063	-0.61199	0.627241	-0.975685	0.32922	0.433863	0	None	Non-significant	d__Bacteria; p__Planctomycetota; c__OM190; o__OM190; f__OM190; g__OM190; s__metagenome
OTU2380	2.62357	-0.632225	0.645188	-0.979908	0.327132	0.431594	0	None	Non-significant	d__Bacteria; p__Myxococcota; c__Myxococcia; o__Myxococcales; f__Myxococcaceae; g__P3OB-42; s__uncultured_bacterium
OTU2381	1.94637	-0.990447	0.643917	-1.53816	0.12401	0.195765	0	None	Non-significant	d__Bacteria; p__NB1-j; c__NB1-j; o__NB1-j; f__NB1-j; g__NB1-j; s__uncultured_bacterium
OTU2382	1.76715	-0.770902	0.638614	-1.20715	0.227375	0	0	None	Non-significant	d__Bacteria; p__Planctomycetota; c__Planctomycetes; o__Planctomycetales; f__Rubinisphaeraceae; g__Planctomicrobium; s__uncultured_bacterium
OTU2383	1.95859	-0.995345	0.645352	-1.54233	0.122994	0.195029	0	None	Non-significant	d__Bacteria; p__Proteobacteria; c__Alphaproteobacteria; o__Tistrellales; f__Geminicoccaceae; g__Candidatus_Alysiosphaera; s__uncultured_bacterium
OTU2384	1.64682	-0.602103	0.631725	-0.95311	0.340534	0	0	None	Non-significant	d__Bacteria; p__Patescibacteria; c__Parcubacteria; o__Candidatus_Zambryskibacteria; f__Candidatus_Zambryskibacteria; g__Candidatus_Zambryskibacteria; s__uncultured_bacterium
OTU2385	2.26281	-1.30119	0.650616	-1.99993	0.0455082	0.0909192	0	None	Non-significant	d__Bacteria; p__Proteobacteria; c__Gammaproteobacteria; o__KI89A_clade; f__KI89A_clade; g__KI89A_clade; Unclassified
OTU2386	1.80345	0.926894	0.6417	1.44444	0.148616	0.225947	0	None	Non-significant	d__Bacteria; p__Planctomycetota; c__OM190; o__OM190; f__OM190; g__OM190; s__metagenome
OTU2387	1.80379	0.707181	0.63347	1.11636	0.264267	0.359532	0	None	Non-significant	d__Bacteria; p__WPS-2; c__WPS-2; o__WPS-2; f__WPS-2; g__WPS-2; s__uncultured_bacterium
OTU2388	1.92799	0.46644	0.625496	0.745712	0.455841	0.564812	0	None	Non-significant	d__Bacteria; p__Armatimonadota; c__Chthonomonadetes; o__Chthonomonadales; f__Chthonomonadales; g__Chthonomonadales; s__uncultured_bacterium
OTU2389	1.86921	1.00512	0.640706	1.56877	0.116702	0.186961	0	None	Non-significant	d__Bacteria; p__Firmicutes; c__Limnochordia; o__Limnochordia; f__Limnochordia; g__Hydrogenispora; Unclassified
OTU239	50.4785	0.585016	0.712333	0.821267	0.411494	0.520166	0	None	Non-significant	d__Bacteria; p__Chloroflexi; c__Ktedonobacteria; o__Ktedonobacterales; f__Ktedonobacteraceae; g__uncultured; s__uncultured_Ktedobacteria
OTU2390	2.76894	1.28766	0.660162	1.95052	0.0511143	0.0992367	0	None	Non-significant	d__Bacteria; p__Gemmatimonadota; c__Longimicrobia; o__Longimicrobiales; f__Longimicrobiaceae; g__Longimicrobiaceae; s__uncultured_bacterium
OTU2391	2.59204	1.13548	0.638975	1.77703	0.0755632	0.133899	0	None	Non-significant	d__Bacteria; p__WS2; c__WS2; o__WS2; f__WS2; g__WS2; s__uncultured_Firmicutes
OTU2393	2.33915	-0.148387	0.636374	-0.233176	0.815625	0.86503	0	None	Non-significant	d__Bacteria; p__Acidobacteriota; c__Acidobacteriae; o__Acidobacteriales; f__Acidobacteriaceae_(Subgroup_1); g__uncultured; Unclassified
OTU2394	1.82105	0.714474	0.635291	1.12464	0.260741	0.355969	0	None	Non-significant	d__Bacteria; p__Planctomycetota; c__Phycisphaerae; o__Phycisphaerales; f__Phycisphaeraceae; g__SM1A02; Unclassified
OTU2395	1.82597	-0.847744	0.638738	-1.32722	0.184437	0.268448	0	None	Non-significant	d__Bacteria; p__Patescibacteria; c__ABY1; o__Candidatus_Uhrbacteria; f__Candidatus_Uhrbacteria; g__Candidatus_Uhrbacteria; s__uncultured_bacterium
OTU2396	2.15593	-0.433617	0.625545	-0.693183	0.488195	0.593546	0	None	Non-significant	d__Bacteria; p__Latescibacterota; c__Latescibacterota; o__Latescibacterota; f__Latescibacterota; g__Latescibacterota; s__uncultured_bacterium
OTU2397	2.04576	-0.0997317	0.628606	-0.158655	0.87394	0.907313	0	None	Non-significant	d__Bacteria; p__Acidobacteriota; c__Holophagae; o__Subgroup_7; f__Subgroup_7; g__Subgroup_7; s__uncultured_Desulfuromonadales
OTU2398	2.15971	0.0726299	0.638499	0.113751	0.909435	0.931587	0	None	Non-significant	d__Bacteria; p__Chloroflexi; c__Anaerolineae; o__SBR1031; f__A4b; g__A4b; Unclassified
OTU2399	2.79283	-1.70253	0.682817	-2.49339	0.0126528	0.0347162	0	None	Significant	d__Bacteria; p__Verrucomicrobiota; c__Verrucomicrobiae; o__Pedosphaerales; f__Pedosphaeraceae; g__Pedosphaeraceae; s__uncultured_bacterium
OTU24	91.2144	-0.745332	0.567998	-1.31221	0.18945	0.274219	0	None	Non-significant	d__Bacteria; p__Chloroflexi; c__Chloroflexia; o__Chloroflexales; f__Roseiflexaceae; g__uncultured; s__uncultured_bacterium
OTU2400	2.26957	-0.101996	0.635124	-0.160592	0.872415	0.90708	0	None	Non-significant	d__Bacteria; p__Bacteroidota; c__Bacteroidia; o__Chitinophagales; f__37-13; g__37-13; s__uncultured_Sphingobacteriales
OTU2401	2.02901	-1.06601	0.651256	-1.63686	0.101661	0.168481	0	None	Non-significant	d__Bacteria; p__Verrucomicrobiota; c__Verrucomicrobiae; o__Pedosphaerales; f__Pedosphaeraceae; Unclassified; Unclassified
OTU2402	1.84305	-0.427345	0.625716	-0.682969	0.494626	0.597969	0	None	Non-significant	d__Bacteria; p__Bdellovibrionota; c__Oligoflexia; o__0319-6G20; f__0319-6G20; g__0319-6G20; s__uncultured_soil
OTU2403	1.85032	-0.424579	0.626347	-0.677866	0.497857	0.60095	0	None	Non-significant	d__Bacteria; p__Patescibacteria; c__Saccharimonadia; o__Saccharimonadales; f__Saccharimonadales; g__Saccharimonadales; s__uncultured_bacterium
OTU2404	1.77308	-0.772951	0.639211	-1.20923	0.226576	0	0	None	Non-significant	d__Bacteria; Unclassified; Unclassified; Unclassified; Unclassified; Unclassified; Unclassified
OTU2405	1.83115	-0.849564	0.639279	-1.32894	0.183867	0.267784	0	None	Non-significant	d__Bacteria; p__Patescibacteria; c__Gracilibacteria; o__Candidatus_Peribacteria; f__Candidatus_Peribacteria; g__Candidatus_Peribacteria; s__metagenome
OTU2406	2.19435	-1.24191	0.651477	-1.9063	0.0566119	0.107344	0	None	Non-significant	d__Bacteria; p__Chloroflexi; c__Anaerolineae; o__SBR1031; f__A4b; g__A4b; s__uncultured_bacterium
OTU2407	2.59596	-1.56466	0.667573	-2.3438	0.0190883	0.0471205	0	None	Significant	d__Bacteria; p__Bacteroidota; c__Kapabacteria; o__Kapabacteriales; f__Kapabacteriales; g__Kapabacteriales; s__uncultured_Chlorobiales
OTU2408	2.3564	-0.643862	0.64393	-0.999894	0.317362	0.421538	0	None	Non-significant	d__Bacteria; p__Planctomycetota; c__Planctomycetes; o__Pirellulales; f__Pirellulaceae; g__uncultured; Unclassified
OTU2409	2.96048	0.202202	0.657234	0.307655	0.758345	0.82186	0	None	Non-significant	d__Bacteria; p__Planctomycetota; c__Planctomycetes; o__Gemmatales; f__Gemmataceae; g__uncultured; s__uncultured_bacterium
OTU241	27.9523	-1.38022	0.831027	-1.66086	0.0967411	0.161882	0	None	Non-significant	d__Bacteria; p__Bacteroidota; c__Bacteroidia; o__Chitinophagales; f__Chitinophagaceae; g__Ferruginibacter; s__Ferruginibacter_lapsinanis
OTU2410	2.08715	-1.12866	0.656628	-1.71887	0.0856373	0.147424	0	None	Non-significant	d__Bacteria; p__Proteobacteria; c__Alphaproteobacteria; o__Rhodobacterales; f__Rhodobacteraceae; Unclassified; Unclassified
OTU2411	1.95705	-0.994639	0.645162	-1.54169	0.123149	0.195035	0	None	Non-significant	d__Bacteria; p__Bdellovibrionota; c__Bdellovibrionia; o__Bdellovibrionales; f__Bdellovibrionaceae; g__Bdellovibrio; s__uncultured_bacterium
OTU2412	2.08715	-1.12866	0.656628	-1.71887	0.0856373	0.147424	0	None	Non-significant	d__Bacteria; p__Bdellovibrionota; c__Bdellovibrionia; o__Bdellovibrionales; f__Bdellovibrionaceae; g__Bdellovibrio; Unclassified
OTU2413	2.07447	1.22061	0.654975	1.8636	0.0623782	0.115843	0	None	Non-significant	d__Bacteria; p__Latescibacterota; c__Latescibacterota; o__Latescibacterota; f__Latescibacterota; g__Latescibacterota; s__uncultured_bacterium
OTU2414	2.09682	0.163522	0.632028	0.258726	0.795847	0.850758	0	None	Non-significant	d__Bacteria; p__Chloroflexi; c__Anaerolineae; o__SBR1031; f__SBR1031; g__SBR1031; Unclassified
OTU2415	1.97389	1.1399	0.645783	1.76514	0.0775405	0.135768	0	None	Non-significant	d__Bacteria; p__Acidobacteriota; c__Acidobacteriae; o__Acidobacteriales; f__Koribacteraceae; g__Candidatus_Koribacter; s__uncultured_bacterium
OTU2416	2.00507	1.15168	0.649362	1.77355	0.0761371	0.134361	0	None	Non-significant	d__Bacteria; p__Firmicutes; c__Negativicutes; o__Veillonellales-Selenomonadales; f__Sporomusaceae; g__Pelosinus; Unclassified
OTU2418	2.00507	1.15168	0.649362	1.77355	0.0761371	0.134361	0	None	Non-significant	d__Bacteria; p__Gemmatimonadota; c__BD2-11_terrestrial_group; o__BD2-11_terrestrial_group; f__BD2-11_terrestrial_group; g__BD2-11_terrestrial_group; s__uncultured_soil
OTU2419	1.99279	0.362979	0.621143	0.584373	0.558969	0.654444	0	None	Non-significant	d__Bacteria; p__Firmicutes; c__Bacilli; o__Caldalkalibacillales; f__Caldalkalibacillaceae; g__Caldalkalibacillus; s__uncultured_bacterium
OTU2420	2.37028	1.5034	0.666537	2.25554	0.0240993	0.0566405	0	None	Non-significant	d__Bacteria; p__Proteobacteria; c__Alphaproteobacteria; o__uncultured; f__uncultured; g__uncultured; s__Rhodospirillaceae_bacterium
OTU2421	1.39506	-0.186187	0.647978	-0.287335	0.773856	0	0	None	Non-significant	d__Bacteria; p__Firmicutes; c__Limnochordia; o__Limnochordales; f__Limnochordaceae; g__Limnochordaceae; s__uncultured_compost
OTU2422	2.04872	1.21046	0.651897	1.85683	0.063336	0.117117	0	None	Non-significant	d__Bacteria; p__Bdellovibrionota; c__Bdellovibrionia; o__Bdellovibrionales; f__Bdellovibrionaceae; g__Bdellovibrio; s__uncultured_bacterium
OTU2423	2.3005	1.44801	0.647245	2.23719	0.0252738	0.0585825	0	None	Non-significant	d__Bacteria; p__Bacteroidota; c__Bacteroidia; o__Flavobacteriales; f__Flavobacteriaceae; g__Antarcticibacterium; Unclassified
OTU2424	1.78023	0.919122	0.639392	1.43749	0.150578	0	0	None	Non-significant	d__Bacteria; p__Patescibacteria; c__Saccharimonadia; o__Saccharimonadales; f__Saccharimonadales; g__Saccharimonadales; Unclassified
OTU2425	2.23779	1.39218	0.653288	2.13104	0.0330861	0.0718799	0	None	Non-significant	d__Bacteria; p__MBNT15; c__MBNT15; o__MBNT15; f__MBNT15; g__MBNT15; s__uncultured_prokaryote
OTU2426	1.90022	1.06683	0.641156	1.66392	0.0961281	0.161126	0	None	Non-significant	d__Bacteria; p__Bdellovibrionota; c__Oligoflexia; o__Oligoflexales; f__Oligoflexales; g__Oligoflexus; Unclassified
OTU2427	2.19183	1.34104	0.651499	2.05839	0.0395523	0.0819944	0	None	Non-significant	d__Bacteria; p__Chloroflexi; c__Ktedonobacteria; o__Ktedonobacterales; f__Ktedonobacteraceae; Unclassified; Unclassified
OTU2428	2.34882	-0.150701	0.637664	-0.236334	0.813174	0.863012	0	None	Non-significant	d__Bacteria; p__Verrucomicrobiota; c__Chlamydiae; o__Chlamydiales; f__Parachlamydiaceae; g__Neochlamydia; s__uncultured_bacterium
OTU2429	2.03057	1.20389	0.64136	1.87709	0.0605064	0.113	0	None	Non-significant	d__Bacteria; p__Verrucomicrobiota; c__Chlamydiae; o__Chlamydiales; Unclassified; Unclassified; Unclassified
OTU243	33.3452	-1.9827	0.80806	-2.45365	0.0141414	0.0377585	0	None	Significant	d__Bacteria; p__Bacteroidota; c__Bacteroidia; o__Cytophagales; f__Microscillaceae; g__uncultured; Unclassified
OTU2432	1.83225	-0.220785	0.617676	-0.357444	0.72076	0.792173	0	None	Non-significant	d__Bacteria; p__Patescibacteria; c__Parcubacteria; o__Candidatus_Kaiserbacteria; f__Candidatus_Kaiserbacteria; g__Candidatus_Kaiserbacteria; s__uncultured_bacterium
OTU2433	1.96853	-0.0113398	0.621391	-0.018249	0.98544	0.99091	0	None	Non-significant	d__Bacteria; p__Gemmatimonadota; c__BD2-11_terrestrial_group; o__BD2-11_terrestrial_group; f__BD2-11_terrestrial_group; g__BD2-11_terrestrial_group; s__metagenome
OTU2434	2.13778	-1.18531	0.645126	-1.83733	0.0661607	0.121063	0	None	Non-significant	d__Bacteria; p__Bacteroidota; c__Bacteroidia; o__Sphingobacteriales; f__env.OPS_17; g__env.OPS_17; Unclassified
OTU2435	1.89555	-0.114453	0.6176	-0.185319	0.852979	0.891992	0	None	Non-significant	d__Bacteria; p__Firmicutes; c__Clostridia; o__Lachnospirales; f__Lachnospiraceae; g__Herbinix; Unclassified
OTU2436	1.63618	-0.599195	0.630022	-0.951071	0.341569	0	0	None	Non-significant	d__Bacteria; p__Verrucomicrobiota; c__Kiritimatiellae; o__WCHB1-41; f__WCHB1-41; g__WCHB1-41; s__metagenome
OTU2437	2.10884	-0.017665	0.613202	-0.0288079	0.977018	0.985386	0	None	Non-significant	d__Bacteria; p__Proteobacteria; Unclassified; Unclassified; Unclassified; Unclassified; Unclassified
OTU2438	1.83931	-0.427751	0.614108	-0.69654	0.486091	0.592309	0	None	Non-significant	d__Bacteria; p__Chloroflexi; c__Ktedonobacteria; o__C0119; f__C0119; g__C0119; s__uncultured_bacterium
OTU2439	1.89563	-0.110092	0.61756	-0.17827	0.858511	0.895391	0	None	Non-significant	d__Bacteria; p__NB1-j; c__NB1-j; o__NB1-j; f__NB1-j; g__NB1-j; s__uncultured_bacterium
OTU2440	2.08093	-1.12577	0.641943	-1.75369	0.0794832	0.138347	0	None	Non-significant	d__Bacteria; p__Chloroflexi; c__Anaerolineae; o__SBR1031; f__A4b; g__A4b; s__uncultured_bacterium
OTU2441	1.87529	-0.917045	0.637459	-1.4386	0.150265	0.22728	0	None	Non-significant	d__Bacteria; p__Acidobacteriota; c__Acidobacteriae; o__Subgroup_13; f__Subgroup_13; g__Subgroup_13; s__uncultured_Acidobacteria
OTU2442	2.21352	-0.168018	0.611838	-0.274611	0.783615	0.842104	0	None	Non-significant	d__Bacteria; p__Armatimonadota; c__Armatimonadia; o__Armatimonadales; f__Armatimonadales; g__Armatimonadales; s__uncultured_Armatimonadetes
OTU2443	1.82021	-0.845736	0.635332	-1.33117	0.183132	0.266879	0	None	Non-significant	d__Bacteria; p__Verrucomicrobiota; c__Chlamydiae; o__Chlamydiales; f__Parachlamydiaceae; g__Candidatus_Protochlamydia; Unclassified
OTU2444	2.04247	0.0899618	0.615412	0.146181	0.883778	0.915258	0	None	Non-significant	d__Bacteria; p__Planctomycetota; c__Planctomycetes; o__Pirellulales; f__Pirellulaceae; g__uncultured; s__uncultured_soil
OTU2446	2.62628	-1.59728	0.667293	-2.39367	0.0166809	0.0421496	0	None	Significant	d__Bacteria; p__Myxococcota; c__bacteriap25; o__bacteriap25; f__bacteriap25; g__bacteriap25; Unclassified
OTU2447	1.82716	-0.848018	0.636025	-1.33331	0.18243	0.26635	0	None	Non-significant	d__Bacteria; p__Planctomycetota; c__Planctomycetes; o__Gemmatales; f__Gemmataceae; g__uncultured; s__uncultured_bacterium
OTU2449	1.9453	-0.990125	0.642568	-1.54089	0.123345	0.195081	0	None	Non-significant	d__Bacteria; p__Actinobacteriota; c__Thermoleophilia; o__Gaiellales; f__uncultured; g__uncultured; s__metagenome
OTU2450	2.00192	-1.05492	0.647366	-1.62956	0.103194	0.170423	0	None	Non-significant	d__Bacteria; p__Bdellovibrionota; c__Oligoflexia; o__0319-6G20; f__0319-6G20; g__0319-6G20; s__uncultured_soil
OTU2451	2.64922	-1.09516	0.66395	-1.64946	0.0990539	0.164973	0	None	Non-significant	d__Bacteria; p__Patescibacteria; c__Berkelbacteria; o__Berkelbacteria; f__Berkelbacteria; g__Berkelbacteria; s__uncultured_bacterium
OTU2452	1.88576	-0.9209	0.638591	-1.44208	0.14928	0.226403	0	None	Non-significant	d__Bacteria; p__Firmicutes; c__Clostridia; o__Peptostreptococcales-Tissierellales; f__Peptostreptococcales-Tissierellales; g__Alkaliphilus; Unclassified
OTU2453	1.79989	0.925612	0.637444	1.45207	0.146483	0.223859	0	None	Non-significant	d__Bacteria; p__Chloroflexi; c__Anaerolineae; o__SJA-15; f__SJA-15; g__SJA-15; s__metagenome
OTU2454	1.86401	0.377181	0.62069	0.60768	0.5434	0.640494	0	None	Non-significant	d__Bacteria; p__Chloroflexi; c__Anaerolineae; o__SBR1031; f__A4b; g__A4b; s__uncultured_bacterium
OTU2455	1.97274	0.178083	0.621876	0.286364	0.7746	0.835248	0	None	Non-significant	d__Bacteria; p__Chloroflexi; c__JG30-KF-CM66; o__JG30-KF-CM66; f__JG30-KF-CM66; g__JG30-KF-CM66; Unclassified
OTU2456	2.22555	0.82566	0.633274	1.3038	0.192303	0.277883	0	None	Non-significant	d__Bacteria; p__Chloroflexi; c__Anaerolineae; o__RBG-13-54-9; f__RBG-13-54-9; g__RBG-13-54-9; s__uncultured_Anaerolineaceae
OTU2457	2.19578	1.34252	0.649741	2.06624	0.0388057	0.0810171	0	None	Non-significant	d__Bacteria; p__Bacteroidota; c__Bacteroidia; o__Cytophagales; f__Cytophagaceae; g__Sporocytophaga; Unclassified
OTU2458	1.90419	-0.115332	0.613852	-0.187883	0.850969	0.89068	0	None	Non-significant	d__Bacteria; p__Firmicutes; c__Clostridia; o__Clostridia; f__Gracilibacteraceae; g__Lutispora; Unclassified
OTU2459	1.76617	-0.770614	0.634747	-1.21405	0.224729	0	0	None	Non-significant	d__Bacteria; p__Firmicutes; c__Clostridia; o__Caldicoprobacterales; f__Caldicoprobacteraceae; g__Caldicoprobacter; Unclassified
OTU246	48.8319	2.50461	0.918475	2.72692	0.00639282	0.020539	0	Enriched OTU	Significant	d__Bacteria; p__Actinobacteriota; c__Actinobacteria; o__Pseudonocardiales; f__Pseudonocardiaceae; g__Lechevalieria; Unclassified
OTU2460	2.48117	-0.00136454	0.617497	-0.0022098	0.998237	0.999085	0	None	Non-significant	d__Bacteria; p__Chloroflexi; c__TK10; o__TK10; f__TK10; g__TK10; s__uncultured_bacterium
OTU2461	1.64305	-0.601014	0.637164	-0.943265	0.345546	0	0	None	Non-significant	d__Bacteria; p__Dependentiae; c__Babeliae; o__Babeliales; f__Vermiphilaceae; g__Vermiphilaceae; s__uncultured_bacterium
OTU2462	1.76814	-0.771262	0.634934	-1.21471	0.224476	0	0	None	Non-significant	d__Bacteria; p__Planctomycetota; c__Planctomycetes; o__Isosphaerales; f__Isosphaeraceae; g__uncultured; s__bacterium_Ellin6059
OTU2463	1.77337	-0.772987	0.635431	-1.21648	0.223803	0	0	None	Non-significant	d__Bacteria; p__Abditibacteriota; c__Abditibacteria; o__Abditibacteriales; f__Abditibacteriaceae; g__Abditibacterium; s__metagenome
OTU2465	1.88573	-0.920841	0.638584	-1.442	0.149301	0.226403	0	None	Non-significant	d__Bacteria; p__Patescibacteria; c__Berkelbacteria; o__Berkelbacteria; f__Berkelbacteria; g__Berkelbacteria; Unclassified
OTU2466	1.8313	-0.227927	0.617706	-0.368989	0.712136	0.78597	0	None	Non-significant	d__Bacteria; p__Proteobacteria; c__Gammaproteobacteria; o__Burkholderiales; f__Rhodocyclaceae; g__Uliginosibacterium; s__metagenome
OTU2467	1.77981	-0.338082	0.621683	-0.543818	0.586567	0	0	None	Non-significant	d__Bacteria; p__Proteobacteria; c__Alphaproteobacteria; o__Defluviicoccales; f__uncultured; g__uncultured; s__metagenome
OTU2468	1.89521	-0.924382	0.63962	-1.4452	0.148401	0.225947	0	None	Non-significant	d__Bacteria; p__Myxococcota; c__Myxococcia; o__Myxococcales; f__27F-1492R; g__27F-1492R; s__uncultured_delta
OTU2469	1.8505	-0.856345	0.638429	-1.34133	0.179813	0.263837	0	None	Non-significant	d__Bacteria; p__Actinobacteriota; c__Acidimicrobiia; o__IMCC26256; f__IMCC26256; g__IMCC26256; s__uncultured_bacterium
OTU247	59.9829	-0.0666849	0.589052	-0.113207	0.909866	0.931624	0	None	Non-significant	d__Bacteria; p__Proteobacteria; c__Alphaproteobacteria; o__Rhizobiales; f__Hyphomicrobiaceae; g__Hyphomicrobium; s__Hyphomicrobium_sp.
OTU2470	1.92747	-0.122026	0.621091	-0.196471	0.844242	0.884819	0	None	Non-significant	d__Bacteria; p__Verrucomicrobiota; c__Chlamydiae; o__Chlamydiales; f__Parachlamydiaceae; g__Neochlamydia; s__metagenome
OTU2471	1.85734	-0.230305	0.620284	-0.37129	0.710422	0.785098	0	None	Non-significant	d__Bacteria; p__Verrucomicrobiota; c__Verrucomicrobiae; o__Pedosphaerales; f__Pedosphaeraceae; g__DEV008; s__metagenome
OTU2472	1.8449	-0.854287	0.637844	-1.33934	0.180461	0.264624	0	None	Non-significant	d__Bacteria; p__Bacteroidota; c__Bacteroidia; o__Sphingobacteriales; f__AKYH767; g__AKYH767; s__uncultured_bacterium
OTU2473	1.72268	-0.693911	0.636677	-1.08989	0.27576	0	0	None	Non-significant	d__Bacteria; p__Proteobacteria; c__Gammaproteobacteria; o__Methylococcales; f__Methylomonadaceae; g__Methylosarcina; s__uncultured_bacterium
OTU2474	2.15458	-1.19208	0.647131	-1.8421	0.0654607	0.119969	0	None	Non-significant	d__Bacteria; p__Patescibacteria; c__Parcubacteria; o__Parcubacteria; f__Parcubacteria; g__Parcubacteria; s__uncultured_bacterium
OTU2475	1.72703	0.840821	0.636746	1.3205	0.186669	0	0	None	Non-significant	d__Bacteria; p__Proteobacteria; c__Gammaproteobacteria; o__Acidiferrobacterales; f__Acidiferrobacteraceae; g__Sulfurifustis; s__uncultured_bacterium
OTU2476	1.98448	1.14404	0.645758	1.77163	0.076456	0.13467	0	None	Non-significant	d__Bacteria; p__Firmicutes; c__Bacilli; o__Bacillales; f__Planococcaceae; g__Lysinibacillus; s__uncultured_prokaryote
OTU2477	2.15834	0.250866	0.611601	0.410179	0.681674	0.762141	0	None	Non-significant	d__Bacteria; p__Verrucomicrobiota; c__Chlamydiae; o__Chlamydiales; f__Criblamydiaceae; g__uncultured; s__uncultured_bacterium
OTU2478	2.0868	-0.0077502	0.617345	-0.0125541	0.989984	0.994205	0	None	Non-significant	d__Bacteria; p__Planctomycetota; c__Planctomycetes; o__Gemmatales; f__Gemmataceae; g__uncultured; s__uncultured_Planctomycetales
OTU2479	1.72421	0.616256	0.628502	0.980517	0.326831	0	0	None	Non-significant	d__Bacteria; p__Verrucomicrobiota; c__Verrucomicrobiae; o__Pedosphaerales; f__Pedosphaeraceae; g__Pedosphaeraceae; s__uncultured_bacterium
OTU248	73.1826	-0.973987	0.652552	-1.49258	0.135547	0.210147	0	None	Non-significant	d__Bacteria; p__Actinobacteriota; c__Actinobacteria; o__Propionibacteriales; f__Nocardioidaceae; g__Nocardioides; s__Nocardioides_agariphilus
OTU2480	1.84732	0.375432	0.619037	0.606477	0.544198	0.641114	0	None	Non-significant	d__Bacteria; p__Proteobacteria; c__Gammaproteobacteria; o__Gammaproteobacteria_Incertae_Sedis; Unclassified; g__uncultured; Unclassified
OTU2481	2.36886	0.147893	0.621791	0.237851	0.811997	0.862541	0	None	Non-significant	d__Bacteria; p__Verrucomicrobiota; c__Verrucomicrobiae; o__Verrucomicrobiales; f__Verrucomicrobiaceae; g__uncultured; s__uncultured_Verrucomicrobia
OTU2482	1.72421	0.616256	0.628502	0.980517	0.326831	0	0	None	Non-significant	d__Bacteria; p__Planctomycetota; c__Phycisphaerae; o__Tepidisphaerales; f__WD2101_soil_group; g__WD2101_soil_group; s__uncultured_bacterium
OTU2483	1.97068	1.13875	0.644189	1.76772	0.0771076	0.135302	0	None	Non-significant	d__Bacteria; p__Planctomycetota; c__Planctomycetes; o__Gemmatales; f__Gemmataceae; g__uncultured; s__uncultured_bacterium
OTU2484	2.00051	1.15001	0.647577	1.77586	0.0757563	0.134039	0	None	Non-significant	d__Bacteria; p__Sumerlaeota; c__Sumerlaeia; o__Sumerlaeales; f__Sumerlaeaceae; g__Sumerlaea; Unclassified
OTU2485	2.12048	1.27715	0.644628	1.98123	0.0475657	0.0938954	0	None	Non-significant	d__Bacteria; p__Verrucomicrobiota; c__Chlamydiae; o__Chlamydiales; f__Parachlamydiaceae; g__Neochlamydia; s__uncultured_Chlamydiales
OTU2486	1.77657	0.486863	0.62122	0.78372	0.433205	0	0	None	Non-significant	d__Bacteria; p__Chloroflexi; c__Anaerolineae; o__Anaerolineae; f__Anaerolineae; g__Anaerolineae; s__uncultured_Bellilinea
OTU2487	1.83712	0.99422	0.636351	1.56238	0.118199	0.188462	0	None	Non-significant	d__Bacteria; p__Planctomycetota; c__Planctomycetes; o__Gemmatales; f__Gemmataceae; g__uncultured; s__uncultured_bacterium
OTU2488	2.32998	1.45958	0.660221	2.21074	0.0270536	0.0617386	0	None	Non-significant	d__Bacteria; p__Chloroflexi; c__OLB14; o__OLB14; f__OLB14; g__OLB14; s__uncultured_bacterium
OTU2489	1.85005	0.380508	0.61938	0.614337	0.538993	0.637533	0	None	Non-significant	d__Bacteria; p__Bacteroidota; c__Bacteroidia; o__Cytophagales; f__Microscillaceae; g__Chryseolinea; s__uncultured_bacterium
OTU2490	1.88605	0.262379	0.616439	0.425636	0.670373	0.75393	0	None	Non-significant	d__Bacteria; p__Planctomycetota; c__Phycisphaerae; o__CCM11a; f__CCM11a; g__CCM11a; s__groundwater_metagenome
OTU2493	1.39797	-0.186755	0.648103	-0.288156	0.773227	0	0	None	Non-significant	d__Bacteria; p__Patescibacteria; c__Microgenomatia; o__Candidatus_Levybacteria; f__Candidatus_Levybacteria; g__Candidatus_Levybacteria; s__uncultured_soil
OTU2495	1.83087	-0.849455	0.635066	-1.33758	0.181032	0.265057	0	None	Non-significant	d__Bacteria; p__Elusimicrobiota; c__Elusimicrobia; o__MVP-88; f__MVP-88; g__MVP-88; s__uncultured_bacterium
OTU2496	1.70219	-0.687609	0.631991	-1.08801	0.276593	0	0	None	Non-significant	d__Bacteria; p__Sumerlaeota; c__Sumerlaeia; o__Sumerlaeales; f__Sumerlaeaceae; g__Sumerlaea; s__uncultured_bacterium
OTU2497	1.75653	-0.767523	0.631793	-1.21483	0.22443	0	0	None	Non-significant	d__Bacteria; p__Proteobacteria; c__Gammaproteobacteria; o__uncultured; f__uncultured; g__uncultured; s__uncultured_bacterium
OTU2498	1.69672	-0.685964	0.631534	-1.08619	0.277397	0	0	None	Non-significant	d__Bacteria; p__Verrucomicrobiota; c__Chlamydiae; o__Chlamydiales; f__Parachlamydiaceae; g__uncultured; s__metagenome
OTU2499	1.77043	-0.128706	0.615294	-0.209177	0.83431	0	0	None	Non-significant	d__Bacteria; p__Bacteroidota; c__Bacteroidia; o__Sphingobacteriales; f__AKYH767; g__AKYH767; Unclassified
OTU250	46.419	0.483402	0.647998	0.745992	0.455672	0.564812	0	None	Non-significant	d__Bacteria; p__Proteobacteria; c__Alphaproteobacteria; o__Reyranellales; f__Reyranellaceae; g__uncultured; s__uncultured_Rhodospirillales
OTU2500	1.8377	-0.851687	0.631014	-1.34971	0.177109	0.260194	0	None	Non-significant	d__Bacteria; p__Proteobacteria; c__Alphaproteobacteria; o__Azospirillales; f__Azospirillaceae; g__uncultured; s__metagenome
OTU2501	1.85861	-0.0237686	0.612729	-0.0387915	0.969057	0.978764	0	None	Non-significant	d__Bacteria; p__Patescibacteria; c__Microgenomatia; o__Candidatus_Pacebacteria; f__Candidatus_Pacebacteria; g__Candidatus_Pacebacteria; s__uncultured_planctomycete
OTU2502	1.98278	0.166107	0.61083	0.271937	0.785671	0.843325	0	None	Non-significant	d__Bacteria; p__Proteobacteria; c__Gammaproteobacteria; o__Methylococcales; f__Methylomonadaceae; g__Methylosarcina; s__Methylosarcina_lacus
OTU2503	1.63853	-0.36781	0.625495	-0.588031	0.556511	0	0	None	Non-significant	d__Bacteria; p__Spirochaetota; c__Spirochaetia; o__Spirochaetales; f__Spirochaetaceae; g__Spirochaeta_2; s__metagenome
OTU2504	1.88998	-0.922334	0.638396	-1.44477	0.148523	0.225947	0	None	Non-significant	d__Bacteria; p__Bdellovibrionota; c__Oligoflexia; o__0319-6G20; f__0319-6G20; g__0319-6G20; s__marine_metagenome
OTU2505	1.63344	-0.598299	0.632699	-0.945631	0.344337	0	0	None	Non-significant	d__Bacteria; p__Patescibacteria; c__Parcubacteria; o__Parcubacteria; f__Parcubacteria; g__Parcubacteria; s__uncultured_bacterium
OTU2506	2.19972	-0.858952	0.616107	-1.39416	0.163269	0.242907	0	None	Non-significant	d__Bacteria; p__Bacteroidota; c__Bacteroidia; o__Sphingobacteriales; f__NS11-12_marine_group; g__NS11-12_marine_group; s__uncultured_bacterium
OTU2507	1.63626	-0.599071	0.632912	-0.946532	0.343877	0	0	None	Non-significant	d__Bacteria; p__Verrucomicrobiota; c__Verrucomicrobiae; o__Chthoniobacterales; f__Chthoniobacteraceae; g__Chthoniobacter; s__uncultured_bacterium
OTU2508	1.69965	-0.686786	0.631776	-1.08707	0.277005	0	0	None	Non-significant	d__Bacteria; p__Verrucomicrobiota; c__Verrucomicrobiae; o__Chthoniobacterales; f__Chthoniobacteraceae; g__Chthoniobacter; Unclassified
OTU2509	1.75744	-0.767799	0.631874	-1.21511	0.224323	0	0	None	Non-significant	d__Bacteria; p__Armatimonadota; c__uncultured; o__uncultured; f__uncultured; g__uncultured; s__uncultured_bacterium
OTU2510	1.94211	-0.989365	0.632248	-1.56484	0.117621	0.18773	0	None	Non-significant	d__Bacteria; p__Planctomycetota; c__Planctomycetes; o__Pirellulales; f__Pirellulaceae; g__uncultured; s__uncultured_bacterium
OTU2512	1.76309	-0.769552	0.632385	-1.2169	0.223641	0	0	None	Non-significant	d__Bacteria; p__Patescibacteria; c__Parcubacteria; o__Parcubacteria; f__Parcubacteria; g__Parcubacteria; Unclassified
OTU2513	2.29921	-0.0794705	0.615599	-0.129095	0.897283	0.92425	0	None	Non-significant	d__Bacteria; p__Proteobacteria; c__Gammaproteobacteria; o__Gammaproteobacteria_Incertae_Sedis; Unclassified; Unclassified; s__uncultured_bacterium
OTU2514	1.63892	-0.367699	0.625519	-0.58783	0.556646	0	0	None	Non-significant	d__Bacteria; p__Chloroflexi; c__Anaerolineae; o__Anaerolineales; f__Anaerolineaceae; g__Anaerolinea; s__uncultured_Chloroflexi
OTU2515	1.63626	-0.599071	0.632912	-0.946532	0.343877	0	0	None	Non-significant	d__Bacteria; p__Bacteroidota; c__Kapabacteria; o__Kapabacteriales; f__Kapabacteriales; g__Kapabacteriales; s__uncultured_bacterium
OTU2516	1.83001	-0.849224	0.634984	-1.33739	0.181094	0.265057	0	None	Non-significant	d__Bacteria; p__Bdellovibrionota; c__Bdellovibrionia; o__Bdellovibrionales; f__Bdellovibrionaceae; g__Bdellovibrio; s__uncultured_bacterium
OTU2517	2.26305	-1.30138	0.641787	-2.02774	0.0425869	0.0867578	0	None	Non-significant	d__Bacteria; p__Verrucomicrobiota; c__Chlamydiae; o__Chlamydiales; f__Parachlamydiaceae; Unclassified; Unclassified
OTU2518	2.21173	0.481906	0.623711	0.772643	0.439734	0.549084	0	None	Non-significant	d__Bacteria; p__Chloroflexi; c__Ktedonobacteria; o__C0119; f__C0119; g__C0119; s__uncultured_bacterium
OTU2519	1.82772	-0.848439	0.634756	-1.33664	0.181341	0.265217	0	None	Non-significant	d__Bacteria; p__Planctomycetota; c__Phycisphaerae; o__Tepidisphaerales; f__WD2101_soil_group; g__WD2101_soil_group; s__uncultured_planctomycete
OTU2521	1.85942	1.00171	0.637204	1.57204	0.115941	0.18625	0	None	Non-significant	d__Bacteria; p__Patescibacteria; c__Saccharimonadia; o__Saccharimonadales; f__Saccharimonadales; g__Saccharimonadales; s__uncultured_bacterium
OTU2522	1.78906	0.286539	0.61693	0.46446	0.642318	0	0	None	Non-significant	d__Bacteria; p__Chloroflexi; c__Anaerolineae; o__RBG-13-54-9; f__RBG-13-54-9; g__RBG-13-54-9; Unclassified
OTU2523	1.79414	0.494697	0.618021	0.800452	0.423449	0.53242	0	None	Non-significant	d__Bacteria; p__Chloroflexi; c__Anaerolineae; o__Anaerolineales; f__Anaerolineaceae; g__uncultured; s__uncultured_Chloroflexi
OTU2524	1.97187	-0.0147766	0.610939	-0.0241867	0.980704	0.987412	0	None	Non-significant	d__Bacteria; p__Bacteroidota; c__Bacteroidia; o__Flavobacteriales; f__Weeksellaceae; g__Chryseobacterium; Unclassified
OTU2525	1.68736	0.760479	0.636764	1.19429	0.232366	0	0	None	Non-significant	d__Bacteria; p__Chloroflexi; c__Anaerolineae; o__SBR1031; f__SBR1031; g__SBR1031; s__uncultured_bacterium
OTU2526	1.85909	-0.0164277	0.6169	-0.0266294	0.978755	0.986294	0	None	Non-significant	d__Bacteria; p__Planctomycetota; c__Phycisphaerae; o__Tepidisphaerales; f__WD2101_soil_group; g__WD2101_soil_group; Unclassified
OTU2527	1.64594	-0.370777	0.626079	-0.592221	0.553702	0	0	None	Non-significant	d__Bacteria; p__Firmicutes; c__Bacilli; o__Bacillales; f__Planococcaceae; Unclassified; Unclassified
OTU2529	1.88713	-0.507216	0.61533	-0.824299	0.40977	0.518264	0	None	Non-significant	d__Bacteria; p__Myxococcota; c__Polyangia; o__Blfdi19; f__Blfdi19; g__Blfdi19; s__uncultured_bacterium
OTU253	40.8987	-0.802372	0.67383	-1.19076	0.233747	0.326303	0	None	Non-significant	d__Bacteria; p__Proteobacteria; c__Alphaproteobacteria; o__Caulobacterales; f__Caulobacteraceae; g__Caulobacter; Unclassified
OTU2531	1.6488	-0.371613	0.626299	-0.593347	0.552949	0	0	None	Non-significant	d__Bacteria; p__Bdellovibrionota; c__Oligoflexia; o__Oligoflexales; f__uncultured; g__uncultured; s__uncultured_bacterium
OTU2532	1.77806	-0.131095	0.613364	-0.213731	0.830757	0	0	None	Non-significant	d__Bacteria; p__Patescibacteria; c__Kazania; o__Kazania; f__Kazania; g__Kazania; s__uncultured_bacterium
OTU2533	1.77111	-0.772229	0.633125	-1.21971	0.222575	0	0	None	Non-significant	d__Bacteria; p__Bacteroidota; c__Bacteroidia; o__Sphingobacteriales; f__env.OPS_17; g__env.OPS_17; s__metagenome
OTU2534	1.70955	-0.689851	0.632611	-1.09048	0.275501	0	0	None	Non-significant	d__Bacteria; p__Patescibacteria; c__Parcubacteria; o__Parcubacteria; f__Parcubacteria; g__Parcubacteria; Unclassified
OTU2535	1.97009	-0.397067	0.614238	-0.646439	0.517995	0.618286	0	None	Non-significant	d__Bacteria; Unclassified; Unclassified; Unclassified; Unclassified; Unclassified; Unclassified
OTU2536	1.71332	-0.69099	0.632931	-1.09173	0.274951	0	0	None	Non-significant	d__Bacteria; p__Patescibacteria; c__Saccharimonadia; o__Saccharimonadales; f__Saccharimonadales; g__Saccharimonadales; s__uncultured_bacterium
OTU2537	1.72421	-0.251544	0.620482	-0.405401	0.685183	0	0	None	Non-significant	d__Bacteria; p__Patescibacteria; c__Parcubacteria; o__Parcubacteria; f__Parcubacteria; g__Parcubacteria; s__uncultured_Parcubacteria
[truncated: 782 more rows]

## Sheet: RH vs. Root
OTU	baseMean	log2FoldChange	lfcSE	stat	pvalue	padj	MeanDecreaseGini	Color	Significant	Taxonomy
[truncated: 2,212 more rows]

## Sheet: Root vs. Stem
OTU	baseMean	log2FoldChange	lfcSE	stat	pvalue	padj	MeanDecreaseGini	Color	Significant	Taxonomy
[truncated: 359 more rows]

[truncated: 2 more sheets: Stem vs. Flower, Flower vs. Seed]
